# Supplementary material for: Novel Insights Into Cellular Changes in HPV8-E7 Positive Keratinocytes: A Transcriptomic and Proteomic Analysis
Source: Front Microbiol. 2021 Sep 6;12:672201. doi: 10.3389/fmicb.2021.672201 (PMC8450583; doi:10.3389/fmicb.2021.672201)
Supplement: Supplementary Table 1 — CDNA microarray data analysis from the Alonso group, DKFZ, Heidelberg. [file Table_1.XLS]

## Sheet: Alonso Group cDNA Array
									pLXSN					HPV-8					PK
Symbol	ProbeID	TargetID	HPV-8 reg	PK reg			StDev_Ctrl	StDev_Ctrl	Avg_signal	Std_err	Array Std_err	p-val	Diff_score	Avg_signal	Std_err	Array Std_err	p-val	Diff_score	Avg_signal	Std_err	Beads	p-val	Diff_score	Description	AccNo.	Oligo sequence
ADM	6650020	ILMN_29514	1.93097	1.5035			#REF!	#REF!	5375.94	111.065	1386.69	0	0	10380.8	277.052	38.3633	0	4.77121	8082.74	204.076	823.238	0	4.77121	Homo sapiens adrenomedullin (ADM), mRNA.	NM_001124.1	GTCTCAGCGAGGTGTAAAGTTGTTCGCCGCGTGGAATGTGAGTGTGTTTG
ANGPTL4	2630609	ILMN_20440	-11.1197	-3.19376			#REF!	#REF!	3406.69	111.213	4164.37	4.23757e-06	0	306.365	13.26	1.18112	9.56101e-05	-2.38561	1066.67	37.8858	74.4142	4.47593e-05	0	Homo sapiens angiopoietin-like 4 (ANGPTL4), transcript variant 1, mRNA.	NM_139314.1	GGGACACAAGCAGGCGCCAATGGTATCTGGGCGGAGCTCACAGAGTTCTT
ANKRD1	630010	ILMN_15273	11.2791	-1.22938			#REF!	#REF!	9.56674	2.40666	8.0756	0.0982533	0	107.904	7.18977	21.464	0.00436681	4.77121	7.78178	2.58249	2.70167	0.133188	0	Homo sapiens ankyrin repeat domain 1 (cardiac muscle) (ANKRD1), mRNA.	NM_014391.2	AACGTCATGAGTGTAAGTGCAAATCAGTGGAAGGAGCGGCAAACTGGGAC
APCDD1	5890110	ILMN_21788	-9.76907	-18.5165			#REF!	#REF!	203.607	9.41033	223.806	0.0014556	0	20.842	3.87501	0.100544	0.0232897	-4.77121	10.996	2.74483	0.83211	0.0866084	-4.77121	Homo sapiens adenomatosis polyposis coli down-regulated 1 (APCDD1), mRNA.	NM_153000.3	CCGTCCAGCCTGATCCCTGGCCTGAGCAACTTCACAACAGTAATTGCACT
APOE	4150338	ILMN_11525	-2.73345	-1.28615			#REF!	#REF!	1726.59	41.6714	1462.66	0	0	631.651	22.0553	5.16256	0	-4.77121	1342.44	38.7428	108.418	0	0	Homo sapiens apolipoprotein E (APOE), mRNA.	NM_000041.2	TTCCAGGCCCGCCTCAAGAGCTGGTTCGAGCCCCTGGTGGAAGACATGCA
ATF3	4210735	ILMN_6468	3.93096	2.56508			#REF!	#REF!	571.375	16.5278	47.7789	0.486985	0	2246.05	75.1582	242.831	0.448971	4.77121	1465.62	53.3241	27.8075	0.441417	4.77121	Homo sapiens activating transcription factor 3 (ATF3), transcript variant 3, mRNA.	NM_001030287.1	CTCTATATAGGATGCTCTGCTGTTTCCTAAGGATTTTCAGCACCTTGCCC
ATP2A2	7000674	ILMN_19965	2.27406	1.00429			#REF!	#REF!	3753.35	73.9251	473.49	0	0	8535.35	168.467	9.5632	0	4.77121	3769.47	93.2336	460.39	0	1.76091	Homo sapiens ATPase, Ca++ transporting, cardiac muscle, slow twitch 2 (ATP2A2), transcript variant 1, mRNA.	NM_170665.2	ATTGTTTTGGTTTGCTACTTCCCTCACCCACTTTGGCCTCCGTTCACCCC
AURKB	3060736	ILMN_137805	-2.53019	-4.52656			#REF!	#REF!	857.264	31.4461	53.3537	0	0	338.813	17.5177	45.6311	0.000727802	-4.77121	189.386	8.94539	116.725	0.00291121	-4.77121	Homo sapiens aurora kinase B (AURKB), mRNA.	NM_004217.1	CACAACGAGACCTATCGCCGCATCGTCAAGGTGGACCTAAAGTTCCCCGC
BIRC4BP	1740341	ILMN_11175	-17.0566	-5.57628			#REF!	#REF!	654.673	17.1091	506.714	0	0	38.3824	3.4684	19.8549	0.0101892	-4.77121	117.403	6.73624	35.0302	0.00509461	-4.77121	Homo sapiens XIAP associated factor-1 (BIRC4BP), transcript variant 2, mRNA.	NM_199139.1	TCTGGGCCCTACAGCCTGGAGAACCTGGAGAATCCTACACCCACAGAACC
CALR	3370474	ILMN_18909	2.48905	-1.35782			#REF!	#REF!	3815.33	75.8341	854.051	0	0	9496.57	167.167	405.272	0	4.77121	2809.9	101.618	648.484	0	-1.76091	Homo sapiens calreticulin (CALR), mRNA.	NM_004343.2	CCCTCCAACCTGGGGGGCAGTGGTGTGGAGAAGCCACAGGCCTGAGATTT
CASP4	1190279	ILMN_7434	2.6628	1.27492			#REF!	#REF!	1848.27	60.0454	484.368	8.58107e-05	0	4921.59	174.799	846.128	5.19102e-05	3.26606	2356.41	94.5375	59.2864	0.0006359	2.38561	Homo sapiens caspase 4, apoptosis-related cysteine peptidase (CASP4), transcript variant gamma, mRNA.	NM_033306.2	ACTCCAAGGGCCAAAGCTCAAATGCCCACCATAGAACGACTGTCCATGAC
CCNA1	1660309	ILMN_11325	8.22974	5.07213			#REF!	#REF!	36.5768	2.86463	16.9894	0.0101892	0	301.018	12.2681	45.1033	0.000727802	4.77121	185.522	6.46603	11.0575	0.00291121	4.77121	Homo sapiens cyclin A1 (CCNA1), mRNA.	NM_003914.2	GTACAAGGCTTCAAAGTACCTGTGTGTGTCCCTCATGGAGCCACCTGCAG
CCND1	6580019	ILMN_139141	-1.91452	-1.40386			#REF!	#REF!	13028.7	328.792	7089.28	0	0	6805.2	184.365	519.972	0	-4.77121	9280.58	255.245	87.3802	0	0	Homo sapiens cyclin D1 (PRAD1: parathyroid adenomatosis 1) (CCND1), mRNA.	NM_053056.1	CGGCGCTTCCCAGCACCAACATGTAACCGGCATGTTTCCAGCAGAAGACA
CD44	4060605	ILMN_7737	-1.97972	-1.42384			#REF!	#REF!	8587.85	193.24	2390.79	0	0	4337.92	166.411	599.365	0	-4.77121	6031.48	165.055	979.968	0	-4.77121	Homo sapiens CD44 antigen (Indian blood group) (CD44), transcript variant 3, mRNA.	NM_001001390.1	TGACCACTGTTATTGTTACTTTGACTTTTCAGAGCACACCCTTCCTCTGG
CD55	10025	ILMN_18297	2.91113	2.64243			#REF!	#REF!	1209.46	27.8686	572.794	0	0	3520.88	89.4918	0.881984	0	4.77121	3195.9	64.6581	113.384	0	4.77121	Homo sapiens CD55 antigen, decay accelerating factor for complement (Cromer blood group) (CD55), mRNA.	NM_000574.2	GGTAAAACATGCTGGTGAACCAGGGGTGTTGATGGTGATAAGGGAGGAAT
CD82	6770594	ILMN_24367	-2.73873	-1.5895			#REF!	#REF!	1819.56	59.389	965.529	0	0	664.382	23.6149	45.3317	0	-4.77121	1144.74	43.9129	49.5544	0	-1.76091	Homo sapiens CD82 antigen (CD82), transcript variant 2, mRNA.	NM_001024844.1	GGCGCAGGTGGGCTGGACTTCTACCTGCCCTCAAGGGTGTGTATATTGTA
CDC2	5340484	ILMN_11503	-2.41439	-5.21606			#REF!	#REF!	931.651	26.6359	111.811	0	0	385.874	24.484	19.9252	0	-4.77121	178.612	9.69604	141.058	0.00291121	-4.77121	Homo sapiens cell division cycle 2, G1 to S and G2 to M (CDC2), transcript variant 2, mRNA.	NM_033379.2	GGGCACTCCCAATAATGAAGTGTGGCCAGAAGTGGAATCTTTACAGGACT
CDC7	5560520	ILMN_20584	-2.85266	-2.18354			#REF!	#REF!	297.045	10.3131	56.5038	0.000727802	0	104.129	6.79455	1.32267	0.00436681	-4.77121	136.038	8.28071	33.0502	0.00363901	-4.77121	Homo sapiens CDC7 cell division cycle 7 (S. cerevisiae) (CDC7), mRNA.	NM_003503.2	GACAGCATATCAAACTTCCTATGGGAAAAAGTCTGGTGGGTGGTCAGCTG
CDH13	4570040	ILMN_26240	-2.5897	1.03361			#REF!	#REF!	839.469	23.3698	585.934	0	0	324.157	18.3923	11.2085	0.000727802	-4.77121	867.685	24.422	19.9863	0	0	Homo sapiens cadherin 13, H-cadherin (heart) (CDH13), mRNA.	NM_001257.3	AGTGACAGCTTGTGGCTTTTTATTAGAGCTCGCCACGAACTAGGGTAAGG
CRABP2	3170497	ILMN_16252	-2.72879	-1.34713			#REF!	#REF!	2085.96	37.0325	85.6581	0	0	764.427	22.2772	125.468	0	-4.77121	1548.44	38.0383	84.9408	0	-4.77121	Homo sapiens cellular retinoic acid binding protein 2 (CRABP2), mRNA.	NM_001878.2	CCAAGTCAGCAGTCCTAGCCCCAAACCAGCCCAGAGCAGGGTCTCTCTAA
CRYAB	6290368	ILMN_6827	4.56977	-2.51903			#REF!	#REF!	3840.51	133.516	2412.54	0	0	17550.2	314.872	716.591	0	4.77121	1524.59	35.3611	13.5005	0	-4.77121	Homo sapiens crystallin, alpha B (CRYAB), mRNA.	NM_001885.1	GTCCTCACTGTGAATGGACCAAGGAAACAGGTCTCTGGCCCTGAGCGCAC
CTGF	7200114	ILMN_3374	2.91831	-2.67141			#REF!	#REF!	1338.39	29.0482	107.785	0	0	3905.84	144.532	24.2068	0	4.77121	501.005	14.2983	49.1595	0	-4.77121	Homo sapiens connective tissue growth factor (CTGF), mRNA.	NM_001901.1	CAGTGTCCTTGGCAGGCTGATTTCTAGGTAGGAAATGTGGTAGCTCACGC
CXCL1	6130576	ILMN_17166	-2.51085	-1.20909			#REF!	#REF!	972.437	28.6114	1016.93	0	0	387.294	16.2632	4.98721	0	0	804.274	23.9452	48.7076	0	0	Homo sapiens chemokine (C-X-C motif) ligand 1 (melanoma growth stimulating activity, alpha) (CXCL1), mRNA.	NM_001511.1	GGCTGGCGGATCCAAGCAAATGGCCAATGAGATCATTGTGAAGGCAGGGG
CYR61	380162	ILMN_21983	2.53898	-2.31004			#REF!	#REF!	774.28	23.9335	222.575	0	0	1965.88	47.3911	497.497	0	4.77121	335.18	9.58988	68.4409	0.000727802	-4.77121	Homo sapiens cysteine-rich, angiogenic inducer, 61 (CYR61), mRNA.	NM_001554.3	AGTAAATGGGAGGGCATTCCATCCCTTCCTGAAGGGGGACACTCCATGAG
DCN	6980296	ILMN_1179	-3.65423	-7.15977			#REF!	#REF!	168.115	6.70202	72.1363	0.00218341	0	46.0057	3.76641	13.7981	0.0101892	-4.77121	23.4806	3.19017	6.34362	0.014556	-4.77121	Homo sapiens decorin (DCN), transcript variant B, mRNA.	NM_133504.2	CAGCCATCCACCTTCAGATGTGTCTACGTGCGCTCTGCCATTCAACTCGG
DDIT3	7380646	ILMN_16748	5.71739	3.35687			#REF!	#REF!	1186.24	25.9181	872.165	0	0	6782.22	141.084	881.458	0	4.77121	3982.07	87.1207	365.411	0	4.77121	Homo sapiens DNA-damage-inducible transcript 3 (DDIT3), mRNA.	NM_004083.4	ACCAAGGGAGAACCAGGAAACGGAAACAGAGTGGTCATTCCCCAGCCCGG
DDIT4	1190193	ILMN_13176	-1.90782	1.85796			#REF!	#REF!	11155.4	225.684	2402.14	0	0	5847.18	140.891	364.86	0	-4.77121	20726.2	505.569	219.152	0	4.77121	Homo sapiens DNA-damage-inducible transcript 4 (DDIT4), mRNA.	NM_019058.2	GCTGCGTTTAAGCCTTCCCCCATCGTGTACTGCAGAGTTGAGCTGGCAGG
DNAJB1	2360092	ILMN_19740	4.18162	-1.35664			#REF!	#REF!	4956.89	104.359	156.376	0	0	20727.8	542.636	1758.8	0	4.77121	3653.79	92.8604	173.849	0	-4.77121	Homo sapiens DnaJ (Hsp40) homolog, subfamily B, member 1 (DNAJB1), mRNA.	NM_006145.1	CATTTCTGTAAGGCAATCTTGGCACACGTGGGGCTTACCAGTGGCCCAGG
DUT	5090037	ILMN_6595	-2.87525	-1.89393			#REF!	#REF!	452.378	11.4896	92.132	2.64848e-07	0	157.335	8.54874	31.1289	1.29776e-05	-4.77121	238.856	9.50094	37.506	1.29776e-05	-3.26606	Homo sapiens dUTP pyrophosphatase (DUT), nuclear gene encoding mitochondrial protein, transcript variant 1, mRNA.	NM_001025248.1	AAATGACTCCCCTCTGCCCTCGCCCCGCGCTCTGCTACCATTTCCTTACG
E2F2	7570440	ILMN_19730	-6.49636	-14.4042			#REF!	#REF!	265.389	8.83075	152.751	0.000727802	0	40.852	3.92352	2.37336	0.0101892	-4.77121	18.4244	3.08474	3.97122	0.0269287	-4.77121	Homo sapiens E2F transcription factor 2 (E2F2), mRNA.	NM_004091.2	CCGGCCTGGTTTCGCCTGGTCGTGTCTTTATGAGCACCATGTAAGCCTCC
EIF1	580435	ILMN_3037	1.84609	1.31948			#REF!	#REF!	7493.58	211.58	922.149	0	0	13833.8	364.665	1316.74	0	4.77121	9887.62	252.141	1035.21	0	4.77121	Homo sapiens eukaryotic translation initiation factor 1 (EIF1), mRNA.	NM_005801.3	GAGCTCAAAGAGGCCCTCTTACCGCTAGCGAGGTGATAGGACATCTGGCT
FBLN1	6660246	ILMN_12209	-2.54663	1.22268			#REF!	#REF!	1140.22	26.2268	155.769	0	0	447.737	12.0314	28.9992	0	-4.77121	1394.12	35.2865	309.459	0	1.76091	Homo sapiens fibulin 1 (FBLN1), transcript variant D, mRNA.	NM_006486.2	TCACCAGGGGAATGGCTGGGATTTCTCGGCACTCTGCATCATCCATCTTT
FOSB	6040086	ILMN_13603	7.68335	1.42429			#REF!	#REF!	85.5899	5.11353	31.2389	0.00363901	0	657.617	20.1517	182.312	0	4.77121	121.905	4.81136	15.9407	0.00509461	4.77121	Homo sapiens FBJ murine osteosarcoma viral oncogene homolog B (FOSB), mRNA.	NM_006732.1	TGACTGTCCCTGCCAATGCTCCAGCTGTCGTCTGACTCTGGGTTCGTTGG
FOXA1	240273	ILMN_25104	7.65824	-1.88703			#REF!	#REF!	48.2926	3.89038	29.9537	0.00873363	0	369.837	12.2887	44.0148	0.000727802	4.77121	25.5919	2.36346	0.0531293	0.0131004	-4.77121	Homo sapiens forkhead box A1 (FOXA1), mRNA.	NM_004496.2	GCCATCGTGTGCTTGTTTCATCCAGTGTTATGCACTTTCCACAGTTGGAC
FST	7150048	ILMN_10565	-2.96904	1.24377			#REF!	#REF!	1485.84	39.1074	1062.99	0	0	500.445	24.7485	26.785	0	-4.77121	1848.05	51.0903	182.191	0	0	Homo sapiens follistatin (FST), transcript variant FST317, mRNA.	NM_006350.2	TGGCTGTATCAGAGGGCTTTGAAAACATACACTGAGCTGCTTCTGCGCTG
FST	1470450	ILMN_11736	-2.63285	1.59923			#REF!	#REF!	9461.55	280.342	6235.44	0	0	3593.65	93.1935	247.621	0	-4.77121	15131.2	340.91	184.401	0	4.77121	Homo sapiens follistatin (FST), transcript variant FST344, mRNA.	NM_013409.1	AGAGGCCGGTGTTCCCTCTGTGATGAGCTGTGCCCTGACAGTAAGTCGGA
GADD45B	2810270	ILMN_138334	5.19119	2.50907			#REF!	#REF!	577.855	18.2637	23.0501	0	0	2999.76	68.593	306.21	0	4.77121	1449.88	33.7517	79.3377	0	4.77121	Homo sapiens growth arrest and DNA-damage-inducible, beta (GADD45B), mRNA.	NM_015675.1	GACCACACTTTGGGACTTGGGAGCTGGGGCTGAAGTTGCTCTGTACCCAT
GADD45G	70376	ILMN_4884	12.0653	-1.18389			#REF!	#REF!	17.9235	2.97478	25.4736	0.0247453	0	216.253	15.0151	105.977	0.00218341	4.77121	15.1396	3.97429	5.91077	0.0407569	0	Homo sapiens growth arrest and DNA-damage-inducible, gamma (GADD45G), mRNA.	NM_006705.2	GCCCTGGACTTGGTACAGTTTCAGGAGCGTGAAGGACTTAACCGACTGCC
GALR2	160739	ILMN_4188	4.49875	-4.89676			#REF!	#REF!	107.99	3.86552	50.8496	0.00291121	0	485.819	15.0418	133.717	0	4.77121	22.0533	2.6685	0.129195	0.0167394	-4.77121	Homo sapiens galanin receptor 2 (GALR2), mRNA.	NM_003857.2	GTTGATGTGGCCTGAAAGCACTTAGCGGGCGCGCTGGGATGTCACAGAGT
GDF15	5260242	ILMN_2688	2.84004	2.01216			#REF!	#REF!	559.25	16.9368	54.7205	0	0	1588.29	37.7406	280.139	0	4.77121	1125.3	29.0548	121.82	0	4.77121	Homo sapiens growth differentiation factor 15 (GDF15), mRNA.	NM_004864.1	TATTGGGGTGACCTTCTTGGGGACTCGGGGGCTGGTCTGATGGAACTGTG
HCLS1	7200180	ILMN_10504	-3.86483	-5.41147			#REF!	#REF!	218.671	5.61504	252.981	0.000727802	0	56.5797	3.4633	0.162694	0.00946143	0	40.4087	4.27962	2.84774	0.0101892	-1.76091	Homo sapiens hematopoietic cell-specific Lyn substrate 1 (HCLS1), mRNA.	NM_005335.3	GTGTTCCTGACTCCTTCCCAATGAACACCTCTCTGCCACCCCAAGCTCTG
HNRPA1	6620292	ILMN_137048	-3.49698	-1.59389			#REF!	#REF!	312.71	10.174	191.485	0	0	89.4228	7.37575	87.6028	0.00582242	-4.77121	196.192	10.5725	21.8761	0.00291121	0	Homo sapiens heterogeneous nuclear ribonucleoprotein A1 (HNRPA1), transcript variant 1, mRNA.	NM_002136.1	AAGGTAGGCTGGCAGATACGTTCGTCAGCTTGCTCCTTTCTGCCCGTGGA
HSP90AA1	6520008	ILMN_27537	1.85423	-2.192			#REF!	#REF!	11111.3	341.524	4558.02	0	0	20603	683.385	843.063	0	4.77121	5069.04	121.252	15.9206	0	-4.77121	Homo sapiens heat shock protein 90kDa alpha (cytosolic), class A member 1 (HSP90AA1), transcript variant 2, mRNA.	NM_005348.2	ATCTCTGGCTGAGGGATGACTTACCTGTTCAGTACTCTACAATTCCTCTG
HSPA1A	5860300	ILMN_6623	2.01275	-9.85625			#REF!	#REF!	10917.9	394.841	8743.91	0	0	21975	1152.87	2356.97	0	4.77121	1107.71	42.9738	194.045	0	-4.77121	Homo sapiens heat shock 70kDa protein 1A (HSPA1A), mRNA.	NM_005345.4	GGAGCTTCAAGACTTTGCATTTCCTAGTATTTCTGTTTGTCAGTTCTCAA
HSPA5	1030131	ILMN_16546	5.8177	1.32724			#REF!	#REF!	2148.65	59.1108	1703.55	0	0	12500.2	349.227	1492.67	0	4.77121	2851.76	82.0201	819.541	0	1.76091	Homo sapiens heat shock 70kDa protein 5 (glucose-regulated protein, 78kDa) (HSPA5), mRNA.	NM_005347.2	CTAGGGCTAGTCTTCCCTTACCTCAAAGGCTCTCACTACCGTGGACCACC
HYOU1	4050500	ILMN_659	5.86965	-1.00234			#REF!	#REF!	1028.79	31.9987	378.519	0	0	6038.62	101.423	1150.38	0	4.77121	1026.39	33.4836	331.289	0	0	Homo sapiens hypoxia up-regulated 1 (HYOU1), mRNA.	NM_006389.2	CCCCTGACCCCCTGGGCTGACCAAAATGTGCTTTCTACTGTGAGTCCCTA
ID2	4670092	ILMN_28481	3.8908	1.26759			#REF!	#REF!	75.8648	4.90258	26.776	0.00436681	0	295.175	11.3871	26.0856	0.000727802	4.77121	96.1654	6.2767	0.0852594	0.00582242	4.77121	Homo sapiens inhibitor of DNA binding 2, dominant negative helix-loop-helix protein (ID2), mRNA.	NM_002166.4	GGAGCAAAACCCCTGTGGACGACCCGATGAGCCTGCTATACAACATGAAC
IL8	6550161	ILMN_2247	4.30998	1.46049			#REF!	#REF!	108.997	4.57354	109.144	0.00291121	0	469.776	14.0904	4.71486	0	4.77121	159.189	7.95495	8.97251	0.00291121	0	Homo sapiens interleukin 8 (IL8), mRNA.	NM_000584.2	CCCTAGTCTGCTAGCCAGGATCCACAAGTCCTTGTTCCACTGTGCCTTGG
IVNS1ABP	2100519	ILMN_26781	-2.5643	1.0369			#REF!	#REF!	819.899	23.4015	306.47	0	0	319.736	13.2767	4.88617	0.000727802	-4.77121	850.152	24.5077	37.0843	0	0	Homo sapiens influenza virus NS1A binding protein (IVNS1ABP), transcript variant 1, mRNA.	NM_006469.4	CAGAAGATGAAGCACACAGGAACCTAATGGGCCAACTGGGATGAGGTGAC
KIF14	1050692	ILMN_29781	-2.57494	-3.10871			#REF!	#REF!	266.122	10.7478	94.0049	0.000727802	0	103.351	6.89271	14.9955	0.00436681	-4.77121	85.6053	7.39019	59.8248	0.00800582	-4.77121	Homo sapiens kinesin family member 14 (KIF14), mRNA.	NM_014875.1	GCTTGCTGGCACAGTAGTTTACCCTGTTATCTGTGTTTCATAATGGGGGC
LGALS1	160377	ILMN_138248	-2.06079	-1.16939			#REF!	#REF!	15091.8	330.786	9261.56	0	0	7323.29	169.12	139.863	0	-4.77121	12905.6	292.282	155.52	0	0	Homo sapiens lectin, galactoside-binding, soluble, 1 (galectin 1) (LGALS1), mRNA.	NM_002305.2	AGACAGCAACAACCTGTGCCTGCACTTCAACCCTCGCTTCAACGCCCACG
MAFF	3940086	ILMN_13774	5.29375	2.67385			#REF!	#REF!	121.965	8.27819	54.5044	0.0179037	0	645.653	25.6246	259.572	0.00101808	4.77121	326.116	14.6216	45.2133	0.0180417	2.38561	Homo sapiens v-maf musculoaponeurotic fibrosarcoma oncogene homolog F (avian) (MAFF), transcript variant 1, mRNA.	NM_012323.2	ACCTGCGGCTCAGAGCGGAGGGGAGACTGACCGGAGCGCGGATCGGGACA
MAFG	4250411	ILMN_1968	3.64172	1.76338			#REF!	#REF!	340.023	11.2951	22.0365	0	0	1238.27	41.2866	260.609	0	4.77121	599.588	22.6646	121.762	0	4.77121	Homo sapiens v-maf musculoaponeurotic fibrosarcoma oncogene homolog G (avian) (MAFG), transcript variant 1, mRNA.	NM_002359.2	TTGCTCTCCTGGCGCTGAGAGGTGGGTCCAAGCAGAGTTGATCAGTCCCT
MAX	6330180	ILMN_2124	3.81292	2.52714			#REF!	#REF!	74.6429	5.02837	52.4592	0.00509461	0	284.607	10.7558	26.6887	0.000727802	4.77121	188.633	10.5573	34.5846	0.00291121	4.77121	Homo sapiens MYC associated factor X (MAX), transcript variant 3, mRNA.	NM_145113.1	CTTTGTTCCTGGGGAATTCACTTCTCTTCCTCCCTCATGGAAGATGCAAG
MMP3	2970767	ILMN_1300	-5.23241	-1.612			#REF!	#REF!	94.9792	5.3718	100.69	0.00291121	0	18.1521	3.13151	3.22953	0.0342067	-4.77121	58.9202	4.31778	4.31749	0.00873363	0	Homo sapiens matrix metallopeptidase 3 (stromelysin 1, progelatinase) (MMP3), mRNA.	NM_002422.3	CCTTGTCACATAGAGTGATCTTTCCCAAGAGAAGGGGAAGCACTCGTGTG
MYC	7320056	ILMN_28130	-2.16295	1.23599			#REF!	#REF!	7240.19	155.389	1390.96	0	0	3347.38	111.169	39.791	0	-4.77121	8948.83	236.858	847.755	0	4.77121	Homo sapiens v-myc myelocytomatosis viral oncogene homolog (avian) (MYC), mRNA.	NM_002467.3	CATCCTGTCCGTCCAAGCAGAGGAGCAAAAGCTCATTTCTGAAGAGGACT
NGFB	6590441	ILMN_18062	8.47623	4.29642			#REF!	#REF!	19.2444	2.54469	16.758	0.0189229	0	163.12	8.69865	19.1563	0.00291121	4.77121	82.6822	5.16175	15.3365	0.00800582	4.77121	Homo sapiens nerve growth factor, beta polypeptide (NGFB), mRNA.	NM_002506.2	CGCCACAGACATCAAGGGCAAGGAGGTGATGGTGTTGGGAGAGGTGAACA
NRP1	460402	ILMN_17483	-3.13251	1.9066			#REF!	#REF!	428.403	13.6134	158.17	0	0	136.76	8.97077	48.367	0.00291121	-4.77121	816.792	26.5152	25.929	0	4.77121	Homo sapiens neuropilin 1 (NRP1), transcript variant 1, mRNA.	NM_003873.3	CCTTCCCACATTGCTAGACGTCTCACTCAAAGACATTTGTTGGGAGTCAC
OAS3	4220435	ILMN_15689	-3.31538	-1.92969			#REF!	#REF!	1385.37	34.3969	706.171	0	0	417.861	18.8054	63.6104	0	-4.77121	717.922	27.5798	45.2471	0	-4.77121	Homo sapiens 2'-5'-oligoadenylate synthetase 3, 100kDa (OAS3), mRNA.	NM_006187.2	GGCGCTGGTACGTAAATAGACCAATGCAGTTAGGTGGCTCTTTCCAAGAC
OKL38	1940048	ILMN_17240	5.82396	-1.74043			#REF!	#REF!	596.223	15.7087	487.076	0	0	3472.38	86.8159	497.396	0	4.77121	342.572	9.60699	1.33284	0.000727802	0	Homo sapiens pregnancy-induced growth inhibitor (OKL38), transcript variant 1, mRNA.	NM_013370.2	CTGCGCCTTCCAGAAGCAGGTCCCAAATAAAGCCAGTGCCCACCTGAAAA
P8	5860181	ILMN_26003	2.22821	1.58513			#REF!	#REF!	3780.99	82.1611	2871.51	0	0	8424.84	169.477	620.182	0	4.77121	5993.35	144.969	625.409	0	1.76091	Homo sapiens p8 protein (candidate of metastasis 1) (P8), mRNA.	NM_012385.1	GGGGCTACCAGGAAAGCGCCTCCAACCCTAGCAAAAGTGCAAGATGGGGA
PDCD6IP	2810142	ILMN_29002	-3.85781	-1.21214			#REF!	#REF!	418.809	12.87	150.954	0	0	108.561	5.3009	29.718	0.00436681	-4.77121	345.512	11.1592	46.2165	0.000727802	0	Homo sapiens programmed cell death 6 interacting protein (PDCD6IP), mRNA.	NM_013374.3	AGAGCCTTGTGTCCCTAAAGTTCTGTCCCAGTCAGCAGTCTTTATAGTCC
PFN1	6560324	ILMN_2354	-2.26541	1.3977			#REF!	#REF!	13023.8	298.715	5983.83	0	0	5748.97	141.837	568.543	0	-4.77121	18203.3	428.565	2114.12	0	1.76091	Homo sapiens profilin 1 (PFN1), mRNA.	NM_005022.2	TACGTGAATGGGCTGACACTTGGGGGCCAGAAATGTTCGGTGATCCGGGA
PKMYT1	150600	ILMN_1154	-2.6744	-3.63196			#REF!	#REF!	702.462	26.3101	483.159	0	0	262.662	11.7194	19.2385	0.000727802	-4.77121	193.411	11.2125	45.3095	0.00291121	-4.77121	Homo sapiens protein kinase, membrane associated tyrosine/threonine 1 (PKMYT1), transcript variant 2, mRNA.	NM_182687.1	CTGAGTTCACTGCCGGTCTGTCTTCCGAGCTGCGTTCTGTCCTTGTCATG
PLAU	1740349	ILMN_24167	-3.65358	1.6604			#REF!	#REF!	10469.3	222.045	6976.61	0	0	2865.5	62.8736	28.1315	0	-4.77121	17383.3	483.186	1650.09	0	4.77121	Homo sapiens plasminogen activator, urokinase (PLAU), mRNA.	NM_002658.2	GTGGTCTTTCTGGAGAGGTTATAGGTCACTCCTGGGGCCTCTTGGGTCCC
PPP1R15A	5820072	ILMN_1024	3.56454	3.30034			#REF!	#REF!	4097.53	73.4851	993.102	0	0	14605.8	309.355	2190.36	0	4.77121	13523.2	278.348	1769.63	0	4.77121	Homo sapiens protein phosphatase 1, regulatory (inhibitor) subunit 15A (PPP1R15A), mRNA.	NM_014330.2	CCCTGGACCTCAGTGGGAGGCGTGGCTGAGACCAACTGGTTTGCCTATAA
PTHLH	4760100	ILMN_4025	-3.03181	-4.25431			#REF!	#REF!	2781.1	74.2035	2412.18	0	0	917.306	27.5635	43.2534	0	-4.77121	653.712	17.3819	88.093	0	-4.77121	Homo sapiens parathyroid hormone-like hormone (PTHLH), transcript variant 4, mRNA.	NM_198966.1	TGGTTAGACTCTGGAGTGACTGGGAGTGGGCTAGAAGGGGACCACCTGTC
RAD54L	6840706	ILMN_1278	-3.26873	-5.65883			#REF!	#REF!	228.538	8.95895	42.7317	0.000727802	0	69.9165	6.00267	2.17811	0.00873363	-4.77121	40.3861	4.1651	24.9144	0.0101892	-4.77121	Homo sapiens RAD54-like (S. cerevisiae) (RAD54L), mRNA.	NM_003579.2	GCTGGTCTGGGTGTAGCTCTTAGAGGAAGGAGATAGGGAAAAGGGGCTCC
RAD9A	6590379	ILMN_9210	3.47256	-1.35257			#REF!	#REF!	233.031	8.37902	102.093	0.000727802	0	809.215	25.042	45.3268	0	4.77121	172.288	8.56397	41.9431	0.00291121	-1.76091	Homo sapiens RAD9 homolog A (S. pombe) (RAD9A), mRNA.	NM_004584.2	AATTCTAAGAGCCTTGGACCCGAGTGTGTGGCTAGGGTTGCCCTGGCTGG
RRM2	620494	ILMN_18637	-4.57315	-7.25248			#REF!	#REF!	400.474	10.5888	16.7616	0	0	87.5707	5.25871	47.1158	0.00582242	-4.77121	55.2189	4.15357	29.8109	0.00873363	-4.77121	Homo sapiens ribonucleotide reductase M2 polypeptide (RRM2), mRNA.	NM_001034.1	GTGTCCTGGGATTCTCTGCCCCCTCTGAGTAGAGTGTTGTGGGATAAAGG
S100A4	7100348	ILMN_8896	-5.0248	-26.1776			#REF!	#REF!	10247.1	235.193	11385.7	0	0	2039.31	44.1522	508.899	0	-0.880456	391.445	13.2495	136.804	1.05939e-06	-4.77121	Homo sapiens S100 calcium binding protein A4 (calcium protein, calvasculin, metastasin, murine placental homolog) (S100A4), transcript variant 1, mRNA.	NM_002961.2	TTCTTCCCCTCTCTACAACCCTCTCTCCTCAGCGCTTCTTCTTTCTTGGT
SEL1L	4280661	ILMN_10948	5.00538	-1.08211			#REF!	#REF!	71.5845	3.84365	38.7664	0.00509461	0	358.307	12.9009	27.611	0.000727802	4.77121	66.1526	4.43806	5.10236	0.00800582	0	Homo sapiens sel-1 suppressor of lin-12-like (C. elegans) (SEL1L), mRNA.	NM_005065.3	TGGGCTTTGTACGTTCCTTCTCATGTCACTTACGTCACTACTTCGCCATC
SERPINE1	2760707	ILMN_6244	-3.84746	-2.6251			#REF!	#REF!	3928.3	102.751	3022.2	0	0	1021.01	30.1738	73.2972	0	-4.77121	1496.44	42.5131	162.158	0	-4.77121	Homo sapiens serpin peptidase inhibitor, clade E (nexin, plasminogen activator inhibitor type 1), member 1 (SERPINE1), mRNA.	NM_000602.1	GGAGCAGAAATGCAAGGGGCTGCATGACCTACCAGGACAGAACTTTCCCC
SERTAD1	1660653	ILMN_7061	2.55578	1.29117			#REF!	#REF!	1716.27	39.4834	29.9567	0	0	4386.4	87.9321	335.603	0	4.77121	2216	52.9277	238.448	0	4.77121	Homo sapiens SERTA domain containing 1 (SERTAD1), mRNA.	NM_013376.1	GAATCTAGTCCTGGGCAACTTCACATCCGTCCTCCTGTCTCAGGGCTGGC
SPARC	6760326	ILMN_1780	-2.98306	-8.41849			#REF!	#REF!	354.846	10.6644	206.115	0	0	118.954	8.94473	12.6172	0.00363901	-4.77121	42.1508	3.62547	14.4811	0.00946143	-4.77121	Homo sapiens secreted protein, acidic, cysteine-rich (osteonectin) (SPARC), mRNA.	NM_003118.2	CGCAGCTCCCCAATCACACTAGCAACATTTCAAGTGCTTGAGAGCCATGC
STAT1	7050139	ILMN_11054	-2.84846	-3.51677			#REF!	#REF!	2877.14	89.9226	1303.44	0	0	1010.07	28.7021	82.2767	0	-4.77121	818.119	32.9127	83.0613	2.64848e-07	-4.77121	Homo sapiens signal transducer and activator of transcription 1, 91kDa (STAT1), transcript variant beta, mRNA.	NM_139266.1	TACTCCAGGCCAAAGGAAGCACCAGAGCCAATGGAACTTGATGGCCCTAA
TACSTD1	7100358	ILMN_4070	2.91105	1.13551			#REF!	#REF!	1138.45	41.3231	682.762	0	0	3314.08	75.6826	70.0533	0	4.77121	1292.72	47.3385	158.732	0	0	Homo sapiens tumor-associated calcium signal transducer 1 (TACSTD1), mRNA.	NM_002354.1	TGGACCTGACAGTAAATGGGGAACAACTGGATCTGGATCCTGGTCAAACT
TGM1	3840288	ILMN_15028	-3.65003	2.69548			#REF!	#REF!	2069.82	67.1032	1036.27	0	0	567.069	29.9635	21.6516	0	-4.77121	5579.15	138.826	759.605	0	4.77121	Homo sapiens transglutaminase 1 (K polypeptide epidermal type I, protein-glutamine-gamma-glutamyltransferase) (TGM1), mRNA.	NM_000359.1	GAGCAATGGGACTGGAGTCAGATGAGCAAGGACATTGCCCCAAGATAGGG
TGM2	2450056	ILMN_7641	-18.6417	-8.40148			#REF!	#REF!	933.887	26.8393	1258.25	0	0	50.0966	4.4421	6.38801	0.0101892	0	111.157	6.63279	27.942	0.00509461	0	Homo sapiens transglutaminase 2 (C polypeptide, protein-glutamine-gamma-glutamyltransferase) (TGM2), transcript variant 1, mRNA.	NM_004613.2	CTCCTGCTCTTTCTACATGACTGGGCCTCCCTTGGGCTGGAAGAATTGGG
THBS1	5910376	ILMN_4882	-2.74913	-1.1561			#REF!	#REF!	13911.8	265.361	4553.48	0	0	5060.44	124.423	735.37	0	-4.77121	12033.4	272.714	4147.69	0	-1.76091	Homo sapiens thrombospondin 1 (THBS1), mRNA.	NM_003246.2	CAGTCTAATAAGCTGCTCTGCCCCTTGTGCTCAGAGTGGATGTTATGGGA
TNFRSF10D	1260743	ILMN_17600	5.94721	-1.68932			#REF!	#REF!	184.94	8.58199	132.871	0.0014556	0	1099.88	29.6111	96.2457	0	4.77121	109.476	5.71928	1.19972	0.00509461	0	Homo sapiens tumor necrosis factor receptor superfamily, member 10d, decoy with truncated death domain (TNFRSF10D), mRNA.	NM_003840.3	CCATGGAGTTTTAGGAGGGGATGGCCTTTCCGGTCTTCGCACTTCCATCC
TNFRSF21	5090195	ILMN_9651	-2.39185	-1.1866			#REF!	#REF!	7949.45	183.926	3633.98	0	0	3323.56	77.7762	159.578	0	-4.77121	6699.35	133.567	865.124	0	0	Homo sapiens tumor necrosis factor receptor superfamily, member 21 (TNFRSF21), mRNA.	NM_014452.3	AAAGGTGGCGTGGACTCCCTTTGTGTGGGTGGGGTTTGTGGGTAGTGGTG
TNFRSF6B	3370167	ILMN_21287	-22.3986	-1.35109			#REF!	#REF!	163.937	7.45146	160.92	0.00218341	0	7.31908	2.06291	7.7838	0.156477	-4.77121	121.337	6.40396	26.012	0.00509461	0	Homo sapiens tumor necrosis factor receptor superfamily, member 6b, decoy (TNFRSF6B), transcript variant M68E, mRNA.	NM_003823.2	AAGGAGGTGGCATGTCGGTCAGGCACAGCAGGGTCCTGTGTCCGCGCTGA
TNFSF10	1850093	ILMN_22827	-4.922	-7.83325			#REF!	#REF!	381.403	12.8623	91.3872	0	0	77.4895	4.57092	19.0597	0.00800582	-4.77121	48.6903	4.88922	1.31986	0.00946143	-4.77121	Homo sapiens tumor necrosis factor (ligand) superfamily, member 10 (TNFSF10), mRNA.	NM_003810.2	GTAGTGTATCACAGTAGTAGCCTCCAGGTTTCCTTAAGGGACAACATCCT
TOP2A	6520767	ILMN_19849	-2.97245	-6.45951			#REF!	#REF!	730.586	18.109	220.296	0	0	245.786	8.20647	3.81615	0.0014556	-4.77121	113.102	6.61639	106.494	0.00509461	-4.77121	Homo sapiens topoisomerase (DNA) II alpha 170kDa (TOP2A), mRNA.	NM_001067.2	TTTCAGCTCTTGACCTGTCCCCTCTGGCTGCCTCTGAGTCTGAATCTCCC
TSPYL2	1660338	ILMN_138022	5.36793	-1.38795			#REF!	#REF!	49.2034	4.91884	10.8802	0.270171	0	264.12	15.2714	6.92595	0.192706	4.77121	35.4505	4.80136	9.5468	0.351481	-3.26606	PREDICTED: Homo sapiens TSPY-like 2, transcript variant 3 (TSPYL2), mRNA.	XM_944226.1	TTGCGGTATTCTTTGCGGTATTCTTGTCCCCGTCCCCCAGAAGGCTCGCC
TSPYL2	5570347	ILMN_26999	3.69785	-1.29824			#REF!	#REF!	175.624	7.58826	9.77765	0.0741153	0	649.432	26.2827	135.784	0.00712335	4.77121	135.279	9.93041	36.4269	0.0538703	0	Homo sapiens TSPY-like 2 (TSPYL2), mRNA.	NM_022117.1	GCGCCCCAGAGGTTAGTTGACCCGAAGAGCAAGGAAGAGGCGATCATCAT
TTK	2900471	ILMN_24472	-3.06798	-9.39456			#REF!	#REF!	266.491	10.1046	84.5454	0.000727802	0	86.862	6.9551	13.1382	0.00582242	-4.77121	28.3665	3.04541	28.4855	0.0116448	-4.77121	Homo sapiens TTK protein kinase (TTK), mRNA.	NM_003318.3	CTGGGCCAACTTGTTGGTCTGAATTCTCCTAACTCCATTTTGAAAGCTGC
TXNRD1	7050372	ILMN_9643	4.59839	-1.61463			#REF!	#REF!	1115.9	32.6609	592.859	0	0	5131.35	112.346	299.777	0	4.77121	691.121	22.3569	8.2789	0	-1.76091	Homo sapiens thioredoxin reductase 1 (TXNRD1), transcript variant 1, mRNA.	NM_003330.2	AGGGAACCCATGCATCTGCCTGGCATTTAGGCAGCAGAGCCCCTGACCGT
UBE1L	6110682	ILMN_22067	-6.67043	-3.18646			#REF!	#REF!	90.7791	5.11508	37.9668	0.00291121	0	13.6092	2.11865	4.50399	0.0669578	-4.77121	28.489	2.87219	11.489	0.0116448	-4.77121	Homo sapiens ubiquitin-activating enzyme E1-like (UBE1L), mRNA.	NM_003335.2	TCAATGGAGCCCCGGATCCCAAGCCCTGCATTGTAAGCCCACAGTAGGCA
