# Supplementary material for: Novel Insights Into Cellular Changes in HPV8-E7 Positive Keratinocytes: A Transcriptomic and Proteomic Analysis
Source: Front Microbiol. 2021 Sep 6;12:672201. doi: 10.3389/fmicb.2021.672201 (PMC8450583; doi:10.3389/fmicb.2021.672201)
Supplement: Supplementary Table 2 — Precompiled list of the secretome analysis. [file Table_2.XLSX]

## Sheet: Secretome summary
Raw file	Experiment	MS	MS/MS	MS/MS Identified	MS/MS Identified [%]	Peptide Sequences Identified	Proteins Quantified
20190821_Q1_JK_ColID_877c_ProjID_1858_Akguel_sample_19	19	4995	39251	8912	19.99	4874	241
20190821_Q1_JK_ColID_877c_ProjID_1858_Akguel_sample_07	HPV8-E7-1	5061	39468	9718	21.3	5642	799
20190821_Q1_JK_ColID_877c_ProjID_1858_Akguel_sample_08	HPV8-E7-2	5136	39682	9671	20.82	5576	801
20190821_Q1_JK_ColID_877c_ProjID_1858_Akguel_sample_09	HPV8-E7-3	5178	39505	9367	20.1	5331	786
20190821_Q1_JK_ColID_877c_ProjID_1858_Akguel_sample_10	HPV8-E7-4	5068	40083	8624	18.7	4896	782
20190821_Q1_JK_ColID_877c_ProjID_1858_Akguel_sample_11	HPV8-E7-5	5110	39831	9595	20.83	5623	821
20190821_Q1_JK_ColID_877c_ProjID_1858_Akguel_sample_12	HPV8-E7-6	5018	40497	9551	20.35	5495	810
20190821_Q1_JK_ColID_877c_ProjID_1858_Akguel_sample_13	HPV8-E7L23A-1	5072	39796	9929	21.33	5679	799
20190821_Q1_JK_ColID_877c_ProjID_1858_Akguel_sample_14	HPV8-E7L23A-2	5087	39857	9974	21.4	5815	811
20190821_Q1_JK_ColID_877c_ProjID_1858_Akguel_sample_15	HPV8-E7L23A-3	5118	39792	9536	20.38	5546	816
20190821_Q1_JK_ColID_877c_ProjID_1858_Akguel_sample_16	HPV8-E7L23A-4	5200	39486	9407	20.13	5453	799
20190821_Q1_JK_ColID_877c_ProjID_1858_Akguel_sample_17	HPV8-E7L23A-5	5159	39770	9328	19.85	5422	822
20190821_Q1_JK_ColID_877c_ProjID_1858_Akguel_sample_18	HPV8-E7L23A-6	5258	39312	8954	19.33	5336	836
20190821_Q1_JK_ColID_877c_ProjID_1858_Akguel_sample_01	pLXSN-1	5287	38072	9133	20.4	5127	738
20190821_Q1_JK_ColID_877c_ProjID_1858_Akguel_sample_02	pLXSN-2	5198	38457	9470	21.26	5501	744
20190821_Q1_JK_ColID_877c_ProjID_1858_Akguel_sample_03	pLXSN-3	5198	39214	9168	19.83	5135	724
20190821_Q1_JK_ColID_877c_ProjID_1858_Akguel_sample_04	pLXSN-4	5272	38381	9248	20.44	5160	732
20190821_Q1_JK_ColID_877c_ProjID_1858_Akguel_sample_05	pLXSN-5	5257	38119	8360	18.45	4585	712
20190821_Q1_JK_ColID_877c_ProjID_1858_Akguel_sample_06	pLXSN-6	5237	39214	8624	18.65	4965	836

## Sheet: Secretome raw files
								ANOVA												LFQ (log2)																		Group Means (log2)			Valid Values
id	Protein IDs	Protein names	Gene names	iBAQ (log10)	Mol. weight [kDa]	Peptides	LFQ intensity 19	ANOVA Significant (Q<0.01)	-Log ANOVA p value	ANOVA q-value	-Log p-value HPV8-E7_pLXSN	q-value HPV8-E7_pLXSN	Difference HPV8-E7_pLXSN	-Log p-value HPV8-E7_HPV8-E7L23A	q-value HPV8-E7_HPV8-E7L23A	Difference HPV8-E7_HPV8-E7L23A	-Log p-value HPV8-E7L23A_pLXSN	q-value HPV8-E7L23A_pLXSN	Difference HPV8-E7L23A_pLXSN	HPV8-E7-1	HPV8-E7-2	HPV8-E7-3	HPV8-E7-4	HPV8-E7-5	HPV8-E7-6	HPV8-E7L23A-1	HPV8-E7L23A-2	HPV8-E7L23A-3	HPV8-E7L23A-4	HPV8-E7L23A-5	HPV8-E7L23A-6	pLXSN-1	pLXSN-2	pLXSN-3	pLXSN-4	pLXSN-5	pLXSN-6	Mean HPV8-E7	Mean HPV8-E7L23A	Mean pLXSN	Valid values HPV8-E7	Valid values HPV8-E7L23A	Valid values pLXSN	Protein IDs	Majority protein IDs	Protein names	Gene names
1159	P54727	UV excision repair protein RAD23 homolog B	RAD23B	8.54784	43.171	6	27.453	+	5.75703	0	3.80316	0	1.52986	1.80041	0.0421724	-0.480992	4.35027	0	2.01086	26.9167	26.9346	26.7839	26.4712	26.7646	26.7993	27.6077	27.658	26.8596	26.9955	26.9232	27.5123	24.9685	26.2179	25.7987	24.8037	24.671	25.0314	26.7784	27.2594	NaN	6	6	0	P54727;Q5W0S4;Q5W0S5	P54727;Q5W0S4;Q5W0S5	UV excision repair protein RAD23 homolog B	RAD23B
4	A0A024RA52	Proteasome subunit alpha type	PSMA2	9.85052	25.898	21	31.0345		0.442228	0.286855	0.664234	0.58563	0.110048	0.526623	0.590478	0.0929887	0.0875594	0.925674	0.0170596	31.2908	31.5239	31.2358	31.193	31.2528	31.5808	31.3251	31.2748	31.3524	31.2229	31.3317	31.0123	31.0756	31.3641	31.1456	31.3151	31.1654	31.3511	31.3462	31.2532	31.2361	6	6	6	A0A024RA52;P25787;C9JCK5;H3BT36;H7C402	A0A024RA52;P25787	Proteasome subunit alpha type;Proteasome subunit alpha type-2	PSMA2
1199	P61457	Pterin-4-alpha-carbinolamine dehydratase	PCBD1	9.41726	11.999	5	29.0187	+	2.98025	0.000715789	2.96066	0.000216216	-1.52778	1.73804	0.0133642	-0.834523	1.19216	0.0485018	-0.693259	28.3247	28.6176	28.3901	27.1968	27.8879	27.7445	29.2961	29.4001	28.2485	28.7906	29.1496	28.2838	29.792	29.9527	28.653	30.0222	30.0831	28.8253	28.0269	28.8615	29.5547	6	6	6	P61457	P61457	Pterin-4-alpha-carbinolamine dehydratase	PCBD1
7	E9PIR7	Thioredoxin reductase 1, cytoplasmic	TXNRD1	8.72545	53.166	6	NaN		0.582275	0.201755	0.419327	0.504506	-0.199787	0.310121	0.552014	0.151595	1.05071	0.162878	-0.351382	28.8288	28.5206	27.9873	28.3333	28.8819	27.8947	28.1217	28.6603	27.9775	27.8889	28.5313	28.3573	28.9255	28.9094	28.6748	28.2501	28.1385	28.747	28.4078	28.2562	28.6075	6	6	6	E9PIR7;F8W809;A0A087WSW9;A0A182DWI3;A0A087WSY9;Q16881;E2QRB9;E9PKD3;E9PLT3;E9PKI4;A0A0B4J225;E9PIZ5;E9PQI3;A0A096LPD9;E7EWK1;A0A096LPK7;A0A182DWF2;D3YTF8;A0A182DWF3;Q9NNW7	E9PIR7;F8W809;A0A087WSW9;A0A182DWI3;A0A087WSY9;Q16881;E2QRB9;E9PKD3	Thioredoxin reductase 1, cytoplasmic	TXNRD1
31	A0A087WXM8	Basal cell adhesion molecule	BCAM	8.38434	63.693	7	NaN	+	3.87246	9.52381e-05	1.06703	0.0461505	1.14014	2.07137	0.00140952	-1.72326	5.56927	0	2.86341	27.8704	26.4953	27.491	27.1887	24.9111	24.9831	28.2288	28.2404	27.8454	28.3918	28.2056	28.3672	24.5129	25.3411	25.7972	24.8189	25.123	26.5057	27.2613	28.2132	NaN	4	6	0	A0A087WXM8;P50895;K7ENU8;K7ERB7	A0A087WXM8;P50895;K7ENU8	Basal cell adhesion molecule	BCAM
169	B1AHL2	Fibulin-1	FBLN1	9.31018	78.329	19	NaN	+	10.8035	0	8.23248	0	2.2284	7.23657	0	1.25012	4.97578	0.0004	0.978279	31.4694	31.5938	31.6534	31.8144	31.3732	31.4703	30.2134	30.0852	30.4027	30.4751	30.2885	30.4087	29.1976	29.1877	29.739	29.1208	29.1816	29.5772	31.5624	30.3123	29.334	6	6	6	B1AHL2;B1AHM7;B1AHM9;B1AHN3;B1AHM6;H7C1M6	B1AHL2	Fibulin-1	FBLN1
10	A0A087WTP3	Far upstream element-binding protein 2	KHSRP	8.73196	73.027	17	29.0817		1.1096	0.0573687	1.63544	0.111368	0.385424	0.540598	0.460022	0.155627	0.615919	0.347135	0.229797	29.1572	29.1384	29.0855	29.2539	29.0603	28.862	28.9818	28.533	28.5591	29.2033	29.1744	29.1718	28.8009	28.5961	28.7696	28.8214	28.1364	29.1203	29.0929	28.9372	28.7074	6	6	6	A0A087WTP3;Q92945;M0R0I5;M0QYH3;M0QXW7;M0R3J3	A0A087WTP3;Q92945;M0R0I5	Far upstream element-binding protein 2	KHSRP
15	A0A087WUK2	Heterogeneous nuclear ribonucleoprotein D-like	HNRNPDL	8.24267	40.04	2	28.464		1.13927	0.0530423	0.912662	0.0809114	-0.928219	2.51935	0.00146429	-1.14281	0.148325	0.673085	0.214588	25.325	25.5923	24.5792	25.4906	25.4919	25.9986	27.05	26.673	25.5897	26.9717	26.7864	26.2635	27.0952	24.9447	26.5115	24.637	27.712	27.1465	NaN	26.7489	27.1163	0	5	4	A0A087WUK2;O14979	A0A087WUK2;O14979	Heterogeneous nuclear ribonucleoprotein D-like	HNRNPDL
385	D6RHI9	Ribonuclease T2	RNASET2	8.46886	29.114	6	NaN	+	4.12861	3.77358e-05	2.00933	0.030225	0.615716	3.83864	0	1.56512	2.02587	0.00693671	-0.949403	27.3445	27.6497	27.7184	27.1175	27.6377	27.3027	25.876	26.4251	25.7589	26.758	25.2588	25.303	27.4191	26.952	26.8912	26.6942	26.1692	26.9504	27.4617	26.0242	26.846	6	5	6	D6RHI9;O00584;H0YAE9;D6REQ6;A0A087WZM2;J3QQ64;A0A087WWI1	D6RHI9;O00584;H0YAE9;D6REQ6;A0A087WZM2	Ribonuclease T2	RNASET2
461	E9PNA1	Galactosylgalactosylxylosylprotein 3-beta-glucuronosyltransferase 3	B3GAT3	8.3033	24.482	2	NaN	+	3.07954	0.000637363	1.48128	0.0237551	0.960643	3.96524	0	1.84228	1.14798	0.0364769	-0.881636	25.9332	26.9532	26.9329	26.8162	26.7248	26.8762	25.5878	24.9302	23.9214	24.4368	25.4484	24.8582	26.2403	25.1906	26.9096	25.4906	26.1713	24.4702	26.7061	NaN	26.0005	6	0	5	E9PNA1;G3V150;O94766	E9PNA1;G3V150;O94766	Galactosylgalactosylxylosylprotein 3-beta-glucuronosyltransferase 3	B3GAT3
21	F8W7S5	Ribosome-binding protein 1	RRBP1	8.69525	84.325	12	29.8999		0.502623	0.246364	0.929891	0.333183	-0.237553	0.327539	0.572615	-0.126508	0.345545	0.620421	-0.111045	28.7612	29.1566	28.9533	29.5534	28.8161	29.0945	29.3031	29.185	29.4918	29.0859	29.3767	28.6517	29.3346	29.3121	29.0766	29.6113	29.213	29.2129	29.0559	29.1824	29.2934	6	6	6	F8W7S5;A0A087WVV2;A0A0A0MRV0;Q9P2E9;A0A087WU26;H0YDJ4;H9KV85;E9PN67;C9J066;Q8N4C6	F8W7S5;A0A087WVV2;A0A0A0MRV0;Q9P2E9	Ribosome-binding protein 1	RRBP1
26	H0YMB3	GMP reductase	GMPR2	8.50576	33.921	5	NaN		0.827966	0.11315	0.882449	0.0787915	-1.02917	0.892104	0.0543806	-0.97207	0.0465914	0.892808	-0.0571019	27.5334	25.5593	24.8622	27.2233	25.2618	24.4124	26.7053	25.5016	27.1446	27.2292	27.0593	27.0448	26.6339	26.611	27.4433	27.6753	25.359	27.3048	27.3784	27.0366	27.1337	2	5	5	H0YMB3;H0YLV5;A0A087WWM4;F8WAN9;H0YNJ6;Q9P2T1;H0YNH0;H0YNS9;H0YMR9;H0YMV5;H0YLB8;H0YL68;H0YKE1;H0YN22;A0A0B4J281;H0YMG3;H0YK13;H0YKK3;H0YMW6;H0YN74;H0YK71;P36959	H0YMB3;H0YLV5;A0A087WWM4;F8WAN9;H0YNJ6;Q9P2T1;H0YNH0	GMP reductase;GMP reductase 2	GMPR2
27	A0A087WWU8		TPM3	10.3406	26.42	40	33.215		1.15746	0.051036	0.741607	0.470083	0.162928	0.390178	0.651718	-0.0777404	1.73107	0.193196	0.240669	33.3029	33.058	33.1661	33.5401	32.9958	33.3478	33.3754	33.3449	33.4107	33.2703	33.3119	33.1639	33.2289	32.8129	33.1188	32.8514	33.2329	33.1882	33.2351	33.3129	33.0722	6	6	6	A0A087WWU8;D6R904;D6RFM2	A0A087WWU8;D6R904		TPM3
30	A0A087WXI2	IgGFc-binding protein	FCGBP	7.68511	445.21	2	NaN		1.27709	0.0399227	1.3143	0.023589	1.20408	1.65667	0.0470617	0.481616	0.674468	0.133732	0.722459	28.3632	27.9534	27.688	28.1501	27.6566	28.1343	27.8472	27.4771	27.9596	27.3077	27.3869	27.0773	26.7274	26.2923	27.2534	27.2215	24.6747	28.5519	27.9909	27.5093	27.2093	6	6	5	A0A087WXI2;Q9Y6R7	A0A087WXI2;Q9Y6R7	IgGFc-binding protein	FCGBP
551	H0Y3T6	45 kDa calcium-binding protein	SDF4	8.75308	28.001	8	NaN	+	9.89724	0	7.80869	0	3.02295	4.10655	0.000731183	0.924197	5.92182	0	2.09876	28.1583	28.2729	28.2156	28.7146	28.2283	28.3777	27.0294	27.5228	27.8118	27.504	27.1096	27.4447	25.6772	25.6826	25.026	25.5908	25.1458	24.7072	28.3279	27.4037	NaN	6	6	0	H0Y3T6;Q9BRK5;G3V1E2	H0Y3T6;Q9BRK5;G3V1E2	45 kDa calcium-binding protein	SDF4
34	A0A087WY85	Ubiquitin-conjugating enzyme E2 D3	UBE2D3	9.25566	16.817	4	26.9963		0.628444	0.179225	0.653053	0.262577	0.432655	0.070262	0.921096	0.0189616	0.638835	0.220605	0.413693	27.526	27.7978	27.942	27.4977	27.9882	27.5814	27.8185	27.6462	27.6087	27.8535	27.6275	27.665	27.4618	27.6734	27.7065	27.7643	27.4193	25.7118	27.7222	27.7032	27.6051	6	6	5	A0A087WY85;P61077;D6RFM0;D6RAH7;H9KV45;A0A0A0MQU3;P62837;D6RAW0;D6RA11;D6R9F6;D6R933;D6RGD0;D6R980;D6RIZ3;A0A087WW00;C9J9H9;P51668	A0A087WY85;P61077;D6RFM0;D6RAH7;H9KV45;A0A0A0MQU3;P62837;D6RAW0;D6RA11	Ubiquitin-conjugating enzyme E2 D3;Ubiquitin-conjugating enzyme E2 D2	UBE2D3;UBE2D2
735	O75635	Serpin B7	SERPINB7	8.54008	42.904	13	NaN	+	4.06202	3.63636e-05	2.32392	0.0279481	-0.569563	2.41617	0.0004	2.07496	3.19881	0	-2.64453	28.2128	27.7718	27.7861	27.7436	28.402	28.5076	26.1602	27.6163	25.3839	27.4502	24.5565	24.807	28.7264	28.4659	28.8897	28.6609	28.6724	28.426	28.0706	27.5332	28.6402	6	2	6	O75635;C9JA68;A0A1B0GX82	O75635	Serpin B7	SERPINB7
41	M0QX76	40S ribosomal protein S16	RPS16	8.6065	5.5575	4	NaN		0.923392	0.0906154	0.25421	0.583616	-0.218223	1.21137	0.0797849	0.470302	1.10556	0.0549865	-0.688525	25.8404	26.4915	25.2226	25.7098	25.9339	25.8455	25.536	25.0388	25.1692	25.7549	24.9497	25.7731	25.8793	26.1471	26.8027	26.2417	24.6259	26.6562	25.8406	NaN	26.3454	6	0	5	M0QX76;M0R1M5;M0R3H0;M0R210;A0A087WZ27;P62249;Q6IPX4	M0QX76;M0R1M5;M0R3H0;M0R210;A0A087WZ27;P62249;Q6IPX4	40S ribosomal protein S16	RPS16;ZNF90
47	A0A087X054	Hypoxia up-regulated protein 1	HYOU1	8.60669	104.78	19	29.3653		0.459373	0.276227	0.841498	0.444089	0.165651	0.143384	0.818435	0.0442807	0.490673	0.554535	0.12137	29.2631	28.8416	29.0576	29.2457	28.9115	28.8798	28.8017	29.0831	29.1401	29.2167	29.0646	28.6274	28.7606	28.909	29.1886	28.8454	28.68	28.8218	29.0332	28.9889	28.8676	6	6	6	A0A087X054;Q9Y4L1;E9PJ21;A0A087WWI4;K7EQK2;J3KTF1;J3QL06;A0A087WW13;Q9BST8;J3QQH7;J3QLE9;A0A087X214	A0A087X054;Q9Y4L1;E9PJ21;A0A087WWI4;K7EQK2	Hypoxia up-regulated protein 1	HYOU1
745	O94808	Glutamine--fructose-6-phosphate aminotransferase [isomerizing] 2	GFPT2	8.38234	76.93	1	NaN	+	10.0078	0	5.87853	0	-2.44608	7.49264	0	-4.1865	5.36388	0	1.74043	25.0301	25.0613	24.2765	25.1357	24.3542	25.7148	29.5899	29.5342	28.793	28.5292	29.0757	29.1697	27.223	27.6315	27.414	27.0465	27.6476	27.2867	NaN	29.1153	27.3749	0	6	6	O94808	O94808	Glutamine--fructose-6-phosphate aminotransferase [isomerizing] 2	GFPT2
754	O95407	Tumor necrosis factor receptor superfamily member 6B	TNFRSF6B	8.89819	32.679	8	NaN	+	5.15807	0	2.7578	0.00725	0.772606	4.18545	0.000129032	1.36241	2.73812	0.0117838	-0.589808	28.6361	28.3797	28.8855	28.9019	28.7095	27.8037	27.1438	27.1178	26.6807	27.5648	27.3707	27.2641	27.5858	27.7665	27.7144	28.0613	27.6649	27.8879	28.5527	27.1903	27.7801	6	6	6	O95407	O95407	Tumor necrosis factor receptor superfamily member 6B	TNFRSF6B
53	A0A087X142	Septin-8	2008-09-01	8.27667	49.355	11	26.4768		0.226356	0.505965	0.357396	0.437593	-0.357306	0.0589441	0.857604	-0.0702674	1.24251	0.18383	-0.287038	27.0553	26.7688	24.2108	26.6263	26.5925	26.605	26.2246	26.484	26.4213	26.4328	26.491	26.2266	26.8872	26.5685	26.908	26.6092	26.1312	26.8983	26.7296	26.38	26.7742	5	6	5	A0A087X142;A6NMH6;A6NFQ9;F8W8I8;Q92599;C9JV02;E7EW69;E7EX04;B5ME97;Q9P0V9;C9J4G8	A0A087X142;A6NMH6;A6NFQ9;F8W8I8;Q92599	Septin-8	2008-09-01
55	A0A087X1I3	Succinate dehydrogenase [ubiquinone] flavoprotein subunit, mitochondrial	SDHA	7.91346	56.662	3	25.8918		1.19971	0.0471926	0.131937	0.800971	0.0679496	2.28201	0.0404978	0.426289	0.97237	0.170601	-0.358339	26.1339	25.543	25.8871	25.7915	25.9152	25.9305	25.2735	25.0814	25.5062	25.6034	25.517	25.6621	25.3312	25.4103	26.1653	25.659	25.7532	26.4746	25.8669	25.4406	25.7989	6	6	6	A0A087X1I3;D6RFM5;P31040;H0Y8X1	A0A087X1I3;D6RFM5;P31040	Succinate dehydrogenase [ubiquinone] flavoprotein subunit, mitochondrial	SDHA
773	P00505	Aspartate aminotransferase, mitochondrial	GOT2	8.4201	47.517	5	NaN	+	3.28289	0.000365854	1.02327	0.0488168	-1.198	1.51258	0.00663889	1.75031	5.43392	0	-2.94831	28.3183	25.4808	28.3511	26.5924	24.5238	27.3957	25.4373	26.2579	24.5293	24.9614	24.4732	24.5011	27.7813	28.5634	27.6994	27.909	28.2248	27.6722	28.0217	NaN	27.975	3	0	6	P00505	P00505	Aspartate aminotransferase, mitochondrial	GOT2
64	A0A087X253	AP-2 complex subunit beta	AP2B1	8.36067	101.33	9	NaN		0.775663	0.127004	0.613783	0.216299	-0.629018	0.914466	0.0609962	-0.813275	0.357628	0.500486	0.184257	28.0549	27.617	27.7369	27.842	25.696	25.5368	27.9119	28.151	28.2474	27.5853	27.9007	27.567	27.939	26.8554	28.1574	27.5142	28.1002	27.6915	27.8127	27.8939	27.7096	4	6	6	A0A087X253;P63010;A0A087WYD1;A0A087WU93;A0A087WZQ6;K7EJ01;H7C034	A0A087X253;P63010	AP-2 complex subunit beta	AP2B1
67	A0A087X2I1	26S protease regulatory subunit 10B	PSMC6	8.57615	45.796	12	NaN		0.714601	0.146427	0.0924761	0.845905	-0.0601501	0.750204	0.223542	0.327238	1.24155	0.116738	-0.387389	28.7557	27.8221	27.5735	27.5936	28.4226	27.8547	28.1282	27.7898	27.4829	27.7475	27.559	27.3514	27.9832	27.944	28.1308	28.1906	27.54	28.5947	28.0037	27.6765	28.0639	6	6	6	A0A087X2I1;P62333;H0YJS8;H0YJC0;H0YJX2;H0YJD2;H0YJY8;H0YJE9;H0YJT1	A0A087X2I1;P62333;H0YJS8;H0YJC0	26S protease regulatory subunit 10B	PSMC6
782	P01033	Metalloproteinase inhibitor 1	TIMP1	10.3735	23.171	16	NaN	+	9.43179	0	6.46152	0.000205128	0.748177	7.30021	0	1.12989	3.41905	0.0352627	-0.381715	33.382	33.3141	33.1909	33.0732	33.3794	33.2331	32.1456	32.0698	31.9471	32.3902	32.1744	32.0662	32.5842	32.4687	32.6711	32.3951	32.4645	32.5	33.2621	32.1322	32.5139	6	6	6	P01033;Q5H9A7;H0Y789;Q5H9B5;Q5H9B4	P01033;Q5H9A7;H0Y789	Metalloproteinase inhibitor 1	TIMP1
793	P02452	Collagen alpha-1(I) chain	COL1A1	7.9211	138.94	5	NaN	+	3.33741	0.000298137	2.35155	0.029519	-0.552203	2.04795	0.00124272	2.01748	2.61631	0.000231884	-2.56968	27.6054	27.502	27.4456	27.6023	27.2984	27.5107	27.7829	25.0819	24.5551	23.512	26.6525	25.2752	28.4099	27.9784	27.5704	27.7956	28.4875	28.0357	27.4941	27.2177	28.0463	6	2	6	P02452;CON__Q862S4	P02452	Collagen alpha-1(I) chain	COL1A1
74	A0A0A0MRJ6	Protein-L-isoaspartate O-methyltransferase	PCMT1	9.68308	30.315	9	28.6573		0.273746	0.445978	0.124403	0.794745	0.0811987	0.901987	0.271033	0.236071	0.299427	0.568238	-0.154872	31.112	30.8077	31.0546	30.7731	30.7992	31.5875	30.8475	30.5416	30.7335	30.9281	30.7334	30.9335	30.7142	30.2495	31.3978	31.0287	30.6013	31.6551	31.0223	30.7863	30.9411	6	6	6	A0A0A0MRJ6;H7BY58;P22061;F6S8N6;F8WDT3;F8WAV5;F8WAX2;H7C4X2;C9J0F2	A0A0A0MRJ6;H7BY58;P22061;F6S8N6	Protein-L-isoaspartate O-methyltransferase;Protein-L-isoaspartate(D-aspartate) O-methyltransferase	PCMT1
796	P02649	Apolipoprotein E	APOE	9.44657	36.154	26	NaN	+	7.04319	0	2.36888	0.0058022	-0.971288	6.84588	0	-2.59576	3.98785	0.000145455	1.62448	29.4215	29.192	28.7187	29.3861	28.8701	28.596	31.2742	31.4688	31.2799	32.0664	31.6944	31.9752	29.7587	29.3279	30.4139	29.617	30.0941	30.8005	29.0307	31.6265	30.002	6	6	6	P02649;H0Y7L5;E9PEV4;E7ERP7	P02649;H0Y7L5;E9PEV4;E7ERP7	Apolipoprotein E	APOE
80	A0A0A0MSA9	Poliovirus receptor	PVR	9.46688	42.882	9	NaN		1.49228	0.0246667	1.23769	0.0907092	0.540805	2.26478	0.0132874	0.640558	0.150115	0.735016	-0.0997527	30.6486	30.1418	30.6708	30.3965	29.9107	30.2142	29.6538	29.3675	29.5101	30.1708	29.4272	30.01	29.6037	29.3291	30.4955	29.1561	29.7988	30.3547	30.3304	29.6899	29.7896	6	6	6	A0A0A0MSA9;A0A0C4DG49;P15151	A0A0A0MSA9;A0A0C4DG49;P15151	Poliovirus receptor	PVR
815	P04792	Heat shock protein beta-1	HSPB1	9.16885	22.782	6	NaN	+	6.5651	0	4.15355	0.00123077	-0.839263	2.77141	0.00551429	0.748099	5.46661	0	-1.58736	29.5205	28.9519	29.3157	28.9655	29.1038	28.978	28.4693	28.0382	28.6414	28.8261	27.8742	28.4976	29.6831	29.9731	30.1504	30.0711	30.2281	29.7651	29.1392	28.3911	29.9785	6	6	6	P04792;C9J3N8;F8WE04	P04792	Heat shock protein beta-1	HSPB1
82	A0A0A0MSQ0	Plastin-3	PLS3	8.1432	69.334	11	26.5353		0.222567	0.510489	0.430938	0.519453	-0.18094	0.0722416	0.881919	-0.0367359	0.35832	0.556944	-0.144204	27.157	26.8105	27.031	27.2752	27.2025	26.3504	27.3523	26.5928	26.772	27.1508	26.9258	27.2533	26.7369	27.2344	26.8701	27.3246	27.6346	27.1117	26.9711	27.0078	27.152	6	6	6	A0A0A0MSQ0;P13797;U3KQI3;H7C4N2	A0A0A0MSQ0;P13797	Plastin-3	PLS3
862	P08476	Inhibin beta A chain	INHBA	9.57108	47.442	27	NaN	+	11.5235	0	2.62858	0.0474043	0.437843	7.73422	0	-2.14068	8.74334	0	2.57852	29.9979	30.0584	30.3207	30.3194	30.5309	30.1162	32.0717	32.0228	32.542	32.5452	32.3863	32.6196	29.6318	29.9954	29.6987	29.6306	29.7533	30.0066	30.2239	32.3646	29.7861	6	6	6	P08476	P08476	Inhibin beta A chain	INHBA
867	P08603	Complement factor H	CFH	7.8783	139.09	7	NaN	+	7.34514	0	4.56195	0	2.2026	3.19476	0.0142983	-0.495576	5.36171	0	2.69818	26.8859	27.0108	27.0544	27.2662	26.7971	27.2373	27.4647	27.5622	27.7048	27.5857	27.6599	27.2479	25.7157	24.0604	24.5938	24.9423	24.1056	25.6185	27.042	27.5375	NaN	6	6	0	P08603;Q5TFM2;A0A0D9SG88;B1AKG0;Q03591	P08603;Q5TFM2;A0A0D9SG88	Complement factor H	CFH
88	A0A0A0MT83	Isovaleryl-CoA dehydrogenase, mitochondrial	IVD	8.15482	46.65	4	NaN		0.894911	0.0966441	0.481105	0.405518	0.276309	1.08681	0.0381187	0.900646	0.621218	0.169745	-0.624337	26.7158	26.6518	26.8945	26.032	27.0465	26.7891	25.6828	26.3118	24.5442	24.6423	26.1362	27.4084	26.1714	26.471	27.1573	26.2449	25.5617	26.8655	26.6883	26.3848	26.582	6	4	5	A0A0A0MT83;P26440;H0YLC3;H0YKV0;H7C4G6	A0A0A0MT83;P26440;H0YLC3	Isovaleryl-CoA dehydrogenase, mitochondrial	IVD
89	A0A0A0MTB9	Retinol-binding protein 1	RBP1	9.25474	10.644	4	27.6025		0.0998799	0.705303	0.285767	0.694406	0.0932856	0.22559	0.715954	0.0719426	0.0481842	0.930368	0.0213429	28.2764	28.425	28.5419	28.7192	28.6163	28.2531	28.4677	28.0939	28.3195	28.8428	28.4626	28.2138	28.3458	28.0403	28.4557	28.0935	28.8011	28.5358	28.472	28.4	28.3787	6	6	6	A0A0A0MTB9;H0YAK8;P09455;A0A0A0MQT0	A0A0A0MTB9;H0YAK8;P09455;A0A0A0MQT0	Retinol-binding protein 1	RBP1
955	P18065	Insulin-like growth factor-binding protein 2	IGFBP2	9.45871	34.814	20	NaN	+	10.8707	0	5.79019	0	1.42259	8.10096	0	4.21992	6.4262	0	-2.79734	31.474	31.0912	31.322	30.7551	31.0659	31.2879	27.7081	27.1066	26.1825	27.2715	26.7912	26.6167	29.7793	29.4875	30.0764	29.6686	29.956	29.4928	31.166	26.9461	29.7434	6	6	6	P18065;C9JMY1;C9JW52	P18065;C9JMY1	Insulin-like growth factor-binding protein 2	IGFBP2
97	Q5W0H4	Translationally-controlled tumor protein	TPT1	9.64844	21.525	8	30.0992		1.29812	0.0376368	1.19653	0.101177	-0.515986	1.57713	0.036463	-0.575611	0.0959561	0.830372	0.0596256	28.7895	29.2633	29.5657	28.8152	29.0948	29.8241	29.6008	30.3453	29.6553	30.1252	29.6394	29.4402	30.4319	29.945	29.6299	29.8574	29.1553	29.429	29.2254	29.801	29.7414	6	6	6	Q5W0H4;A0A0B4J2C3;P13693;J3KPG2;E9PJF7;Q9HAU6;Q56UQ5;H0YCX0	Q5W0H4;A0A0B4J2C3;P13693;J3KPG2;E9PJF7	Translationally-controlled tumor protein	TPT1
99	A0A0C4DFU1	Superoxide dismutase	SOD2	9.39466	20.723	2	NaN		0.131599	0.653995	0.64693	0.291588	0.376289	0.27768	0.393735	0.558274	0.0763088	0.796083	-0.181985	28.8661	29.7961	29.2767	29.5194	28.8547	29.6274	29.8391	29.6918	24.5882	29.5058	29.4115	29.5544	28.5841	29.1016	29.5163	29.5888	28.0181	28.8738	29.3234	29.6005	28.9471	6	5	6	A0A0C4DFU1;A0A0C4DFU2;P04179;G8JLJ2;F5H3C5;A0A0C4DG56;F5H4R2;F5GYZ5	A0A0C4DFU1;A0A0C4DFU2;P04179;G8JLJ2;F5H3C5;A0A0C4DG56;F5H4R2;F5GYZ5	Superoxide dismutase;Superoxide dismutase [Mn], mitochondrial	SOD2
100	A0A0C4DFV9	Protein SET	SET	9.21069	31.124	6	29.0708		0.792506	0.122144	0.871433	0.0821513	-1.01735	0.603097	0.145747	-0.745001	0.649383	0.296949	-0.272349	28.2069	28.3776	28.4111	28.3478	28.1532	24.7149	28.1169	28.8555	28.1595	28.4911	28.4942	28.5645	28.7221	28.7452	28.887	29.3826	28.5247	28.0542	28.2993	28.4469	28.7193	5	6	6	A0A0C4DFV9;Q01105;A0A087X027;P0DME0	A0A0C4DFV9;Q01105;A0A087X027;P0DME0	Protein SET;Protein SETSIP	SET;SETSIP
102	C9J9K3	40S ribosomal protein SA	RPSA	9.03024	29.404	13	29.667		0.628214	0.178702	0.943553	0.291619	-0.275158	0.478744	0.486212	-0.15246	0.351205	0.59282	-0.122698	28.5967	28.471	28.6169	28.3083	28.1459	27.9426	28.5399	28.2023	28.9097	28.4849	28.5829	28.2765	28.9088	28.6468	28.2949	28.9623	28.6054	28.3141	28.3469	28.4994	28.6221	6	6	6	C9J9K3;A0A0C4DG17;P08865;F8WD59	C9J9K3;A0A0C4DG17;P08865;F8WD59	40S ribosomal protein SA	RPSA
104	A0A0C4DGI3	Citrate synthase	CS	8.881	44.703	7	28.5536		1.38766	0.0308673	1.38807	0.151023	-0.35455	0.0603315	0.906113	0.0259094	1.58211	0.0896442	-0.380459	28.4079	27.7581	27.9089	27.9316	28.2637	28.3811	28.4155	28.2393	28.2683	27.8118	27.9541	27.8069	28.674	28.6226	28.0064	28.5008	28.5926	28.3823	28.1086	28.0827	28.4631	6	6	6	A0A0C4DGI3;B4DJV2;O75390;F8VPF9;F8VPA1;F8W1S4;H0YH82;F8W642;F8VZK9;F8VX07;F8VRP1;F8VX68;H0YIC4;F8VRI6;F8VTT8;F8W4S1;F8VR34	A0A0C4DGI3;B4DJV2;O75390	Citrate synthase;Citrate synthase, mitochondrial	CS
113	A0A0D9SGF6	Spectrin alpha chain, non-erythrocytic 1	SPTAN1	8.06303	287.6	39	30.13		0.201626	0.537121	0.0159724	0.984266	0.00516287	0.331862	0.591055	-0.114933	0.355477	0.595366	0.120096	28.9246	28.6785	28.4218	28.934	28.6012	28.6651	28.976	29.1634	29.1442	28.6337	28.5569	28.4407	28.7064	28.9013	28.5727	28.9515	28.521	28.5414	28.7042	28.8191	28.6991	6	6	6	A0A0D9SGF6;Q13813;A0A0D9SF54;A0A0D9SFF6;A0A1B0GTB7;A0A0D9SFH4;A0A1B0GV13	A0A0D9SGF6;Q13813;A0A0D9SF54	Spectrin alpha chain, non-erythrocytic 1	SPTAN1
115	A0A0G2JIW1	Heat shock 70 kDa protein 1B	HSPA1B	9.69639	70.108	47	32.9683		0.308488	0.405519	0.00203308	0.998731	0.000422478	0.498596	0.616708	0.0840499	0.445911	0.668006	-0.0836274	32.1683	32.054	31.8429	32.0202	32.038	31.9738	32.058	31.9978	31.868	31.9221	32.1005	31.6464	32.0709	31.849	31.8503	32.0845	32.0604	32.1796	32.0162	31.9321	32.0158	6	6	6	A0A0G2JIW1;P0DMV9;P0DMV8;V9GZ37	A0A0G2JIW1;P0DMV9;P0DMV8;V9GZ37	Heat shock 70 kDa protein 1B;Heat shock 70 kDa protein 1A	HSPA1B;HSPA1A
116	A2ABF4	Valine--tRNA ligase	VARS	8.74212	18.114	1	NaN		0.165451	0.593593	0.204271	0.689046	-0.127518	0.351558	0.492786	-0.184608	0.160998	0.796516	0.0570895	27.2935	25.7024	26.8643	26.4266	26.8813	26.4936	26.8427	26.7452	26.8917	26.9925	26.7992	26.4981	26.4733	26.4778	26.5318	26.748	27.091	27.1048	26.7919	26.7949	26.7378	5	6	6	A2ABF4;A0A0G2JJT9;A0A140T954;P26640	A2ABF4;A0A0G2JJT9;A0A140T954;P26640	Valine--tRNA ligase	VARS
118	I3L170	Microtubule-associated protein	MAPT	8.46078	35.671	4	27.3581		0.0186288	0.920408	0.0169127	0.969293	0.0180737	0.200107	0.697683	0.0867608	0.0703179	0.851761	-0.0686871	27.1693	26.6207	27.1886	26.8771	26.4475	26.4109	26.7093	26.3605	26.6302	26.5185	26.9719	27.0032	27.0743	26.9413	25.1266	26.8484	27.1368	27.4782	26.7857	26.6989	27.0958	6	6	5	I3L170;A0A0G2JQJ7;A0A0G2JPD5;A0A0G2JS76;A0A0G2JMX7;P10636	I3L170;A0A0G2JQJ7;A0A0G2JPD5;A0A0G2JS76;A0A0G2JMX7;P10636	Microtubule-associated protein;Microtubule-associated protein tau	MAPT
120	A0A0J9YVR6	Poly(U)-binding-splicing factor PUF60	PUF60	7.86033	33.655	5	NaN		0.108393	0.692543	-4.34294e-08	1	0	0.0455167	0.892471	-0.0507361	0.240342	0.563039	-0.209404	25.3263	24.992	24.8295	25.668	23.6266	24.1766	24.6812	25.0568	25.281	25.2264	25.0288	23.6493	24.7035	25.4977	25.2842	25.0189	23.9477	25.7277	NaN	25.0548	NaN	0	5	0	A0A0J9YVR6;E9PQ56;A0A0J9YWM1;H0YEM1;A0A0J9YYL3;A0A0J9YXJ8;A0A0J9YVP6;A0A0J9YXX5;Q9UHX1;E9PL19;E9PMU7;E9PN18;H0YCP8	A0A0J9YVR6;E9PQ56;A0A0J9YWM1;H0YEM1;A0A0J9YYL3;A0A0J9YXJ8;A0A0J9YVP6;A0A0J9YXX5;Q9UHX1;E9PL19;E9PMU7;E9PN18	Poly(U)-binding-splicing factor PUF60	PUF60
973	P20827	Ephrin-A1	EFNA1	9.16835	23.787	5	NaN	+	5.14034	0	1.26558	0.0176058	1.63265	2.90084	0	-3.05753	6.65838	0	4.69018	27.9853	28.435	25.5759	24.6085	27.574	25.1381	29.0766	29.2143	29.6051	29.8494	29.715	30.2015	23.9546	24.251	26.3427	25.0157	25.1097	24.8471	27.9981	29.6103	NaN	3	6	0	P20827	P20827	Ephrin-A1;Ephrin-A1, secreted form	EFNA1
990	P23142	Fibulin-1	FBLN1	8.71207	77.213	14	NaN	+	7.42153	0	7.44555	0	4.53413	3.22153	0.000117647	1.9811	3.56181	0	2.55303	29.5581	29.8505	30.3946	29.8064	29.9686	29.4811	26.1936	27.5892	27.8481	28.8091	28.1976	28.5352	25.0319	26.2833	25.7288	25.2156	25.2913	24.3037	29.8432	27.8621	NaN	6	6	0	P23142	P23142	Fibulin-1	FBLN1
125	A0A0U1RR32	Histone H2A type 1-J	HIST1H2AJ	8.68348	18.481	5	NaN		0.106023	0.696341	0.167099	0.649083	0.26989	0.37523	0.350819	0.401826	0.0784905	0.805259	-0.131936	25.693	26.4625	27.435	26.5666	25.2868	27.416	26.0363	26.8407	25.1109	26.2061	25.2572	26.9977	27.458	27.8149	26.705	24.8041	25.3769	25.0815	26.97	26.2676	27.326	4	5	3	A0A0U1RR32;A0A0U1RRH7;Q99878;Q96KK5;Q9BTM1;Q93077;Q7L7L0;P20671;P0C0S8;P04908;H0YFX9;Q16777;Q6FI13;P16104;Q96QV6;C9J0D1;Q71UI9;P0C0S5;Q8IUE6;C9J386	A0A0U1RR32;A0A0U1RRH7;Q99878;Q96KK5;Q9BTM1;Q93077;Q7L7L0;P20671;P0C0S8;P04908;H0YFX9;Q16777;Q6FI13;P16104;Q96QV6	Histone H2A type 1-J;Histone H2A type 1-H;Histone H2A.J;Histone H2A type 1-C;Histone H2A type 3;Histone H2A type 1-D;Histone H2A type 1;Histone H2A type 1-B/E;Histone H2A;Histone H2A type 2-C;Histone H2A type 2-A;Histone H2AX;Histone H2A type 1-A	HIST1H2AJ;HIST1H2AH;H2AFJ;HIST1H2AC;HIST3H2A;HIST1H2AD;HIST1H2AG;HIST1H2AB;HIST2H2AC;HIST2H2AA3;H2AFX;HIST1H2AA
128	A0A140T955	HLA class I histocompatibility antigen, A-69 alpha chain	HLA-A	8.11454	34.288	8	NaN		0.388704	0.329247	0.724069	0.144656	0.750325	0.185445	0.57026	0.274793	0.412612	0.300354	0.475532	26.8415	26.722	24.2707	26.8798	26.5776	26.9226	27.0087	26.3848	26.7367	26.6508	24.3358	25.4486	25.761	25.2072	24.4793	26.8879	25.7908	25.586	26.7887	26.6953	26.8879	5	4	1	A0A140T955;A0A140T933;A0A1W2PPQ2;A0A1W2PRT9;A0A140T9I0;A0A140T9X5;A0A140T913;P10316;P01892;A0A140T975;A0A140T941;A0A1W2PQS8;Q9GJ45;A0A1W2PS39;A0A140T9Z6;B0UXQ0;P30512;P30459;P30453;P10314;P01891;P16189;A0A140T8W8;A0A1W2PR61;A0A1W2PPF8;A0A140T8Y4;A0A0G2JPD3;P30457;P30456;P30450;P18462;P16190	A0A140T955;A0A140T933;A0A1W2PPQ2;A0A1W2PRT9;A0A140T9I0;A0A140T9X5;A0A140T913;P10316;P01892;A0A140T975;A0A140T941;A0A1W2PQS8;Q9GJ45;A0A1W2PS39;A0A140T9Z6;B0UXQ0;P30512;P30459;P30453;P10314;P01891;P16189;A0A140T8W8;A0A1W2PR61;A0A1W2PPF8;A0A140T8Y4;A0A0G2JPD3;P30457;P30456;P30450;P18462;P16190	HLA class I histocompatibility antigen, A-69 alpha chain;HLA class I histocompatibility antigen, A-2 alpha chain;HLA class I histocompatibility antigen, A-29 alpha chain;HLA class I histocompatibility antigen, A-74 alpha chain;HLA class I histocompatibility antigen, A-34 alpha chain;HLA class I histocompatibility antigen, A-32 alpha chain;HLA class I histocompatibility antigen, A-68 alpha chain;H…	HLA-A
1030	P29279	Connective tissue growth factor	CTGF	9.46359	38.091	18	NaN	+	6.46238	0	3.48554	0.00871698	-0.605874	2.55679	0.0207668	0.499568	6.17052	0	-1.10544	31.1184	31.0491	30.8328	30.7255	30.6889	31.2836	30.614	30.1059	30.3466	30.6488	30.4672	30.5183	31.729	31.4349	31.6796	31.5898	31.5514	31.3487	30.9497	30.4501	31.5556	6	6	6	P29279	P29279	Connective tissue growth factor	CTGF
131	A0A1B0GTJ4	Alpha-aminoadipic semialdehyde dehydrogenase	ALDH7A1	9.01498	53.91	18	30.3062		1.60879	0.018349	0.0597852	0.946701	-0.0177972	2.44331	0.10301	-0.279722	1.30438	0.202802	0.261925	29.0519	29.0965	29.288	29.038	29.1441	29.0303	29.56	29.355	29.1972	29.2288	29.5237	29.4623	29.0015	28.8441	29.3746	29.1883	28.9173	29.4298	29.1081	29.3878	29.1259	6	6	6	A0A1B0GTJ4;A0A1B0GTG2;A0A1B0GW77;P49419;A0A1B0GV49;A0A1B0GUA1;A0A1B0GW82;A0A1B0GTY9;A0A140T9V3;A0A1B0GUY0;A0A0J9YWF7;A0A1B0GVU0;F8VVF2;H0YHM6;F8WDY6	A0A1B0GTJ4;A0A1B0GTG2;A0A1B0GW77;P49419;A0A1B0GV49;A0A1B0GUA1;A0A1B0GW82;A0A1B0GTY9;A0A140T9V3	Alpha-aminoadipic semialdehyde dehydrogenase	ALDH7A1
133	H7C469	Cathepsin D	CTSD	9.08322	35.785	4	29.0665		1.153	0.0515146	1.33687	0.204434	0.300909	0.765126	0.39231	0.166506	0.588921	0.500081	0.134403	29.3708	29.2504	28.8838	29.3581	29.4343	28.9657	29.214	29.1001	29.2038	28.9886	28.8421	28.9155	28.8656	29.2602	28.8671	28.7239	28.6537	29.0872	29.2105	29.044	28.9096	6	6	6	H7C469;A0A1B0GW44;A0A1B0GV23;A0A1B0GVD5;A0A1B0GWE8;A0A1B0GU92;A0A1B0GU03;P07339;H7C1V0;F8W787;F8WD96;C9JH19;A0A1B0GVP3	H7C469;A0A1B0GW44;A0A1B0GV23;A0A1B0GVD5;A0A1B0GWE8;A0A1B0GU92;A0A1B0GU03;P07339;H7C1V0;F8W787;F8WD96;C9JH19;A0A1B0GVP3	Cathepsin D;Cathepsin D light chain;Cathepsin D heavy chain	CTSD
1475	Q8NBP7	Proprotein convertase subtilisin/kexin type 9	PCSK9	10.3288	74.285	39	NaN	+	8.15287	0	3.50921	0.00291429	0.805205	8.33638	0	1.77025	3.97683	0.000875	-0.965048	34.7964	34.6255	34.7982	34.9953	34.789	35.0134	33.0894	32.8475	33.0701	33.3599	32.8952	33.1341	33.7402	33.5972	34.4709	33.926	34.3035	34.1487	34.8363	33.066	34.0311	6	6	6	Q8NBP7	Q8NBP7	Proprotein convertase subtilisin/kexin type 9	PCSK9
137	A0A1B0GUS4	Ubiquitin-conjugating enzyme E2 L3	UBE2L3	8.83706	17.875	3	NaN		1.10558	0.0576316	0.942749	0.0937188	0.743642	2.06764	0.00943902	0.784966	0.0383934	0.920396	-0.0413243	28.4734	27.0492	27.6917	27.5347	27.8527	27.02	26.8947	26.4198	26.8351	27.1199	26.7814	26.8609	26.9419	27.0032	26.947	26.7858	25.3289	28.1529	27.6036	26.8186	27.1662	6	6	5	A0A1B0GUS4;P68036	A0A1B0GUS4;P68036	Ubiquitin-conjugating enzyme E2 L3	UBE2L3
1503	Q92743	Serine protease HTRA1	HTRA1	9.5858	51.286	25	NaN	+	9.74824	0	4.42559	0.00826923	0.541273	7.83678	0	1.43086	5.66548	0.000394366	-0.889584	31.6536	31.5282	31.55	31.8362	31.5161	31.6927	30.4225	30.0394	30.1737	30.0321	30.1223	30.4016	31.0585	30.9781	30.9265	31.3095	31.2048	31.0517	31.6295	30.1986	31.0882	6	6	6	Q92743;H0Y7G9	Q92743	Serine protease HTRA1	HTRA1
142	A0A1W2PRA6	MHC class I polypeptide-related sequence A	MICA	8.80768	37.639	9	NaN		1.18819	0.0484711	1.12268	0.0503636	0.934005	1.69191	0.00687671	1.2986	0.249548	0.478726	-0.364591	29.156	28.61	29.247	28.5533	28.6616	27.9574	27.4155	27.4685	27.6326	25.381	28.1963	28.2999	28.0786	27.5658	28.6284	27.6694	25.8583	28.7808	28.6976	27.8025	28.1446	6	5	5	A0A1W2PRA6;A0A1W2PPN1;A0A140T986;Q96QC4;Q29983;A0A024RCL3;A0A140T9M1;A0A0G2JK11;A0A0G2JJ55;A0A140T8Z6;A0A140T9Z8;H0Y615;A0A140T9T9;A0A140T9P3;A0A140T9I5;A0A140T9B8	A0A1W2PRA6;A0A1W2PPN1;A0A140T986;Q96QC4;Q29983;A0A024RCL3;A0A140T9M1;A0A0G2JK11	MHC class I polypeptide-related sequence A	MICA
143	A0A1W2PPS1	Heterogeneous nuclear ribonucleoprotein U	HNRNPU	9.18353	88.317	21	30.5134		1.2574	0.0414381	0.340524	0.72325	-0.0741568	1.67404	0.182817	-0.245042	0.952295	0.365028	0.170885	30.1678	30.3594	30.187	30.4243	30.5543	30.4365	30.7853	30.7444	30.6954	30.4519	30.4968	30.4258	30.5227	30.3879	30.4187	30.1628	30.3767	30.7054	30.3549	30.5999	30.429	6	6	6	A0A1W2PPS1;Q00839;Q5RI18;A0A1W2PP35;A0A1W2PQ74;A0A1W2PQL0;A0A1W2PP34;A0A1W2PPL4;A0A1W2PPH7;A0A1W2PRZ7;A0A1W2PQD4;A0A1W2PPE9;A0A1W2PRI6;A0A1W2PP22	A0A1W2PPS1;Q00839;Q5RI18;A0A1W2PP35;A0A1W2PQ74;A0A1W2PQL0;A0A1W2PP34;A0A1W2PPL4;A0A1W2PPH7;A0A1W2PRZ7	Heterogeneous nuclear ribonucleoprotein U	HNRNPU
144	A0A1W2PPZ5	Transcription elongation factor A protein 1	TCEA1	8.1417	33.935	7	26.3242		0.958914	0.0823722	0.348727	0.420507	-0.4179	1.91026	0.00662069	-1.08226	0.609801	0.166984	0.664362	24.622	24.9601	25.6014	26.3238	25.6256	25.4141	27.0751	27.0266	26.4493	26.4463	25.3247	26.7184	25.1443	26.3675	27.4805	26.5813	24.3953	25.0853	NaN	26.7432	26.8098	0	5	3	A0A1W2PPZ5;P23193;A0A1W2PRL9;E5RJ93;E5RIS7;B7Z4S1;E5RK46;A0A1W2PS15;E5RFI1;A0A1W2PPV7;Q5JRI7;A0A0A0MT58;Q15560	A0A1W2PPZ5;P23193;A0A1W2PRL9	Transcription elongation factor A protein 1	TCEA1
149	A2A274	Aconitate hydratase, mitochondrial	ACO2	8.76765	87.819	14	29.8248		1.01754	0.0714105	0.81192	0.32009	0.269472	0.253217	0.714074	-0.067475	1.18862	0.154005	0.336947	29.5677	29.2598	29.0677	29.3583	28.9414	29.338	29.3415	29.2114	29.4563	29.4187	29.062	29.4478	28.9338	28.4427	28.8256	29.0104	29.1569	29.5467	29.2555	29.323	28.986	6	6	6	A2A274;Q99798	A2A274;Q99798	Aconitate hydratase, mitochondrial	ACO2
152	F8WDJ0	Coiled-coil domain-containing protein 66	CCDC66	9.35799	32.587	2	30.6695		0.368911	0.347323	0.359368	0.35739	0.74692	0.379357	0.40087	-0.267584	0.511329	0.172598	1.0145	30.2101	29.7198	29.5826	30.3367	29.1858	29.8773	31.0036	30.6268	30.2402	29.7916	29.4092	29.4463	29.9886	29.8884	24.5505	29.7715	29.9736	30.2582	29.8187	30.0863	29.9761	6	6	5	F8WDJ0;C9JYB8;A2RUB6	F8WDJ0;C9JYB8;A2RUB6	Coiled-coil domain-containing protein 66	CCDC66
156	A6NJA2	Ubiquitin carboxyl-terminal hydrolase	USP14	8.76066	51.086	7	26.6144		0.508582	0.242478	0.00443367	0.993955	-0.00249736	0.713583	0.283687	0.260672	0.699898	0.294792	-0.263169	29.0946	28.5326	28.4009	28.6532	28.2062	28.8844	28.4949	27.8904	28.24	28.2489	28.4768	28.8569	28.684	28.2537	28.3949	28.5508	29.2368	28.6667	28.6287	28.368	28.6311	6	6	6	A6NJA2;P54578;J3QQT6;J3KS55	A6NJA2;P54578	Ubiquitin carboxyl-terminal hydrolase;Ubiquitin carboxyl-terminal hydrolase 14	USP14
158	A6QRH1	Plexin-B2	PLXNB2	8.38789	17.317	3	NaN		0.110359	0.691747	0.310392	0.471465	-0.366236	0.138964	0.661034	-0.190461	0.138691	0.695605	-0.175775	26.7279	24.4195	26.0481	25.1052	25.9887	24.424	26.5091	26.0015	24.3787	26.1301	24.6916	26.1452	25.7608	25.4304	25.9856	24.7855	25.7036	27.2447	26.2549	26.2615	26.0251	3	3	5	A6QRH1;E2PU09;O15031	A6QRH1;E2PU09;O15031	Plexin-B2	PLXNB2
1578	Q9H9K5	Endogenous retrovirus group MER34 member 1 Env polyprotein	ERVMER34-1	8.73047	63.546	9	NaN	+	9.13891	0	5.38562	0	1.78198	7.72684	0	3.35963	4.06428	0.000140351	-1.57765	30.1055	29.7546	29.4383	29.6166	29.7274	30.03	26.6115	26.5492	26.9838	26.1098	26.5612	25.6991	28.1711	28.0149	27.9391	28.0637	27.2632	28.5284	29.7787	26.4191	27.9967	6	6	6	Q9H9K5	Q9H9K5	Endogenous retrovirus group MER34 member 1 Env polyprotein	ERVMER34-1
160	A8K878	Mesencephalic astrocyte-derived neurotrophic factor	MANF	9.22355	21.143	9	NaN		0.100066	0.705714	0.0577888	0.917312	0.0330674	0.252881	0.657886	-0.0934149	0.251033	0.644906	0.126482	29.246	28.6858	29.0963	28.6948	28.908	28.6069	28.8005	29.1376	28.6161	28.8365	29.0061	29.4016	29.0049	28.7753	28.7611	28.8784	28.1394	29.4803	28.873	28.9664	28.8399	6	6	6	A8K878;P55145	A8K878;P55145	Mesencephalic astrocyte-derived neurotrophic factor	MANF
161	A8MU39	Serine/threonine-protein phosphatase	PPP5C	8.2931	42.394	3	26.8056		1.64096	0.0172203	0.334087	0.425336	-0.447369	1.51711	0.00933333	1.24225	1.77146	0.0043125	-1.68962	26.2429	27.0861	26.481	27.4428	25.2809	27.4822	25.6155	24.4305	25.9057	24.758	25.0573	26.7953	27.0368	25.7955	26.2053	28.0489	26.724	28.8895	26.947	26.7953	27.1167	5	1	6	A8MU39;H0YDU8;P53041;M0R196;A0A087WY80;E7EU14	A8MU39;H0YDU8;P53041	Serine/threonine-protein phosphatase;Serine/threonine-protein phosphatase 5	PPP5C
164	A8MXH2	Nucleosome assembly protein 1-like 4	NAP1L4	8.29057	18.152	3	NaN		0.462838	0.273904	0.621051	0.265667	0.453894	0.600682	0.206406	0.468313	0.016324	0.96981	-0.0144189	26.0109	26.5459	24.5506	26.3615	26.2375	26.4689	25.5409	25.1782	26.5104	25.5803	24.8208	25.7347	25.359	25.0934	25.1492	26.341	25.6215	25.8878	26.3249	25.7089	NaN	5	5	0	A8MXH2;C9JZI7;Q99733;C9J6D1;H0YCI4;E9PNW0;F8VRJ2;E9PJJ2;E9PS34;E9PNJ7;F8VVB5;E9PKT8;H0YH88;H0YHC3;F8W020;F8W118;F8VXI6;F8VUX1;F8VY35;F8VV59;F8W543;B7Z9C2;F8W0J6;F5H4R6;H0YIV4;P55209	A8MXH2;C9JZI7;Q99733;C9J6D1;H0YCI4	Nucleosome assembly protein 1-like 4	NAP1L4
166	B0QYR6	ADP-ribosylation factor-binding protein GGA1	GGA1	8.22632	27.88	3	NaN		1.19205	0.0480093	2.0153	0.0158779	-0.775159	0.241815	0.504826	0.288449	1.24737	0.023095	-1.06361	25.1443	25.5071	24.9953	25.6595	25.7975	24.6902	24.1248	24.5227	23.5714	25.2618	26.352	26.2304	25.9743	26.1921	26.2771	26.1407	25.3172	26.5435	NaN	26.2912	26.2255	0	2	5	B0QYR6;B0QYS5;Q9UJY5;B0QYR8;B0QYR9;B0QYS0;B0QYS1;B0QYS2;B0QYS3;B0QYR5	B0QYR6;B0QYS5;Q9UJY5	ADP-ribosylation factor-binding protein GGA1	GGA1
1368	Q14964	Ras-related protein Rab-39A	RAB39A	7.89581	25.006	4	26.7279	+	2.97027	0.000708333	2.10125	0.00462651	-1.30971	-4.34294e-08	1	0	3.80492	0.000131148	-1.48792	25.4474	24.2151	25.9446	26.2137	24.7589	24.4303	24.9032	24.7633	25.5441	25.2854	24.6276	24.8172	26.5065	27.3229	26.7604	25.8742	26.206	26.1983	NaN	NaN	26.5988	0	0	5	Q14964;C9JB90	Q14964;C9JB90	Ras-related protein Rab-39A	RAB39A;RAB6B
1537	Q99714	3-hydroxyacyl-CoA dehydrogenase type-2	HSD17B10	8.40625	26.923	5	26.8071	+	4.469	0	3.92379	0.0332048	-0.409015	1.29024	0.21706	0.242001	3.71535	0.00463158	-0.651016	26.683	26.4799	26.5001	26.7469	26.5881	26.5951	26.6346	26.5711	26.2209	26.3373	25.9572	26.4199	26.9673	26.8741	26.8721	27.0728	27.0576	27.2033	26.5988	26.3568	27.0078	6	6	6	Q99714;Q5H928	Q99714;Q5H928	3-hydroxyacyl-CoA dehydrogenase type-2	HSD17B10
178	G3V5X6	Heterogeneous nuclear ribonucleoproteins C1/C2	HNRNPC	9.45882	12.78	10	29.0448		0.700001	0.151972	0.188716	0.741221	-0.0923621	1.40134	0.143356	-0.304708	0.656113	0.356115	0.212346	29.3301	29.1095	29.4626	29.2735	29.0524	28.6278	29.5488	29.6356	29.4022	29.332	29.3776	29.3879	28.638	29.1306	29.6695	29.0951	29.2581	29.6187	29.1426	29.4474	29.235	6	6	6	G3V5X6;G3V3K6;G3V251;B4DSU6;G3V555;G3V575;G3V576;G3V4W0;B4DY08;B2R5W2;G3V4C1;G3V2Q1;P07910;G3V4M8;G3V2H6;A0A0G2JPF8;A0A0G2JNQ3;P0DMR1;O60812;B7ZW38;B2RXH8	G3V5X6;G3V3K6;G3V251;B4DSU6;G3V555;G3V575;G3V576;G3V4W0;B4DY08;B2R5W2;G3V4C1;G3V2Q1;P07910;G3V4M8;G3V2H6	Heterogeneous nuclear ribonucleoproteins C1/C2	HNRNPC
179	B3KNJ4	SUMO-activating enzyme subunit 1	SAE1	8.71814	33.384	5	NaN		0.393661	0.325814	1.00053	0.0544195	1.10955	0.0126814	0.96292	0.0378586	0.49475	0.175818	1.07169	26.8757	28.059	28.1223	25.3437	27.88	27.1678	28.9507	29.0158	28.35	28.3181	24.3349	24.2519	24.9651	26.1939	26.2465	25.2047	26.2059	27.9751	27.621	28.6587	27.9751	5	4	1	B3KNJ4;Q9UBE0;M0R054;M0QX65;M0QYM8;M0R375;M0QZS6	B3KNJ4;Q9UBE0;M0R054;M0QX65;M0QYM8	SUMO-activating enzyme subunit 1;SUMO-activating enzyme subunit 1, N-terminally processed	SAE1
1377	Q15149	Plectin	PLEC	7.86599	531.78	43	27.2774	+	3.6418	0.000198582	3.70516	0.0028125	-0.811515	1.04133	0.203612	-0.284297	2.25048	0.0252743	-0.527218	29.1076	28.6055	29.0486	28.5192	28.9677	29.0161	29.0301	29.0843	29.1977	29.3554	28.7524	29.5507	29.6516	29.4187	29.6645	30.1398	29.7001	29.5592	28.8775	29.1618	29.689	6	6	6	Q15149;E9PKG0;H0YDN1;E9PMV1;A0A075B730;A0A087X1U6;P58107	Q15149	Plectin	PLEC
538	G3V4P8	Glia maturation factor beta	GMFB	8.87085	17.512	4	27.3727	+	2.00592	0.00763279	1.69678	0.0121379	1.11503	0.913491	0.358596	0.176112	1.36923	0.0214931	0.938915	27.7334	27.6356	27.8389	28.1097	28.0076	27.9276	27.5633	27.4795	27.8793	27.6564	27.962	27.6556	27.0737	26.8617	27.1746	25.5981	25.6918	28.1627	27.8755	27.6993	27.3182	6	6	4	G3V4P8;P60983;G3V3X4	G3V4P8;P60983;G3V3X4	Glia maturation factor beta	GMFB
938	P16035	Metalloproteinase inhibitor 2	TIMP2	9.83646	24.399	14	27.775	+	4.03082	3.57143e-05	3.59336	0.00266667	0.846944	1.81612	0.0847666	0.347338	2.17078	0.03095	0.499606	31.4973	31.1595	31.0989	31.5893	31.1035	31.4483	31.0239	30.8109	30.7947	31.1784	30.8052	31.1996	30.3938	30.3724	30.4685	30.297	30.2171	31.0663	31.3161	30.9688	30.4692	6	6	6	P16035;B4DFW2;K7EIX4	P16035;B4DFW2	Metalloproteinase inhibitor 2	TIMP2
188	B4DQ75	Death-associated protein 1	DAP	9.47916	23.223	3	NaN		1.33066	0.0348444	0.563252	0.285559	0.471452	0.990847	0.100768	-0.483196	1.66223	0.0118065	0.954648	29.318	29.5262	29.99	29.9198	29.0649	28.4207	29.8486	29.4359	29.9723	30.2586	30.0341	29.5894	28.8552	27.7223	29.984	28.4918	28.7491	29.6086	29.3733	29.8565	28.9018	6	6	6	B4DQ75;P51397	B4DQ75;P51397	Death-associated protein 1	DAP
189	B4DQI4	Alpha/beta hydrolase domain-containing protein 14B	ABHD14B	8.98158	19.756	3	NaN		0.48675	0.25684	0.185568	0.739143	-0.0950559	0.779792	0.245317	-0.28804	0.561538	0.405423	0.192984	27.8449	27.9428	28.155	27.8981	28.5213	27.3289	27.9473	28.3605	28.2556	28.2038	27.9865	28.6656	27.5149	28.0867	28.4488	28.2322	27.9616	28.0171	27.9485	28.2365	28.0436	6	6	6	B4DQI4;F8W9U3;Q96IU4	B4DQI4;F8W9U3;Q96IU4	Alpha/beta hydrolase domain-containing protein 14B	ABHD14B
950	P17600	Synapsin-1	SYN1	7.95606	74.111	4	27.8891	+	4.49257	0	3.5824	0.000121212	1.34338	0.0105198	0.983157	0.00681973	3.78823	0.000176471	1.33656	26.6499	26.8582	26.7544	27.4959	26.8267	26.2215	26.9431	27.1508	26.5073	26.7629	27.1351	26.2665	24.9688	25.4181	25.4207	25.0177	25.9747	25.9465	26.8011	26.7943	NaN	6	6	0	P17600;A0A1W2PS00	P17600	Synapsin-1	SYN1
191	B4DWR3	Prefoldin subunit 3	VBP1	8.24132	22.254	6	26.2259		0.101585	0.703865	0.200406	0.685216	0.133936	0.0119157	0.988392	-0.00306829	0.203904	0.668031	0.137004	26.3664	26.0516	26.2323	26.0666	26.0547	26.3106	25.9673	26.3203	26.096	26.3828	26.268	26.0662	26.0488	26.7826	24.961	26.3047	26.4741	25.7074	26.1804	26.1834	26.3787	6	6	3	B4DWR3;P61758	B4DWR3;P61758	Prefoldin subunit 3	VBP1
195	B5MCX3	Septin-2	2002-09-01	8.57587	36.94	13	28.3201		1.08124	0.0609071	0.487488	0.507791	-0.173196	0.878411	0.241525	0.269398	1.18048	0.100072	-0.442594	27.7238	27.8189	27.904	27.8019	27.7935	27.4298	27.1171	27.4196	27.3468	27.3103	27.4797	28.1821	28.5081	27.742	27.3604	27.9078	28.0349	27.9579	27.7453	27.4759	27.9185	6	6	6	B5MCX3;Q15019;H7C2Y0;C9J2Q4;C9JB25;C9IY94;C9J938;H7C310;B5MD47;C9JZI2;C9IZU3;C9JQJ4;A0A1B0GXJ2;C9JFT1;F8WB65	B5MCX3;Q15019;H7C2Y0	Septin-2	2002-09-01
911	P12814	Alpha-actinin-1	ACTN1	8.37227	103.06	34	27.8994	+	3.22208	0.000447059	2.04665	0.019662	0.705904	1.0072	0.144508	-0.374507	3.08085	0.00165138	1.08041	27.7701	28.4903	28.1185	28.6051	28.3721	28.6427	28.4398	28.7598	28.69	29.1031	29.1078	28.1452	27.966	27.5905	28.0212	27.9145	27.0046	27.2665	28.3331	28.7076	27.6272	6	6	6	P12814;H9KV75;G3V2N5;G3V2W4;H7C5W8;H0YJ11;P35609;H0YJW3;G3V5M4;G3V2X9;F6THM6;G3V2E8;G3V380	P12814;H9KV75	Alpha-actinin-1	ACTN1
61	H0YM70	Proteasome activator complex subunit 2	PSME2	8.43254	26.011	5	28.1443	+	3.70207	0.000143885	2.68376	0.00027907	-1.64351	-4.34294e-08	1	0	3.37613	0.000133333	-2.01212	26.1309	25.014	26.084	24.5836	25.0548	25.551	25.4216	24.5832	25.501	25.7262	24.2755	24.6991	27.0851	27.3168	27.3519	27.7242	27.222	25.5794	NaN	NaN	27.34	0	0	5	H0YM70;A0A087X1Z3;Q9UL46;H0YKU2	H0YM70;A0A087X1Z3;Q9UL46	Proteasome activator complex subunit 2	PSME2
1136	P50897	Palmitoyl-protein thioesterase 1	PPT1	9.25945	34.193	8	28.1575	+	3.43335	0.000227848	2.2867	0.0427978	-0.488654	1.11194	0.17412	0.306409	3.2392	0.00380488	-0.795063	29.2893	29.0275	29.0324	28.8018	29.4493	29.1934	29.008	28.9017	28.9536	28.442	28.461	29.1889	29.2419	29.4654	29.5548	29.7465	29.9081	29.8087	29.1323	28.8259	29.6209	6	6	6	P50897;E9PIA8;E9PMG2;Q5T0S4;E9PSE5;E9PP28;E9PK48	P50897;E9PIA8;E9PMG2;Q5T0S4	Palmitoyl-protein thioesterase 1	PPT1
201	B5MDF5	GTP-binding nuclear protein Ran	RAN	9.5384	26.224	13	28.87		0.21343	0.519834	0.35035	0.614613	0.131773	0.411279	0.553929	0.121842	0.025916	0.968739	0.00993125	30.0666	30.4056	29.6332	29.674	29.9854	30.1167	29.6368	29.7542	30.0943	29.8666	29.8434	29.955	29.919	30.3051	29.6948	29.8298	29.4395	29.9027	29.9802	29.8584	29.8485	6	6	6	B5MDF5;P62826;J3KQE5;F5H018;H0YFC6;B4DV51;A0A087X0W0	B5MDF5;P62826;J3KQE5;F5H018	GTP-binding nuclear protein Ran	RAN
202	Q99613	Eukaryotic translation initiation factor 3 subunit C	EIF3C	7.95152	105.34	4	27.4956		0.357612	0.356052	0.351591	0.406159	0.447983	0.600874	0.144303	0.764101	0.236315	0.513987	-0.316118	27.7231	26.8788	27.3808	27.3812	26.0578	24.7914	26.524	26.1012	25.8988	23.8443	26.5777	26.6824	26.7626	26.559	24.5955	26.2935	26.5261	26.7884	27.0843	26.3568	26.5859	5	5	5	Q99613;B5ME19;H3BTY8;H3BPE3;H3BPE4	Q99613;B5ME19	Eukaryotic translation initiation factor 3 subunit C;Eukaryotic translation initiation factor 3 subunit C-like protein	EIF3C;EIF3CL
208	E9PH88	PMS1 protein homolog 1	PMS1	9.30229	31.058	1	NaN		0.129051	0.658036	0.125209	0.788963	-0.0847187	0.317027	0.505433	-0.19233	0.198118	0.694834	0.107611	29.2938	29.9004	29.2558	29.8799	29.3913	30.5902	29.8562	30.2973	30.2933	30.0965	29.5659	29.3562	29.8726	30.3674	29.803	29.9734	29.3574	29.446	29.7186	29.9109	29.8033	6	6	6	E9PH88;Q3BDU3;Q5FBZ9;E9PC65;B7ZAA0;P54277	E9PH88;Q3BDU3;Q5FBZ9;E9PC65;B7ZAA0;P54277	PMS1 protein homolog 1	PMS1
214	B8ZZL8	10 kDa heat shock protein, mitochondrial	HSPE1	9.99234	10.689	15	32.6841		0.614419	0.184998	0.272431	0.62083	0.154513	0.662081	0.294059	-0.2643	0.804076	0.173015	0.418813	30.6431	30.6755	30.64	30.7828	30.0716	30.3721	31.3929	30.8038	30.8328	30.8981	30.0917	30.7516	31.1007	30.5166	30.2144	30.7881	29.9203	29.7179	30.5309	30.7952	30.3763	6	6	6	B8ZZL8;P61604;S4R3N1;B8ZZ54	B8ZZL8;P61604;S4R3N1	10 kDa heat shock protein, mitochondrial	HSPE1;HSPE1-MOB4
215	B8ZZN6	Small ubiquitin-related modifier 1	SUMO1	9.08846	16.645	5	NaN		0.571279	0.207434	0.467414	0.505678	-0.18064	0.224597	0.672581	0.0934153	1.11712	0.209806	-0.274055	28.6491	28.502	27.9502	28.4884	28.7072	27.8811	28.081	28.2294	28.2039	28.1102	28.6786	28.3145	28.8153	28.7569	28.1585	28.6973	28.3236	28.5103	28.363	28.2696	28.5436	6	6	6	B8ZZN6;P63165;B8ZZJ0;B8ZZ67;B9A032	B8ZZN6;P63165;B8ZZJ0;B8ZZ67;B9A032	Small ubiquitin-related modifier 1	SUMO1
743	O94760	N(G),N(G)-dimethylarginine dimethylaminohydrolase 1	DDAH1	8.82389	31.121	7	28.2659	+	2.47328	0.00262295	2.18097	0.0156279	-0.723877	0.532466	0.405873	-0.188972	2.14453	0.0266261	-0.534906	28.0178	27.9741	27.7358	27.4425	27.6245	28.5323	27.936	28.2372	28.0666	28.3077	28.0372	27.876	28.5082	28.9841	28.2181	28.7877	28.9603	28.2117	27.8878	28.0768	28.6117	6	6	6	O94760;B4DYP1	O94760;B4DYP1	N(G),N(G)-dimethylarginine dimethylaminohydrolase 1	DDAH1
222	C9IZG3	Ubiquitin fusion degradation protein 1 homolog	UFD1L	8.37992	21.725	3	NaN		0.0993567	0.705689	0.14227	0.755249	0.104973	0.120238	0.778676	-0.069766	0.281281	0.561038	0.174739	25.8147	25.3541	25.205	25.4943	26.1702	25.0024	25.9575	25.8292	25.5838	25.3114	25.7083	25.069	25.2895	24.4974	26.2072	25.3871	25.3835	25.646	25.5068	25.7697	25.5827	6	4	5	C9IZG3;Q92890;C9JNP9	C9IZG3;Q92890	Ubiquitin fusion degradation protein 1 homolog	UFD1L
602	H7BYY1		TPM1	8.72795	28.747	28	28.3323	+	2.05735	0.00680135	1.78402	0.00489412	-1.71022	0.3822	0.275433	0.699655	2.58394	0.000363636	-2.40988	27.9649	27.8378	27.4249	24.1789	26.9422	27.4135	27.0844	24.638	25.6499	27.9208	24.7433	27.5279	29.1016	28.6526	29.0178	28.7213	28.3636	28.1668	27.5167	27.511	28.6706	5	3	6	H7BYY1;F5H7S3;B7Z596;H0YN06	H7BYY1;F5H7S3;B7Z596		TPM1
226	E5RFE1	Cytoplasmic dynein 1 intermediate chain 1	DYNC1I1	8.82252	9.9162	1	NaN		1.55479	0.0211945	-4.34294e-08	1	0	1.77257	0.00714094	-1.1531	1.08233	0.089284	0.515251	25.897	25.1289	24.0927	23.975	26.2952	24.811	26.3667	26.4576	25.8356	26.402	26.2934	25.7631	24.8132	25.1234	26.2289	26.083	26.0694	25.709	NaN	26.271	NaN	0	5	0	E5RFE1;C9J3E7;E5RJ75;O14576	E5RFE1;C9J3E7;E5RJ75;O14576	Cytoplasmic dynein 1 intermediate chain 1	DYNC1I1
227	C9J4S5	Beta-1,4-galactosyltransferase 4	B4GALT4	8.20041	15.53	2	NaN		1.18724	0.0484516	1.25103	0.0367045	0.965255	1.55354	0.0119527	1.03578	-4.34294e-08	1	0	26.2551	26.0588	26.2726	26.0481	27.1136	25.2786	25.9786	24.6972	24.3474	26.2448	24.5177	25.0264	23.548	24.6659	25.713	25.8362	25.6924	25.7797	26.3496	NaN	NaN	5	0	0	C9J4S5;E7ETS9;C9J3R8;O60513;C9J5S0	C9J4S5;E7ETS9;C9J3R8;O60513;C9J5S0	Beta-1,4-galactosyltransferase 4;N-acetyllactosamine synthase;Lactotriaosylceramide beta-1,4-galactosyltransferase	B4GALT4
229	C9J712	Profilin-2	PFN2	9.985	9.7982	9	30.2409		0.999326	0.0751464	1.08247	0.179185	0.375944	0.175545	0.714237	-0.0844879	1.0548	0.109621	0.460432	30.3749	30.12	30.3664	30.5612	30.0692	30.5719	30.1364	30.1712	30.693	30.5759	31.0514	29.9428	29.488	29.7611	29.9183	29.7749	30.1422	30.7236	30.3439	30.4284	29.968	6	6	6	C9J712;P35080;C9J0J7;C9JQ45;C9J2N0;G5E9Q6	C9J712;P35080	Profilin-2	PFN2
1012	P26447	Protein S100-A4	S100A4	9.03314	11.728	3	28.3432	+	3.45528	0.000232258	4.20702	0.000285714	-0.947559	0.536015	0.369216	-0.226208	2.26167	0.01	-0.721352	26.8742	26.9929	26.7577	26.8316	27.0477	27.4431	27.4119	27.3819	27.8701	26.7955	27.1366	26.7085	28.1131	28.0118	27.6174	27.9494	28.2699	27.6709	26.9912	27.2174	27.9388	6	6	6	P26447	P26447	Protein S100-A4	S100A4
1029	P29120	Neuroendocrine convertase 1	PCSK1	8.77355	84.151	10	28.5087	+	2.30414	0.00392509	1.49989	0.0351676	0.75903	0.645757	0.360745	-0.206712	2.13454	0.00548649	0.965742	28.9129	28.7796	29.0489	29.6178	29.3632	28.8783	29.3007	29.3524	29.5577	29.5244	29.0198	29.0861	27.6267	27.6777	28.8788	27.9441	28.7545	29.1646	29.1001	29.3068	28.3411	6	6	6	P29120	P29120	Neuroendocrine convertase 1	PCSK1
235	C9J8S2	Retinoic acid receptor responder protein 2	RARRES2	9.05227	17.813	1	NaN		0.111334	0.691209	0.23876	0.53894	-0.373285	0.189054	0.566934	-0.273111	0.117414	0.770134	-0.100175	28.8279	28.1606	28.2878	24.9327	27.1166	26.985	27.3407	27.4126	27.749	27.9886	27.6536	27.8048	28.0769	27.4309	28.1915	26.5872	27.5031	28.7607	27.8756	27.6582	27.7584	5	6	6	C9J8S2;Q99969	C9J8S2;Q99969	Retinoic acid receptor responder protein 2	RARRES2
239	C9JB55		TF	10.5743	7.99	8	NaN		0.157553	0.60553	0.504406	0.19258	1.47431	0.132193	0.607244	0.637101	0.178373	0.531786	0.837212	29.2004	28.7577	29.2146	28.6542	28.8292	34.6964	29.9466	24.7616	25.003	29.9717	34.9768	30.8704	30.2572	29.6258	29.7076	25.924	24.723	30.2692	29.8921	31.4414	29.9649	6	4	4	C9JB55	C9JB55		TF
241	C9JCJ5	Nicotinate-nucleotide pyrophosphorylase [carboxylating]	QPRT	8.90319	16.963	2	NaN		0.335912	0.375795	0.594158	0.211051	-0.695649	0.0290181	0.919842	-0.0583938	0.602137	0.173269	-0.637255	27.5203	27.5295	27.0699	27.5096	24.2511	27.2143	27.5375	27.922	27.6442	24.969	26.1004	27.272	27.4325	28.0437	27.373	27.4788	26.6488	28.2916	27.3687	27.5939	27.5448	5	4	6	C9JCJ5;Q15274	C9JCJ5;Q15274	Nicotinate-nucleotide pyrophosphorylase [carboxylating]	QPRT
242	C9JD32	60S ribosomal protein L23	RPL23	8.37208	9.6694	2	NaN		0.285737	0.431499	-4.34294e-08	1	0	0.301575	0.535965	-0.170095	0.592199	0.261437	0.357821	26.2211	25.3681	25.7793	24.8026	25.1411	24.8367	25.5161	25.8546	25.2679	25.6621	25.4944	25.3745	25.6796	25.3666	25.8066	23.8893	25.3405	24.9399	NaN	25.5283	NaN	0	6	0	C9JD32;J3KT29;P62829;J3QQT9;J3KTJ3;B9ZVP7	C9JD32;J3KT29;P62829;J3QQT9;J3KTJ3;B9ZVP7	60S ribosomal protein L23	RPL23
874	P09417	Dihydropteridine reductase	QDPR	9.6659	25.789	6	28.6668	+	2.91637	0.000864322	3.20803	0.0037	0.823375	0.366741	0.545484	0.137861	1.89732	0.0183054	0.685514	30.9591	30.6744	30.9297	30.7313	30.803	30.6826	30.5132	30.7521	29.9665	31.1235	30.8258	30.7719	29.6677	29.9829	30.496	29.537	29.7698	30.3866	30.7967	30.6588	29.9733	6	6	6	P09417;B7Z415;D6RGG7;H0Y8F7;D6RHJ7	P09417;B7Z415;D6RGG7;H0Y8F7	Dihydropteridine reductase	QDPR
245	C9JXG8	Ran-specific GTPase-activating protein	RANBP1	9.04856	16.9	3	NaN		0.89155	0.0974603	0.169306	0.762383	0.0801093	1.59411	0.0772464	0.392672	0.697322	0.255667	-0.312563	28.0044	27.9104	27.7565	27.8883	28.1328	27.9459	27.3944	27.1614	27.7912	27.2218	28.0364	27.677	28.2655	27.9113	27.6682	27.267	28.4471	27.5986	27.9397	27.547	27.8596	6	6	6	C9JXG8;C9JGV6;F6WQW2;P43487;C9JIC6;C9JJ34;C9JDM3	C9JXG8;C9JGV6;F6WQW2;P43487	Ran-specific GTPase-activating protein	RANBP1
247	C9JIZ6	Prosaposin	PSAP	9.57124	58.44	14	30.1945		0.572553	0.206893	0.610249	0.504212	-0.15651	0.946719	0.371607	-0.164584	0.0270849	0.971358	0.00807349	30.9295	31.1433	31.1897	31.2061	31.1314	31.565	31.3609	31.3616	31.2666	31.2787	31.5569	31.3277	31.5378	31.6946	31.2395	31.3505	31.0559	31.2257	31.1941	31.3587	31.3507	6	6	6	C9JIZ6;P07602;Q5BJH1	C9JIZ6;P07602;Q5BJH1	Prosaposin;Saposin-A;Saposin-B-Val;Saposin-B;Saposin-C;Saposin-D	PSAP
666	O00231	26S proteasome non-ATPase regulatory subunit 11	PSMD11	8.49892	47.463	13	28.8651	+	2.7399	0.00145622	1.84911	0.0401117	-0.580658	0.294694	0.59483	0.120443	3.58636	0.00434646	-0.7011	27.5044	27.8767	27.1898	27.4511	27.6499	28.3357	27.5802	27.2879	27.4917	27.782	27.588	27.5552	28.5553	28.522	27.9172	28.349	28.1384	28.0097	27.6679	27.5475	28.2486	6	6	6	O00231;J3QS13;J3QRY4	O00231	26S proteasome non-ATPase regulatory subunit 11	PSMD11
216	B8ZZQ6	Prothymosin alpha	PTMA	10.0009	11.758	3	29.0474	+	2.89487	0.000950495	3.14336	0.00326316	-0.860492	0.306557	0.533163	-0.169672	2.7445	0.00742857	-0.690819	30.0198	28.8763	29.606	29.4996	28.9426	29.2619	29.4892	29.3729	29.1194	30.2764	29.3778	29.5887	30.1993	30.3074	30.2339	30.1012	30.3069	30.2206	29.3677	29.5374	30.2282	6	6	6	B8ZZQ6;P06454	B8ZZQ6;P06454	Prothymosin alpha;Prothymosin alpha, N-terminally processed;Thymosin alpha-1	PTMA
6	E9PKG6	Nucleobindin-2	NUCB2	8.18673	40.368	10	29.1285	+	3.97993	6.83761e-05	2.90938	0.00118519	-1.18841	-4.34294e-08	1	0	3.94595	0	-1.92122	25.8278	26.3571	24.9315	25.2038	25.6957	26.389	24.485	23.9051	25.35	25.2976	25.9484	25.0218	26.3853	26.9016	27.0334	26.9904	27.0517	27.1728	NaN	NaN	26.9225	0	0	6	E9PKG6;Q2L696;V9HW75;A0A087WSV8;P80303;E9PLR0;E9PLE9;H0YEG8;E9PM22	E9PKG6;Q2L696;V9HW75;A0A087WSV8;P80303;E9PLR0;E9PLE9	Nucleobindin-2;Nesfatin-1	NUCB2;Nucb2;HEL-S-109
372	D6RBU5	Neurofascin	NFASC	8.22484	54.477	8	NaN		1.39141	0.0307282	1.2519	0.0351529	1.00596	0.478017	0.532159	0.125366	1.04831	0.0460149	0.880599	26.5962	26.7506	26.6996	27.1016	26.6933	26.5606	26.5414	26.58	26.5278	26.2714	26.7902	26.9389	24.2883	26.5066	27.0751	26.4674	25.3699	24.6587	26.7336	26.6083	26.6831	6	6	3	D6RBU5;H7BY57;X6RKN2;O94856;D6RHX4	D6RBU5;H7BY57;X6RKN2;O94856	Neurofascin	NFASC
377	D6RGI3	Septin-11	2011-09-01	8.77431	49.005	13	28.0114		1.2528	0.0418432	1.20343	0.158536	-0.377747	0.0422622	0.942889	-0.0150798	1.21368	0.133983	-0.362667	28.4703	28.3778	28.0065	27.9722	28.3408	28.5334	28.3855	28.4773	28.1471	27.9739	28.3546	28.4531	28.7138	28.7732	27.9402	28.9512	28.658	28.9312	28.2835	28.2986	28.6613	6	6	6	D6RGI3;D6RER5;Q9NVA2;D6RDU5;D6RDP1;D6R9Y6	D6RGI3;D6RER5;Q9NVA2;D6RDU5	Septin-11	2011-09-01
378	D6REX3	Protein transport protein Sec31A	SEC31A	8.21738	136.22	7	27.4507		0.538367	0.225342	0.917723	0.25277	-0.32697	0.497687	0.35958	-0.254781	0.149218	0.776597	-0.0721887	26.7996	27.9809	27.8413	27.7646	27.4126	27.6699	27.8856	28.3704	27.918	27.4847	28.1056	27.2332	27.6555	28.1457	27.9281	28.1374	27.8178	27.7462	27.5781	27.8329	27.9051	6	6	6	D6REX3;O94979;H0Y8W8;H7BXG7;H0YAF5;D6RHZ5;D6RBT0;D6RHE8;D6RE64;D6RCQ9;H0Y9V3;H0Y9T9	D6REX3;O94979;H0Y8W8;H7BXG7	Protein transport protein Sec31A	SEC31A
1479	Q8NCW5	NAD(P)H-hydrate epimerase	APOA1BP	8.96051	31.674	6	29.3398	+	4.07464	3.66972e-05	2.7515	0.00823301	-0.731613	0.320032	0.5905	0.117179	4.73527	0.000903226	-0.848792	28.851	28.0151	28.4297	28.2875	28.1691	27.8163	28.3427	28.1282	28.116	28.1493	28.2425	27.8869	28.852	29.1749	28.8269	29.0771	29.3048	28.7228	28.2615	28.1443	28.9931	6	6	6	Q8NCW5;Q5T3I4;Q5T3I3	Q8NCW5	NAD(P)H-hydrate epimerase	APOA1BP
1203	P61956	Small ubiquitin-related modifier 2	SUMO2	10.4165	10.871	8	29.4033	+	2.20709	0.00474552	1.5523	0.0484974	0.623958	0.652529	0.374577	-0.192776	1.94913	0.0108827	0.816734	30.305	30.5015	30.4806	30.7221	30.7293	30.3129	30.4515	30.2832	30.5661	31.0494	30.8847	30.9731	30.1661	29.3832	29.1377	30.0389	29.8694	30.7123	30.5086	30.7013	29.8846	6	6	6	P61956;A8MUA9;A8MU27;P55854;Q6EEV6;J3KRH1	P61956;A8MUA9;A8MU27;P55854	Small ubiquitin-related modifier 2;Small ubiquitin-related modifier 3	SUMO2;SUMO3
384	D6RHH4	Guanine nucleotide-binding protein subunit beta-2-like 1	GNB2L1	8.56641	25.869	7	NaN		0.522867	0.233766	0.475432	0.617233	0.1117	0.615351	0.145365	0.709372	0.491082	0.230005	-0.597672	27.388	27.249	27.5195	27.4364	27.2288	27.0996	27.3156	27.0051	26.7773	23.8255	27.5563	27.1852	27.2601	26.969	27.4425	27.0705	27.024	27.4851	27.3202	27.1679	27.2085	6	5	6	D6RHH4;P63244;D6RAC2;J3KPE3;D6RBD0;D6REE5;D6RAU2;E9PD14;D6RFX4;D6RFZ9;H0YAF8;D6R9Z1;D6R9L0;D6RGK8;D6RHJ5;D6R909;H0Y8R5;H0Y8W2;D6RDI0;H0YAM7;D6RF23	D6RHH4;P63244;D6RAC2;J3KPE3;D6RBD0;D6REE5;D6RAU2;E9PD14;D6RFX4;D6RFZ9;H0YAF8;D6R9Z1;D6R9L0	Guanine nucleotide-binding protein subunit beta-2-like 1;Guanine nucleotide-binding protein subunit beta-2-like 1, N-terminally processed	GNB2L1
1175	P58546	Myotrophin	MTPN	9.17739	12.895	7	29.4064	+	5.05062	0	3.36402	0.00304225	-0.82858	0.428979	0.501451	0.152789	6.33369	0.000135593	-0.98137	27.5953	27.9098	27.9827	26.9637	27.7727	27.5236	27.5399	27.5883	27.3199	27.4545	27.6668	27.2616	28.2756	28.5658	28.469	28.4012	28.6544	28.3531	27.6246	27.4718	28.4532	6	6	6	P58546;C9JL85	P58546;C9JL85	Myotrophin	MTPN
970	P20618	Proteasome subunit beta type-1	PSMB1	9.24383	26.489	11	30.0496	+	3.4918	0.000238411	2.60546	0.00729897	-0.803979	0.217439	0.701598	0.0792967	3.00183	0.00323967	-0.883276	29.1329	29.3035	28.7748	28.9018	28.7988	29.4358	29.2905	29.2107	28.8652	28.9315	28.636	28.9379	29.9929	29.859	29.5232	29.7386	30.587	29.4708	29.0579	28.9786	29.8619	6	6	6	P20618	P20618	Proteasome subunit beta type-1	PSMB1
393	E5RGR0	Acyl-protein thioesterase 1	LYPLA1	8.14993	20.861	3	NaN		1.20568	0.046757	1.28981	0.0606355	0.66301	1.33519	0.0308431	0.76977	0.124897	0.754573	-0.10676	25.3291	25.9645	26.0064	26.0914	26.9916	25.8163	26.167	24.6081	25.0976	25.1862	25.8468	24.675	25.6448	25.9315	25.4053	25.5918	25.1281	24.5197	26.0766	NaN	25.574	5	0	4	E5RGR0;O75608;E5RJ48;A0A087X1K9;B4DP64;E5RI35	E5RGR0;O75608;E5RJ48;A0A087X1K9;B4DP64	Acyl-protein thioesterase 1	LYPLA1
396	E5RHG8	Transcription elongation factor B polypeptide 1	TCEB1	9.31856	9.9601	5	28.1688		0.725342	0.142064	1.60616	0.199807	-0.278595	0.452956	0.470018	-0.168166	0.32225	0.633994	-0.110428	28.4263	28.5126	28.4724	28.883	28.1441	28.4666	28.7223	28.6311	29.0455	28.7968	28.7196	27.9987	28.7905	28.6814	28.8739	28.7297	28.8806	28.6204	28.4842	28.6523	28.7628	6	6	6	E5RHG8;Q15369;R4GMY8	E5RHG8;Q15369;R4GMY8	Transcription elongation factor B polypeptide 1	TCEB1
398	E5RIW3	Tubulin-specific chaperone A	TBCA	9.67666	10.08	7	27.7114		0.130339	0.655897	0.105006	0.8623	-0.0440985	0.320668	0.587172	-0.120273	0.213558	0.731966	0.0761747	29.6889	29.1801	29.7656	29.2482	29.4725	28.9985	29.464	29.3624	29.8807	29.3438	29.2341	29.7906	29.5453	29.0465	29.4542	29.2695	29.6004	29.7026	29.3923	29.5126	29.4364	6	6	6	E5RIW3;E5RJD8;O75347;E5RHG6;E5RIX8	E5RIW3;E5RJD8;O75347;E5RHG6	Tubulin-specific chaperone A	TBCA
159	A6XGL2	Insulin	INS	11.0228	10.959	2	34.0509	+	3.75234	0.000122137	2.95254	0.000133333	-2.38346	1.04158	0.0877397	-0.508278	2.53522	0.000791209	-1.87518	32.2158	31.8009	31.4474	31.5624	31.5856	30.3965	32.3265	32.0326	32.0103	32.2939	31.7355	31.6594	34.5129	34.2214	32.6264	34.4921	35.1448	32.3116	31.5014	32.0097	33.8849	6	6	6	A6XGL2;P01308;C9JNR5;F8WCM5	A6XGL2;P01308;C9JNR5;F8WCM5	Insulin;Insulin B chain;Insulin A chain;Insulin, isoform 2	INS;INS-IGF2
402	E5RK69	Annexin	ANXA6	8.58997	51.776	9	28.1006		1.38934	0.0307621	0.659579	0.375701	0.248652	0.71971	0.280637	-0.261599	1.94275	0.0351719	0.510251	28.0996	28.7266	27.6618	27.8455	28.0205	28.069	28.3787	28.5633	28.3384	27.9853	28.6894	28.0375	27.6536	28.1661	28.0298	27.4259	28.0276	27.628	28.0705	28.3321	27.8218	6	6	6	E5RK69;P08133;E7EMC6;H0YC77;E5RFF0	E5RK69;P08133;E7EMC6	Annexin;Annexin A6	ANXA6
50	A0A087X0R6	Sorting nexin-12	SNX12	8.93399	19.825	6	NaN	+	7.90314	0	5.59086	0	2.53875	0.252658	0.686143	0.0788685	5.42907	0	2.45988	28.1077	28.5565	28.3348	28.2533	27.931	28.3574	28.442	27.8537	27.921	28.2492	28.3008	28.3008	26.6224	25.0133	25.642	25.1563	26.2381	25.6361	28.2568	28.1779	NaN	6	6	0	A0A087X0R6;Q9UMY4	A0A087X0R6;Q9UMY4	Sorting nexin-12	SNX12
70	A0A0A0MQS1	Pyrroline-5-carboxylate reductase	PYCRL	8.30692	29.892	2	NaN	+	3.75001	0.000121212	3.12457	0.000222222	1.42858	0.525084	0.392988	0.2052	2.55927	0.00223009	1.22338	26.5341	26.6763	26.3873	26.555	27.1451	26.3364	26.1667	26.2032	26.2018	26.132	26.7554	26.9439	24.1223	26.02	24.718	25.3168	25.6245	25.2612	26.6057	26.4005	NaN	6	6	0	A0A0A0MQS1;Q53H96;F8WEI0;B5MD87	A0A0A0MQS1;Q53H96;F8WEI0;B5MD87	Pyrroline-5-carboxylate reductase;Pyrroline-5-carboxylate reductase 3	PYCRL
79	A0A0A0MSA4	Band 4.1-like protein 3	EPB41L3	7.98544	116.17	4	NaN	+	5.65512	0	4.15454	0	-3.80567	-4.34294e-08	1	0	3.53799	0	-3.13192	25.3295	24.3294	25.0207	24.6588	24.6666	24.6973	25.627	25.391	25.8055	25.1544	25.3372	25.4296	29.574	29.5943	28.4727	29.9094	27.6614	26.3245	NaN	NaN	29.0424	0	0	5	A0A0A0MSA4;A8K968;A0A0A0MRA8;Q9Y2J2;J3QS83;E9PPC9;J3QS55;Q6ZSX4;E9PN54;A0A0J9YY18;Q6R5J7;A0A1B0GTF8;Q4VB86;P11171	A0A0A0MSA4;A8K968;A0A0A0MRA8;Q9Y2J2;J3QS83	Band 4.1-like protein 3;Band 4.1-like protein 3, N-terminally processed	EPB41L3
407	E7ENL6	Collagen alpha-3(VI) chain	COL6A3	7.44846	278.11	6	NaN		0.424238	0.30033	0.856935	0.143678	0.570112	0.663173	0.137071	0.658094	0.0525085	0.866672	-0.0879825	26.7515	26.9232	26.7857	26.8589	27.3704	26.9594	26.869	26.8316	26.6622	26.477	23.8559	27.0047	27.1633	25.4644	25.9853	27.0151	27.1657	25.4347	26.9415	26.7689	27.1147	6	5	3	E7ENL6;P12111	E7ENL6;P12111	Collagen alpha-3(VI) chain	COL6A3
408	E7EV99	Alpha-adducin	ADD1	7.62239	70.055	3	NaN		1.38021	0.0311818	1.8763	0.0138065	0.882579	1.38641	0.0133933	1.1601	-4.34294e-08	1	0	26.8064	25.2082	25.8533	26.2648	25.6146	26.2833	26.3144	24.1694	23.9159	25.6541	25.3424	23.6738	24.7624	25.4012	24.4733	25.1186	25.7099	25.2697	26.1645	NaN	NaN	5	0	0	E7EV99;E7ENY0;P35611;A0A0A0MSR2;H0Y9H2;D6RJE2;D6RAH3;D6RF25	E7EV99;E7ENY0;P35611;A0A0A0MSR2;H0Y9H2	Alpha-adducin	ADD1
409	E7ENZ3	T-complex protein 1 subunit epsilon	CCT5	8.77748	53.848	19	29.1705		0.854914	0.106175	1.02202	0.246133	-0.309986	0.0959025	0.827786	0.0537926	1.1844	0.136731	-0.363778	29.25	28.5314	28.9736	28.97	28.9698	28.2928	28.8339	28.2977	28.3874	28.8297	29.0708	29.2453	29.0634	29.1828	29.072	28.8605	29.1495	29.5192	28.8312	28.7775	29.1412	6	6	6	E7ENZ3;P48643;B7ZAR1;E9PCA1;H0Y914;D6RIZ7	E7ENZ3;P48643;B7ZAR1;E9PCA1	T-complex protein 1 subunit epsilon	CCT5
81	A0A1W2PQC2	Hydroxyacyl-coenzyme A dehydrogenase, mitochondrial	HADH	8.5586	18.291	2	NaN	+	2.81676	0.00111321	1.59649	0.0129748	1.16531	0.660185	0.165954	-0.524005	3.88666	0.000142857	1.68931	26.6352	26.6168	26.5698	25.1006	25.1545	27.3699	27.1201	27.1869	26.8686	26.3618	26.651	26.4026	25.4885	24.1565	24.5817	25.7283	25.2529	25.2471	26.7979	26.7652	NaN	4	6	0	A0A1W2PQC2;A0A1W2PRT2;A0A1W2PQV5;A0A0A0MSE2;A0A0D9SFP2;E9PF18;Q16836;A0A1W2PQ55;A0A1W2PP40;A0A1W2PNM1	A0A1W2PQC2;A0A1W2PRT2;A0A1W2PQV5;A0A0A0MSE2;A0A0D9SFP2;E9PF18;Q16836;A0A1W2PQ55;A0A1W2PP40;A0A1W2PNM1	Hydroxyacyl-coenzyme A dehydrogenase, mitochondrial	HADH
122	A0A0U1RQF0	Fatty acid synthase	FASN	7.60196	273.2	11	NaN	+	2.92364	0.000828283	2.58874	0.000545455	1.70395	1.2143	0.0850139	0.449492	1.7245	0.00651948	1.25445	27.4974	27.3495	27.6968	27.8653	27.7075	27.0804	26.945	26.7938	27.0583	26.5168	27.5228	27.6633	26.338	25.7686	24.6634	25.255	25.4035	27.5449	27.5328	27.0833	26.9414	6	6	2	A0A0U1RQF0;P49327	A0A0U1RQF0;P49327	Fatty acid synthase;[Acyl-carrier-protein] S-acetyltransferase;[Acyl-carrier-protein] S-malonyltransferase;3-oxoacyl-[acyl-carrier-protein] synthase;3-oxoacyl-[acyl-carrier-protein] reductase;3-hydroxyacyl-[acyl-carrier-protein] dehydratase;Enoyl-[acyl-carrier-protein] reductase;Oleoyl-[acyl-carrier-protein] hydrolase	FASN
134	H7BXK7	Serpin B8	SERPINB8	8.20769	21.846	2	NaN	+	1.89083	0.00994937	2.18437	0.00493023	-1.15061	-4.34294e-08	1	0	1.65214	0.00867066	-1.17255	25.1763	25.6546	24.9394	26.1186	24.8301	25.0896	26.3897	24.1191	24.6749	25.9997	25.2407	25.253	26.7214	27.5853	25.7638	26.4994	26.2518	25.8904	NaN	NaN	26.5897	0	0	5	H7BXK7;A0A1B0GU38;P50452;P50453;C9JTJ8;C9JVA8;C9J7N5;A0A0C4DGW9;P30740;O75830	H7BXK7;A0A1B0GU38;P50452;P50453;C9JTJ8;C9JVA8;C9J7N5;A0A0C4DGW9;P30740;O75830	Serpin B8;Serpin B9;Leukocyte elastase inhibitor;Serpin I2	SERPINB8;SERPINB9;SERPINI2;SERPINB1
418	E7ETB3	Aspartyl aminopeptidase	DNPEP	8.20602	54.502	5	NaN		0.979509	0.0788406	1.51554	0.0188571	1.04806	0.766464	0.108502	0.634558	0.346612	0.369449	0.413506	27.3972	26.9415	26.1106	26.7453	26.6954	27.4372	25.8286	26.7993	26.7662	26.7768	26.8249	24.5239	26.2649	26.8912	25.0761	26.7208	24.873	25.2128	26.8879	26.7918	26.806	6	4	2	E7ETB3;Q9ULA0;C9JBE1;E7EPX3;B9ZVU2;F8WAN0;E7EMB6;E5RJ35;C9JRG3;C9J1E2	E7ETB3;Q9ULA0;C9JBE1;E7EPX3;B9ZVU2;F8WAN0;E7EMB6	Aspartyl aminopeptidase	DNPEP
176	B1ANH5	Guanylate kinase	GUK1	8.50189	21.999	2	NaN	+	3.00284	0.000709677	2.27364	0.0132131	0.730452	0.400916	0.554734	-0.123605	2.45705	0.00534286	0.854057	26.9804	26.6063	26.7818	26.7719	26.7316	26.4284	26.9802	27.2633	26.5487	26.7884	26.9581	26.5032	26.4713	26.1529	25.3169	25.5976	25.9087	26.4702	26.7167	26.8403	26.3121	6	6	2	B1ANH5;B1ANH6;Q16774;B1ANH0;B1ANG9;B1ANH2;B1ANH3	B1ANH5;B1ANH6;Q16774;B1ANH0;B1ANG9;B1ANH2;B1ANH3	Guanylate kinase	GUK1
425	E7EX60	Neuropilin-1	NRP1	7.81062	72.093	5	NaN		0.895668	0.0966614	0.16032	0.692226	-0.171797	0.725429	0.108078	0.706138	1.52317	0.0182885	-0.877935	25.129	26.1784	26.5328	24.3597	26.9306	26.1892	25.6223	25.8252	24.0255	24.6435	24.987	25.9794	26.0198	26.7402	26.181	25.6761	25.8017	25.9316	26.5472	25.809	26.1349	3	3	5	E7EX60;Q5T7F0;E9PEP6;O14786;Q5JWQ4;Q5JWQ6	E7EX60;Q5T7F0;E9PEP6;O14786;Q5JWQ4;Q5JWQ6	Neuropilin-1	NRP1
426	E7EX90	Dynactin subunit 1	DCTN1	8.03096	139.09	10	NaN		0.25411	0.468443	0.0200365	0.972158	0.0146141	0.388327	0.349725	0.386508	0.362207	0.370859	-0.371894	28.3653	27.7532	27.2067	27.5225	27.3543	27.4818	27.7649	27.4751	27.704	27.727	27.5327	25.161	27.547	27.1653	27.3734	27.5103	27.504	28.4961	27.6139	27.6407	27.5993	6	5	6	E7EX90;Q6AWB1;Q14203;C9JZA4;C9JTE5;C9JJN7;C9JJD0;C9J1B7;C9JKG6;E9PCY0;C9JUI8	E7EX90;Q6AWB1;Q14203	Dynactin subunit 1	DCTN1;DKFZp686E0752
429	E9PBS1	Multifunctional protein ADE2	PAICS	8.46042	45.651	6	26.7752		0.345168	0.367129	0.0325293	0.95135	-0.0235885	0.471317	0.348105	0.294636	0.565911	0.294204	-0.318224	27.8157	27.2432	26.9527	26.679	27.8931	27.2466	26.9261	26.7905	26.8291	26.3779	27.1655	27.9734	27.3314	27.4956	27.151	26.6274	27.7183	27.6481	27.3051	27.0104	27.3286	6	6	6	E9PBS1;P22234;D6RF62	E9PBS1;P22234;D6RF62	Multifunctional protein ADE2;Phosphoribosylaminoimidazole-succinocarboxamide synthase;Phosphoribosylaminoimidazole carboxylase	PAICS
224	C9J1C5	40S ribosomal protein S27	RPS27L	9.48537	5.6466	2	NaN	+	10.6444	0	9.19063	0	2.70145	0.55717	0.399579	0.190199	7.29132	0	2.51126	27.595	27.7974	27.8258	27.9742	28.1203	27.7336	27.4343	27.6806	27.8912	27.8	27.0477	28.0512	24.8525	25.308	24.8894	25.4105	25.2467	25.1304	27.841	27.6508	NaN	6	6	0	C9J1C5;H0YMV8;Q71UM5;P42677	C9J1C5;H0YMV8;Q71UM5;P42677	40S ribosomal protein S27;40S ribosomal protein S27-like	RPS27L;RPS27
437	E9PEB5	Far upstream element-binding protein 1	FUBP1	8.39806	68.903	15	27.7909		0.771277	0.128161	0.385826	0.436554	0.311973	0.870194	0.216514	-0.304009	0.99327	0.0809201	0.615982	27.6888	27.6034	26.9954	28.1008	27.4537	27.1917	27.8798	28.0906	27.8641	27.9657	27.4295	27.628	27.2436	27.7268	25.797	26.8852	27.4002	28.109	27.5056	27.8096	27.473	6	6	5	E9PEB5;Q96AE4;C9JSZ1;Q96I24;M0R251;M0QYG1;M0R263;M0R0C6	E9PEB5;Q96AE4	Far upstream element-binding protein 1	FUBP1
438	E9PEE8	Integrin beta	ITGB6	7.52089	81.543	3	NaN		0.42058	0.302744	-4.34294e-08	1	0	0.805651	0.106403	-0.597431	0.6307	0.199483	0.485977	24.7637	24.6006	25.3446	24.617	25.3676	27.0662	25.9743	25.7494	25.7003	25.8432	25.8364	26.2408	24.1861	25.5911	25.0794	26.4104	26.4546	24.7069	NaN	25.8907	NaN	0	6	0	E9PEE8;P18564;A0A087WXP3	E9PEE8;P18564;A0A087WXP3	Integrin beta;Integrin beta-6	ITGB6
441	E9PEX6	Dihydrolipoyl dehydrogenase	DLD	8.15622	51.815	8	NaN		1.01343	0.0722353	0.269054	0.559666	0.231262	1.2787	0.0188995	1.09099	0.757606	0.0927295	-0.85973	26.663	26.5201	26.1462	26.3984	26.9126	26.1076	23.4656	24.9829	25.2685	26.4446	25.2688	26.7717	26.5484	27.1615	26.3317	25.8489	26.699	24.7709	26.458	26.6081	26.6851	6	2	4	E9PEX6;P09622;F8WDM5;A0A1W2PR83;F2Z2E3	E9PEX6;P09622	Dihydrolipoyl dehydrogenase;Dihydrolipoyl dehydrogenase, mitochondrial	DLD
230	C9J7B7	26S proteasome non-ATPase regulatory subunit 6	PSMD6	9.02674	16.564	2	NaN	+	7.42718	0	6.26442	0	-3.31056	-4.34294e-08	1	0	6.02013	0	-4.0294	25.493	25.1082	25.7022	24.7185	26.4093	26.108	25.5822	25.7567	24.7576	24.9384	23.3223	24.8692	28.8069	28.5835	28.4731	29.4353	28.9286	29.1752	NaN	NaN	28.9004	0	0	6	C9J7B7;Q15008;C9J0E9	C9J7B7;Q15008;C9J0E9	26S proteasome non-ATPase regulatory subunit 6	PSMD6
366	D6R9P4	Glucosamine-6-phosphate isomerase	GNPDA1	8.17961	30.9	9	NaN	+	3.54273	0.000244898	2.70771	0.00767347	0.76302	0.142186	0.773863	-0.0624352	3.5213	0.00280342	0.825455	26.1592	26.194	25.9232	25.9015	25.7159	26.6976	25.8881	26.3679	26.0944	26.206	26.4786	25.931	25.4674	25.3029	25.5708	25.3301	24.7867	25.5553	26.0986	26.161	25.5631	6	6	2	D6R9P4;D6RFF8;P46926;D6RAY7;D6R917;D6RB13	D6R9P4;D6RFF8;P46926;D6RAY7	Glucosamine-6-phosphate isomerase;Glucosamine-6-phosphate isomerase 1	GNPDA1
381	D6RFX5	Amphiregulin	AREG	10.2131	30.26	9	NaN	+	4.17489	3.92157e-05	4.17439	0.00278261	0.732072	1.79423	0.136285	0.280065	2.02202	0.0450526	0.452007	32.0459	32.1439	32.1135	32.1071	31.9655	32.185	31.8863	31.7576	31.7807	31.9965	31.4181	32.0413	31.0524	31.0166	31.6498	31.4271	31.5323	31.4901	32.0935	31.8134	31.3614	6	6	6	D6RFX5;P15514	D6RFX5;P15514	Amphiregulin	AREG
448	E9PHK5		POMC	10.16	27.065	8	32.522		1.52606	0.022703	1.14119	0.305522	0.236205	0.371667	0.59285	-0.105996	2.06627	0.084717	0.342202	31.3879	31.4405	31.2067	31.3546	31.5422	31.906	31.3661	31.917	31.5561	31.4392	31.701	31.4944	31.3655	31.3259	31.1443	31.0352	31.113	31.4368	31.473	31.579	31.2368	6	6	6	E9PHK5	E9PHK5		POMC
449	E9PHN7	Glutathione S-transferase Mu 2	GSTM2	8.03519	21.362	4	NaN		0.150787	0.61584	0.111207	0.811331	0.0731274	0.368127	0.592872	-0.108608	0.315578	0.532808	0.181735	25.8556	25.7851	25.4668	25.3018	25.5329	25.38	25.9372	25.7753	25.7792	25.6238	25.6039	25.2545	25.0576	25.6332	25.4267	25.2762	24.9665	26.5232	25.4933	25.6623	25.2191	5	6	3	E9PHN7;P28161;E9PLF1;E9PHN6;F6XZQ7	E9PHN7;P28161;E9PLF1;E9PHN6;F6XZQ7	Glutathione S-transferase Mu 2	GSTM2
454	E9PK47	Alpha-1,4 glucan phosphorylase	PYGL	7.57208	94.069	6	NaN		0.0752137	0.760827	0.172863	0.691748	0.154885	0.452774	0.487164	0.156461	0.00150931	0.995917	-0.00157674	25.4197	25.7808	25.9943	25.6959	25.9605	25.3026	25.9855	25.61	25.5384	25.2694	25.5834	25.2285	25.3051	25.2849	24.3328	26.6469	26.2798	25.3751	25.6923	25.5891	25.6587	6	5	4	E9PK47;P06737	E9PK47;P06737	Alpha-1,4 glucan phosphorylase;Glycogen phosphorylase, liver form	PYGL
457	E9PLK3	Puromycin-sensitive aminopeptidase	NPEPPS	8.82086	102.99	24	30.4177		0.695764	0.153073	0.243477	0.787209	0.0550601	0.810443	0.469956	-0.128016	0.819693	0.363174	0.183077	29.5378	29.6651	29.4874	29.683	29.5916	29.5774	29.5877	29.6687	29.75	29.4507	29.9461	29.9073	29.5327	29.3772	29.9174	29.3305	29.4174	29.6368	29.5904	29.7184	29.5353	6	6	6	E9PLK3;P55786;H0YDG0;A6NEC2;E9PP11;E9PJ74;E9PRQ5	E9PLK3;P55786	Puromycin-sensitive aminopeptidase	NPEPPS
459	E9PMG1	RalBP1-associated Eps domain-containing protein 1	REPS1	8.92701	80.435	2	NaN		0.684814	0.157435	0.946397	0.16289	-0.453944	0.056508	0.884881	-0.0449184	0.861415	0.165974	-0.409025	30.158	28.9023	29.8851	29.1533	29.9491	29.2965	29.2284	29.2657	29.3062	29.5481	29.7776	30.4877	29.7483	29.7303	30.2896	29.6651	29.9742	30.6604	29.5574	29.6023	30.0113	6	6	6	E9PMG1;H0YDT0;Q96D71;H0YE89;H0YE73	E9PMG1;H0YDT0;Q96D71;H0YE89;H0YE73	RalBP1-associated Eps domain-containing protein 1	REPS1
400	E7ERH2	S-phase kinase-associated protein 1	SKP1	8.85236	16.034	5	NaN	+	4.13117	3.80952e-05	4.13272	0	1.84461	0.520522	0.316616	0.301886	2.60716	0.00118812	1.54272	27.3984	27.3597	27.382	27.007	27.2614	27.022	27.4553	27.2071	27.2422	27.0079	27.0681	25.6386	24.5278	26.2578	24.7733	25.2801	26.0147	25.5092	27.2384	27.1961	NaN	6	5	0	E7ERH2;F8W8N3;E5RJR5;P63208;E5RI56;E5RGM3	E7ERH2;F8W8N3;E5RJR5;P63208	S-phase kinase-associated protein 1	SKP1
462	E9PND2	Cysteine and glycine-rich protein 1	CSRP1	8.80552	16.115	4	NaN		1.15753	0.0511512	1.2321	0.048625	0.830567	0.788557	0.206304	0.342177	0.709858	0.172566	0.488391	27.6684	27.3948	26.5335	26.9759	27.5409	27.8468	26.5413	27.1332	26.8381	27.297	27.1221	26.9755	26.1307	27.3777	27.262	25.1661	26.3127	26.7275	27.3267	26.9845	27.1224	6	6	3	E9PND2;P21291;E9PP21;E9PS42	E9PND2;P21291;E9PP21;E9PS42	Cysteine and glycine-rich protein 1	CSRP1
403	E7EM64	COP9 signalosome complex subunit 6	COPS6	8.684	36.064	3	NaN	+	3.71421	0.000145985	2.35852	0.00189831	1.48387	0.775245	0.225276	-0.313288	3.16635	0.000181818	1.79716	26.6966	27.259	28.0009	27.1802	27.6449	27.0338	27.6048	27.3682	27.3433	27.8179	27.64	27.9207	27.1974	24.5785	25.8186	26.1538	25.9005	25.2632	27.3025	27.6158	NaN	6	6	0	E7EM64;Q7L5N1;H7C3T0	E7EM64;Q7L5N1	COP9 signalosome complex subunit 6	COPS6
464	E9PQY2	Prefoldin subunit 4	PFDN4	9.00856	15.598	2	NaN		0.554453	0.216587	0.0215783	0.959944	-0.0277081	0.78381	0.0938305	0.71736	0.634531	0.143902	-0.745069	26.2536	26.8216	26.7821	26.1862	26.6819	25.5132	24.9328	24.5082	26.1966	26.9681	24.7278	26.601	25.769	26.0525	27.0951	26.3509	25.2244	27.9131	26.5451	26.5886	26.6361	5	3	5	E9PQY2;Q9NQP4	E9PQY2;Q9NQP4	Prefoldin subunit 4	PFDN4
463	H0YEN5	40S ribosomal protein S2	RPS2	8.52167	21.154	3	NaN	+	3.3281	0.000320988	2.29685	0.00334247	1.25884	0.383718	0.633526	-0.0846062	2.50254	0.00182143	1.34345	26.9919	26.9855	27.0652	27.232	26.9207	27.4425	27.2052	27.2804	26.9101	27.2229	27.2213	27.3056	25.4413	26.0353	27.0665	24.645	25.5163	26.3804	27.1063	27.1909	NaN	6	6	0	H0YEN5;E9PQD7;P15880;I3L404;E9PM36;E9PMM9	H0YEN5;E9PQD7;P15880	40S ribosomal protein S2	RPS2
466	E9PR44	Alpha-crystallin B chain	CRYAB	8.53974	20.03	3	NaN		1.03636	0.068	0.0344563	0.925045	-0.0643873	0.937176	0.0375596	1.27528	1.67135	0.00647368	-1.33967	27.8011	27.5756	27.4679	26.8605	27.3886	23.8591	25.6938	25.8304	23.9531	26.367	24.7273	26.7295	26.74	26.5098	26.2823	26.528	27.458	27.821	27.4187	26.309	26.8899	5	3	6	E9PR44;P02511;A0A024R3B9;E9PJL7;E9PRS4;E9PS12;H0YCW8;E9PNH7;E9PRA8	E9PR44;P02511;A0A024R3B9;E9PJL7	Alpha-crystallin B chain	CRYAB
467	E9PS41	WD repeat-containing protein 74	WDR74	8.64983	36.405	1	NaN	+	2.90888	0.00088	2.3411	0.00120755	1.69629	0.046201	0.891152	-0.0548175	2.91139	0.0004	1.75111	27.654	28.2709	29.2393	28.3509	28.0299	26.672	28.0092	28.0409	27.8125	27.2088	28.8338	28.6406	26.6232	26.7166	24.7943	26.4693	26.76	26.6757	28.0362	28.091	26.649	6	6	5	E9PS41;Q6RFH5	E9PS41;Q6RFH5	WD repeat-containing protein 74	WDR74
473	F2Z307	V-type proton ATPase subunit G 2	ATP6V1G2-DDX39B	8.86306	11.355	2	28.0515		0.340118	0.372086	0.398683	0.387635	0.425286	0.164691	0.618192	-0.208372	0.591367	0.177283	0.633658	25.0431	26.4305	26.576	27.3013	27.0175	26.2993	26.2014	27.3738	27.2857	26.7041	27.3577	24.9953	26.2374	24.9437	26.4064	25.0337	27.2716	26.2233	26.7249	27.1803	26.5347	5	4	4	F2Z307;O95670;O75348	F2Z307;O95670;O75348	V-type proton ATPase subunit G 2;V-type proton ATPase subunit G 1	ATP6V1G2-DDX39B;ATP6V1G2;ATP6V1G1
499	H7C3P4	N-acetylglucosamine-6-sulfatase	GNS	8.49284	56.374	8	NaN	+	2.79487	0.00121495	2.41366	0.00996364	-0.765248	0.873302	0.210037	-0.310103	3.10467	0.0228364	-0.455144	27.1887	27.1845	27.5275	27.3914	27.5035	26.3068	27.4125	27.3961	27.4145	27.5356	27.6454	27.5591	27.8614	27.7085	28.221	27.7587	27.9762	28.1683	27.1838	27.4939	27.949	6	6	6	H7C3P4;F6S8M0;P15586;F5H4C6;H0YFA9	H7C3P4;F6S8M0;P15586;F5H4C6;H0YFA9	N-acetylglucosamine-6-sulfatase	GNS
568	H0YIZ1	Epididymal secretory protein E1	NPC2	8.96972	19.097	9	NaN	+	2.98884	0.000702128	1.64535	0.0258255	-0.806826	0.919646	0.16304	0.365642	3.26007	0.000865979	-1.17247	27.2132	27.9479	28.3913	28.283	28.0453	28.6324	27.4575	27.9002	27.6895	27.847	27.5407	27.8845	29.0782	29.3652	28.8177	29.1359	29.1175	27.8396	28.0855	27.7199	28.8924	6	6	6	H0YIZ1;P61916;J3KMY5;G3V3E8;E7EMS2;G3V3D1;G3V2V8	H0YIZ1;P61916;J3KMY5;G3V3E8;E7EMS2;G3V3D1;G3V2V8	Epididymal secretory protein E1	NPC2
480	H0YGR4	Oligoribonuclease, mitochondrial	REXO2	9.2407	22.006	12	28.6578		0.727035	0.14178	0.886044	0.334423	-0.242221	0.688803	0.39342	-0.17249	0.268459	0.728115	-0.0697314	29.0196	28.5009	28.8824	28.7727	28.8902	28.2842	28.7222	28.9422	28.8405	29.1008	28.9944	28.7849	28.6876	29.0105	29.0761	28.7438	28.9729	29.3125	28.725	28.8975	28.9672	6	6	6	H0YGR4;F5GYG5;Q9Y3B8;H0YG54;F5H7P1;Q9BTR4;F5H6P8;H0YG37;F5H784	H0YGR4;F5GYG5;Q9Y3B8;H0YG54	Oligoribonuclease, mitochondrial	REXO2
481	F5GYN4	Ubiquitin thioesterase OTUB1	OTUB1	8.68952	28.05	4	27.8129		0.86109	0.104538	0.002304	0.996979	-0.00193755	1.29172	0.0819359	0.439223	1.1113	0.109553	-0.441161	27.8778	27.5609	26.699	27.8636	27.1585	27.6516	27.1316	26.8369	27.2368	26.8628	27.107	27.0008	27.7246	27.221	28.0716	27.5943	27.6591	26.5522	27.4685	27.0293	27.4705	6	6	6	F5GYN4;J3KR44;F5H6Q1;F5GYJ8;Q96FW1;F5H3F0	F5GYN4;J3KR44;F5H6Q1;F5GYJ8;Q96FW1;F5H3F0	Ubiquitin thioesterase OTUB1	OTUB1
616	J3KNP4	Semaphorin-4B	SEMA4B	8.01903	92.765	6	NaN	+	1.90965	0.009623	1.41704	0.0282368	0.9603	0.261764	0.623148	-0.111815	1.67402	0.00932571	1.07212	27.2168	26.9295	27.0761	27.0382	27.2077	26.2859	26.8777	27.342	26.8902	27.3524	26.7305	27.2324	26.065	26.6561	27.0658	25.0711	26.4197	24.7148	26.9591	27.0709	26.5516	6	6	4	J3KNP4;Q9NPR2;H0YMZ3;H0YN49;H0YMR1;H0YLN3;H0YMD6	J3KNP4;Q9NPR2;H0YMZ3;H0YN49	Semaphorin-4B	SEMA4B
485	F5GZS6	4F2 cell-surface antigen heavy chain	SLC3A2	8.54456	64.872	11	NaN		0.412237	0.308935	0.166743	0.798607	-0.0593154	0.812298	0.357924	-0.185298	0.417621	0.562379	0.125983	28.1949	27.9891	27.8467	27.9944	28.4128	27.8898	28.2403	28.1742	28.2686	28.5334	27.9083	28.3148	27.995	28.137	28.1623	27.6869	28.5113	28.1912	28.0546	28.2399	28.1139	6	6	6	F5GZS6;J3KPF3;P08195;F5GZI0;H0YFS2;H0YFX4	F5GZS6;J3KPF3;P08195;F5GZI0	4F2 cell-surface antigen heavy chain	SLC3A2
689	O15144	Actin-related protein 2/3 complex subunit 2	ARPC2	8.40799	34.333	10	NaN	+	3.50698	0.000241611	3.13055	0.0157165	-0.55767	0.909502	0.393713	-0.153744	2.3364	0.0487941	-0.403926	26.8295	26.8744	26.9625	26.8441	26.7996	27.2534	27.2984	27.0712	26.9909	26.868	27.1007	27.1568	27.4938	27.5828	27.2405	27.8428	27.5208	27.2289	26.9273	27.081	27.4849	6	6	6	O15144;H7C3F9;G5E9S7;C9JTV5;G5E9J0	O15144	Actin-related protein 2/3 complex subunit 2	ARPC2
489	F5H283	Testican-2	SPOCK2	8.67334	46.649	4	27.8891		0.220592	0.512124	0.232863	0.593783	0.230667	0.1971	0.62683	-0.141836	0.440617	0.318071	0.372503	28.6063	27.5115	28.3655	27.6172	28.2378	27.248	27.5597	28.0612	27.5035	28.3416	28.6276	28.3437	28.1808	27.7961	28.093	27.9559	26.0103	28.1661	27.931	28.0729	28.0384	6	6	5	F5H283;Q92563	F5H283;Q92563	Testican-2	SPOCK2
697	O15371	Eukaryotic translation initiation factor 3 subunit D	EIF3D	7.88293	63.972	4	NaN	+	2.26783	0.00420588	1.66146	0.02704	0.785195	0.0686684	0.90621	-0.0243759	1.94748	0.0111602	0.809571	26.2871	26.2581	26.1877	26.226	25.5822	26.5025	26.181	26.2499	26.0993	26.2599	26.2184	26.1813	25.7456	24.8082	24.8508	25.5726	24.9439	26.4113	26.1739	26.2181	NaN	6	5	0	O15371;B0QYA4;B0QYA5	O15371;B0QYA4	Eukaryotic translation initiation factor 3 subunit D	EIF3D
500	F6SYF8	Dickkopf-related protein 3	DKK3	8.89726	39.95	4	NaN		1.09061	0.0595054	1.12542	0.0505	-0.925259	0.792013	0.0925986	-0.711365	0.563768	0.378508	-0.213894	28.7091	28.4539	28.6473	28.6729	28.4429	25.9029	29.1454	29.3329	28.4623	28.9032	28.573	28.6803	29.4558	28.8655	29.0478	29.3959	28.8646	28.7509	28.5852	28.8495	29.0634	5	6	6	F6SYF8;Q9UBP4;E9PHY3;E9PKW6;E9PKK9	F6SYF8;Q9UBP4;E9PHY3;E9PKW6	Dickkopf-related protein 3	DKK3
501	F6TLX2		GLOD4	8.63089	54.719	5	28.6537		0.136287	0.644798	0.0246839	0.96839	-0.0114492	0.347712	0.609177	-0.100851	0.320124	0.67662	0.0894019	28.1311	28.4292	28.6712	28.7985	28.1469	28.6819	28.4679	28.6633	28.4664	28.6056	28.7709	28.4898	28.8771	28.3114	28.2712	28.7393	28.5081	28.2204	28.4765	28.5773	28.4879	6	6	6	F6TLX2;I3L1I0	F6TLX2		GLOD4
737	O75874	Isocitrate dehydrogenase [NADP] cytoplasmic	IDH1	8.0463	46.659	6	NaN	+	4.57448	0	4.6509	0	-2.4233	-4.34294e-08	1	0	3.78227	0	-1.93621	25.5018	23.4749	24.3703	25.2282	25.1422	24.0557	23.8719	25.3814	25.0169	24.5769	25.9287	25.9198	27.1785	27.0042	26.9695	27.1831	27.1082	26.8694	NaN	NaN	27.0521	0	0	6	O75874;C9J4N6;C9JJE5;C9JLU6	O75874;C9J4N6	Isocitrate dehydrogenase [NADP] cytoplasmic	IDH1
783	P01034	Cystatin-C	CST3	10.8268	15.799	16	NaN	+	3.0607	0.00063388	2.7837	0.00784158	0.736927	0.430116	0.556074	0.119189	2.12446	0.0183382	0.617738	33.894	33.6921	33.9391	33.8202	33.713	33.4165	33.5294	33.3135	33.6826	33.9678	33.4304	33.8361	32.7919	32.625	33.1866	32.7219	33.0839	33.6442	33.7458	33.6266	33.0089	6	6	6	P01034	P01034	Cystatin-C	CST3
794	P02462	Collagen alpha-1(IV) chain	COL4A1	8.12041	160.61	4	NaN	+	4.2353	4.12371e-05	3.91164	0.00135714	-0.854606	0.0104472	0.984437	0.00472641	3.27239	0.00301695	-0.859332	28.1527	28.0015	27.8355	27.8902	27.5974	28.1292	28.4565	27.9762	27.6095	28.0464	27.606	27.8835	28.803	28.3465	28.849	28.659	29.1818	28.8948	27.9344	27.9297	28.789	6	6	6	P02462;P29400	P02462;P29400	Collagen alpha-1(IV) chain;Arresten;Collagen alpha-5(IV) chain	COL4A1;COL4A5
512	F8VZX2	Poly(rC)-binding protein 2	PCBP2	8.76016	33.8	10	29.6625		0.377901	0.339653	0.163951	0.754539	0.0915054	0.755374	0.285266	0.248441	0.458016	0.493874	-0.156936	28.5443	27.4975	27.8698	28.0192	28.2119	27.5769	27.6936	27.654	27.7434	27.4784	27.7667	27.8929	27.7704	27.9089	27.4518	28.339	27.4885	28.2121	27.9533	27.7048	27.8618	6	6	6	F8VZX2;Q15366;H3BRU6;F8W0G4;F8VXH9;F8W1G6;J3QT27;E9PFP8;P57721;H3BND9;F8VRH0;F8VTZ0;H3BSS4;H3BSP4	F8VZX2;Q15366;H3BRU6;F8W0G4;F8VXH9;F8W1G6	Poly(rC)-binding protein 2	PCBP2
513	F8VZY9	Keratin, type I cytoskeletal 18	KRT18	8.2919	43.774	7	NaN		0.534091	0.227892	0.645517	0.292779	0.374923	2.09533	0.101934	0.297967	0.0994875	0.8075	0.0769558	27.3948	27.3513	27.0537	27.2902	26.9992	27.3288	26.8219	27.0323	26.8593	27.139	26.7631	27.0145	25.6602	26.8646	27.8214	27.0247	26.8662	26.9312	27.2363	26.9383	27.1016	6	6	5	F8VZY9;P05783;CON__H-INV:HIT000015463	F8VZY9;P05783	Keratin, type I cytoskeletal 18	KRT18
514	F8W1A4	Adenylate kinase 2, mitochondrial	AK2	9.1733	25.63	12	28.6135		0.427277	0.298274	0.283289	0.725001	-0.0784534	0.513527	0.64458	0.0736011	0.630173	0.452139	-0.152054	29.0685	28.9832	29.3133	29.1865	29.1296	29.1437	29.1653	28.9239	28.8973	29.0674	29.1678	29.1614	28.8873	28.967	29.4756	29.3006	29.1284	29.5366	29.1375	29.0639	29.2159	6	6	6	F8W1A4;P54819;F8VZG5;F8VY04;G3V213	F8W1A4;P54819;F8VZG5;F8VY04;G3V213	Adenylate kinase 2, mitochondrial;Adenylate kinase 2, mitochondrial;Adenylate kinase 2, mitochondrial, N-terminally processed	AK2
515	F8W1R7	Myosin light polypeptide 6	MYL6	9.54307	16.29	11	29.836		1.76448	0.0127059	1.63947	0.0747733	-0.482573	0.342536	0.591961	-0.112782	1.71779	0.0867453	-0.369791	29.8774	29.2871	29.391	29.5137	29.3054	30.0766	29.8924	29.5997	29.6685	29.817	29.5459	29.6043	30.1803	29.961	30.2248	29.9714	30.4336	29.5755	29.5752	29.688	30.0578	6	6	6	F8W1R7;G3V1V0;P60660;J3KND3;G8JLA2;B7Z6Z4;F8VPF3;F8VZU9;G3V1Y7;F8W1I5;F8W180;P14649;F8VXL3;H0YI43	F8W1R7;G3V1V0;P60660;J3KND3;G8JLA2;B7Z6Z4;F8VPF3	Myosin light polypeptide 6	MYL6
516	F8W6I7	Heterogeneous nuclear ribonucleoprotein A1	HNRNPA1	9.18907	33.155	12	29.1073		0.189046	0.555974	0.192469	0.753393	0.0782909	0.632506	0.476213	0.136883	0.143981	0.802526	-0.0585922	29.5724	29.4057	29.4253	29.9393	29.4692	29.6591	29.4179	29.3301	29.5739	29.606	29.5564	29.1655	29.7037	28.9049	29.6853	29.6959	29.2509	29.7606	29.5785	29.4416	29.5002	6	6	6	F8W6I7;P09651;F8W646;F8VZ49;F8VTQ5;Q32P51;F8VYN5;H0YH80	F8W6I7;P09651;F8W646;F8VZ49;F8VTQ5;Q32P51	Heterogeneous nuclear ribonucleoprotein A1;Heterogeneous nuclear ribonucleoprotein A1, N-terminally processed;Heterogeneous nuclear ribonucleoprotein A1-like 2	HNRNPA1;HNRNPA1L2
520	J3QRU4	Vesicle-associated membrane protein 2	VAMP2	8.83054	12.251	3	NaN		0.369692	0.347041	0.621892	0.19696	0.684421	0.496145	0.220338	0.591904	0.0607954	0.850821	0.0925172	27.1045	27.1959	27.0522	27.1498	26.6514	24.6923	27.1958	26.8723	25.228	25.3898	24.9129	26.6959	25.0551	26.3183	25.5208	24.9701	26.6404	27.2348	27.0308	26.9214	26.7312	5	3	3	J3QRU4;F8WCA0;L7N2F9;P63027;K7ENK9;K7EKX0;F5GZV7;P23763	J3QRU4;F8WCA0;L7N2F9;P63027	Vesicle-associated membrane protein 2	VAMP2
521	F8WCN3	Creatine kinase U-type, mitochondrial	CKMT1B	8.4201	33.518	6	27.1122		0.427773	0.298283	0.402459	0.504526	-0.210577	0.756651	0.217757	-0.334731	0.217738	0.671003	0.124154	27.1087	26.2094	27.0902	26.3812	26.8852	26.3393	27.1559	26.4449	27.1389	26.6927	27.0327	27.5574	26.9777	26.2094	26.7052	27.3789	26.7783	27.228	26.669	27.0037	26.8796	6	6	6	F8WCN3;P12532;C9JSQ1;C9J6W7;C9JT96;C9J8F6;D6RHV3;D6R998;P17540	F8WCN3;P12532;C9JSQ1;C9J6W7;C9JT96	Creatine kinase U-type, mitochondrial	CKMT1B;CKMT1A
825	P05187	Alkaline phosphatase, placental type	ALPP	8.73714	57.953	17	NaN	+	8.80362	0	6.57808	0	-5.33941	-4.34294e-08	1	0	8.02755	0	-5.37082	24.6552	26.4818	26.7476	24.1972	24.8368	25.4768	24.4477	24.8817	25.7999	25.3522	25.2855	26.4399	30.7775	30.7936	31.2441	30.2604	30.7374	30.6189	NaN	NaN	30.7386	0	0	6	P05187;P10696;P09923	P05187;P10696	Alkaline phosphatase, placental type;Alkaline phosphatase, placental-like	ALPP;ALPPL2
534	G3V3H1	Tetratricopeptide repeat protein 7B	TTC7B	8.96367	23.367	1	NaN		1.71896	0.0139422	1.43003	0.00787879	2.26865	0.0374649	0.897041	0.0677296	1.72122	0.0035082	2.20092	25.6986	29.0095	29.3903	29.3055	28.9221	27.7568	28.1426	27.8991	27.4603	28.175	28.7465	29.253	25.2263	25.3027	24.9145	26.4225	24.9774	29.6275	28.8768	28.2794	29.6275	5	6	1	G3V3H1;Q86TV6	G3V3H1;Q86TV6	Tetratricopeptide repeat protein 7B	TTC7B
535	G3V3X5	Latent-transforming growth factor beta-binding protein 2	LTBP2	8.39632	190.28	14	NaN		1.18087	0.0488787	0.271328	0.662614	-0.116	1.5774	0.046314	-0.503426	0.866378	0.172969	0.387425	28.7664	28.6381	28.3738	28.4922	28.3568	28.8197	29.79	28.6757	28.6563	29.1334	28.9093	29.3028	28.4611	28.5286	29.1964	28.165	29.107	28.685	28.5745	29.0779	28.6905	6	6	6	G3V3X5;Q14767;G3V511	G3V3X5;Q14767;G3V511	Latent-transforming growth factor beta-binding protein 2	LTBP2
880	P09758	Tumor-associated calcium signal transducer 2	TACSTD2	8.59446	35.709	3	NaN	+	2.59258	0.00204292	2.07543	0.016209	0.746148	0.382962	0.523627	-0.150115	2.18736	0.0064106	0.896263	26.9264	27.4178	27.3369	27.5354	27.3974	27.2867	28.1067	27.246	26.9679	27.4662	27.5401	27.4744	27.3382	26.3887	26.1241	26.7695	25.9413	26.8618	27.3168	27.4669	26.6965	6	6	5	P09758	P09758	Tumor-associated calcium signal transducer 2	TACSTD2
541	G3V5Z7	Proteasome subunit alpha type	PSMA6	9.89583	28.147	24	31.2838		1.05267	0.0649362	0.0257241	0.976147	0.00825342	1.36004	0.220598	0.233688	1.05785	0.269328	-0.225435	31.9838	31.9915	31.8068	32.0271	31.614	31.9765	31.6468	31.8004	31.936	31.3979	31.6779	31.5385	31.9656	31.5939	31.7785	31.9092	32.2603	31.8426	31.8999	31.6663	31.8917	6	6	6	G3V5Z7;P60900;G3V295;G3V3I1;G3V3U4;G3V4S5;G3V2S7;H0YJC4	G3V5Z7;P60900;G3V295;G3V3I1;G3V3U4	Proteasome subunit alpha type;Proteasome subunit alpha type-6	PSMA6
891	P10644	cAMP-dependent protein kinase type I-alpha regulatory subunit	PRKAR1A	8.28805	42.981	3	NaN	+	3.91807	6.55738e-05	2.93881	0.000595745	1.34181	0.216728	0.680773	-0.0895519	2.91204	0.000826087	1.43136	27.0612	26.9529	26.6618	26.889	26.5033	26.9207	27.1308	26.6984	26.5473	26.619	27.0692	27.4615	25.7284	26.1358	24.5242	26.3475	25.0209	25.1812	26.8315	26.921	26.1358	6	6	1	P10644;K7EM13;K7EPB2	P10644;K7EM13	cAMP-dependent protein kinase type I-alpha regulatory subunit;cAMP-dependent protein kinase type I-alpha regulatory subunit, N-terminally processed	PRKAR1A
905	P12081	Histidine--tRNA ligase, cytoplasmic	HARS	8.30151	57.41	8	NaN	+	5.04892	0	4.17123	0.0002	-0.982484	1.37592	0.122574	-0.334693	4.07806	0.00438095	-0.647791	27.2502	26.8321	26.5889	26.5682	27.1664	26.5508	27.4101	27.1456	27.0764	27.2566	27.1277	26.9484	27.675	27.6035	27.8439	28.093	27.6679	27.9682	26.8261	27.1608	27.8086	6	6	6	P12081;B4E1C5;B4DDD8;B3KWE1;E7ETE2;D6RF05;D6RJE6;P49590	P12081;B4E1C5;B4DDD8;B3KWE1;E7ETE2	Histidine--tRNA ligase, cytoplasmic	HARS
920	P13861	cAMP-dependent protein kinase type II-alpha regulatory subunit	PRKAR2A	8.09237	45.518	8	NaN	+	2.95924	0.000766839	3.06261	0.000571429	1.18643	0.843555	0.192885	0.343486	1.72921	0.0139067	0.842944	26.7847	26.6859	26.2276	26.9426	26.6604	26.8401	26.5347	25.5902	25.9925	26.4319	26.8	26.7312	25.1344	25.8669	24.9859	26.4882	25.2206	25.3268	26.6902	26.4981	NaN	6	5	0	P13861;H7C330;H7C1L0;H7C4A9;C9J830	P13861;H7C330	cAMP-dependent protein kinase type II-alpha regulatory subunit	PRKAR2A
546	G5E9R5	Low molecular weight phosphotyrosine protein phosphatase	ACP1	8.76856	8.9711	4	26.2041		0.341813	0.370661	0.606559	0.402276	0.230618	0.027224	0.948205	0.0177237	0.57765	0.376793	0.212894	26.3977	26.8559	25.9059	26.6671	26.6895	27.0614	26.6768	26.6877	26.92	25.907	26.897	26.3826	26.1467	26.3676	26.4589	26.1736	26.2993	26.7477	26.5962	26.5785	26.3656	6	6	6	G5E9R5;P24666;F2Z2Q9;D3YTI2	G5E9R5;P24666;F2Z2Q9;D3YTI2	Low molecular weight phosphotyrosine protein phosphatase	ACP1
977	P21283	V-type proton ATPase subunit C 1	ATP6V1C1	8.30946	43.941	5	NaN	+	2.16544	0.00526316	1.97479	0.0115478	0.910178	0.795156	0.314481	0.219302	1.39534	0.0350709	0.690875	27.5798	27.3093	27.3567	27.8656	27.2602	27.6838	27.1942	27.4184	27.4856	26.8108	27.3303	27.5001	26.556	26.4895	26.9599	26.9098	25.3737	27.3053	27.5092	27.2899	26.8441	6	6	5	P21283;E7EV59	P21283;E7EV59	V-type proton ATPase subunit C 1	ATP6V1C1
553	H0YDW7	CD44 antigen	CD44	10.2647	26.021	10	NaN		0.80935	0.11823	0.255455	0.644875	0.140452	1.05364	0.199511	-0.287003	0.96767	0.136696	0.427455	32.4269	32.2935	32.3784	32.9303	32.4763	32.3681	32.6587	32.2513	32.7554	33.0633	32.8659	33.0009	31.6835	32.003	32.5022	32.0927	32.6274	33.122	32.4789	32.7659	32.3385	6	6	6	H0YDW7;H0YCV9;H0Y5E4;P16070;H0YD13;H0Y2P0;E9PKC6;H0YDX6;Q86UZ1;H0YD17;H0YD90;H0YEV3;H0YEU1	H0YDW7;H0YCV9;H0Y5E4;P16070;H0YD13;H0Y2P0;E9PKC6;H0YDX6;Q86UZ1;H0YD17	CD44 antigen	CD44
555	P0DP25		CALM2	9.97293	16.837	10	30.939		0.765149	0.129935	1.09871	0.352114	-0.205873	0.772873	0.359275	-0.190936	0.0483084	0.945652	-0.0149371	30.4594	30.9025	30.9601	30.9706	30.8261	30.5674	31.049	31.3404	30.7164	30.9311	31.0443	30.7503	30.9891	31.0958	30.8845	31.1377	31.053	30.7613	30.781	30.9719	30.9869	6	6	6	P0DP25;P0DP24;P0DP23;H0Y7A7;E7ETZ0;E7EMB3;F8WBR5;M0QZ52;G3V479;G3V361;Q96HY3;G3V226;C9J7T9;P27482;P02585	P0DP25;P0DP24;P0DP23;H0Y7A7;E7ETZ0;E7EMB3;F8WBR5;M0QZ52;G3V479;G3V361;Q96HY3		CALM2;CALM1;CALM3
559	H0Y8G5	Heterogeneous nuclear ribonucleoprotein D0	HNRNPD	8.79404	29.667	6	28.8135		0.853899	0.106256	0.896703	0.0921575	-0.830983	0.669713	0.13318	-0.667807	0.667347	0.424192	-0.163177	27.1148	27.5477	24.5286	27.4466	27.6216	27.5517	27.9661	27.6263	27.5288	27.2516	27.665	27.7799	27.4778	27.8699	28.0194	27.7356	27.8657	27.8283	27.4565	27.6363	27.7995	5	6	6	H0Y8G5;Q14103;H0YA96;D6RAF8;D6RD83	H0Y8G5;Q14103;H0YA96;D6RAF8;D6RD83	Heterogeneous nuclear ribonucleoprotein D0	HNRNPD
1004	P25391	Laminin subunit alpha-1	LAMA1	8.13663	337.08	22	NaN	+	11.472	0	7.7841	0	4.38354	1.04035	0.345786	-0.176969	7.74473	0	4.56051	29.3812	29.4842	29.5144	29.5717	29.4411	29.4459	29.5202	29.6241	29.7747	29.9781	29.325	29.6781	25.4321	25.7317	23.9909	25.1901	24.6369	25.5556	29.4731	29.65	NaN	6	6	0	P25391;A0A1W2PQN4	P25391	Laminin subunit alpha-1	LAMA1
1013	P26572	Alpha-1,3-mannosyl-glycoprotein 2-beta-N-acetylglucosaminyltransferase	MGAT1	8.50706	50.878	4	NaN	+	3.31059	0.000368098	2.49254	0.000583333	1.63816	0.0891151	0.851215	0.0453358	2.43716	0.0014717	1.59283	27.4209	28.1534	27.4361	27.6213	28.0654	27.416	27.631	27.316	27.3752	28.1904	27.5909	27.7379	25.4504	26.3587	27.5379	25.1628	25.0647	26.7096	27.6855	27.6402	26.5142	6	6	4	P26572;D6RA48;D6RBS3;D6RAK2;D6R9U2;D6RD15;D6RB69;D6RHZ8;D6RF69	P26572	Alpha-1,3-mannosyl-glycoprotein 2-beta-N-acetylglucosaminyltransferase	MGAT1
569	H0YJM8	Proteasome subunit beta type-5	PSMB5	9.68472	12.747	10	29.3939		0.885815	0.0987564	1.76448	0.130431	-0.340838	0.538185	0.386518	-0.207392	0.362319	0.569052	-0.133446	29.2635	29.8028	29.6936	29.1859	29.4668	29.2514	29.8606	29.6336	29.7591	29.5357	30.1156	29.0037	29.6072	29.8548	29.6021	29.8415	29.9151	29.8883	29.444	29.6514	29.7848	6	6	6	H0YJM8;P28074	H0YJM8;P28074	Proteasome subunit beta type-5	PSMB5
570	H0YK49	Electron transfer flavoprotein subunit alpha, mitochondrial	ETFA	7.88031	24.16	4	NaN		0.125935	0.663535	0.0686209	0.864611	-0.0642281	0.241385	0.578667	0.161199	0.348651	0.463524	-0.225427	25.7383	24.7398	25.7774	25.7617	24.4938	25.5789	25.2028	24.7007	25.6492	25.2698	25.4523	24.8479	25.6816	26.0212	25.5735	25.1076	24.3487	25.7427	25.7696	25.255	25.7427	2	5	1	H0YK49;H0YNX6;P13804;H0YL12;H0YLU7;H0YKF0;H0YL83	H0YK49;H0YNX6;P13804;H0YL12;H0YLU7;H0YKF0	Electron transfer flavoprotein subunit alpha, mitochondrial	ETFA
571	H0YKD8	60S ribosomal protein L28	RPL28	8.55242	19.072	4	NaN		0.758298	0.131343	0.96671	0.142411	0.49557	0.115368	0.743882	-0.107329	0.987038	0.0840757	0.602899	27.1403	27.2271	27.0022	26.7397	27.1817	25.8621	26.0967	26.4618	26.958	27.1154	27.045	28.1202	25.7103	26.6917	26.5303	25.8746	26.6273	26.7456	26.8589	27.1401	26.4939	6	5	5	H0YKD8;P46779;H0YLP6;H0YMF4	H0YKD8;P46779;H0YLP6;H0YMF4	60S ribosomal protein L28	RPL28
573	H0YMZ1	Proteasome subunit alpha type	PSMA4	9.33668	24.526	10	28.5258		0.424826	0.300222	0.0149688	0.983704	0.00596809	1.28144	0.381911	0.145155	0.53554	0.501963	-0.139187	29.2219	29.6836	29.483	29.4113	29.4445	29.5135	29.2366	29.3171	29.3063	29.3266	29.2836	29.4168	29.7247	29.1411	29.7907	29.6565	29.1855	29.2235	29.4596	29.3145	29.4537	6	6	6	H0YMZ1;H0YL69;P25789;H0YMA1;H0YLS6;H0YLC2;H0YMI6;H0YN18;H0YKT8;H0YKS0	H0YMZ1;H0YL69;P25789;H0YMA1;H0YLS6;H0YLC2;H0YMI6;H0YN18;H0YKT8	Proteasome subunit alpha type;Proteasome subunit alpha type-4;Proteasome subunit beta type	PSMA4
574	H0YL72	Isocitrate dehydrogenase [NAD] subunit alpha, mitochondrial	IDH3A	8.30501	35.786	5	NaN		0.489747	0.254903	0.908057	0.14122	0.537636	0.695751	0.150888	0.537707	5.1519e-05	0.999829	-7.12077e-05	27.3096	26.7433	26.3697	26.4969	26.9476	26.9343	24.4744	26.6242	26.4845	26.3016	26.8116	26.8787	26.5863	26.1877	25.8632	26.0017	25.4522	27.4842	26.8002	26.6201	26.7528	6	5	3	H0YL72;P50213;H0YMU3;H0YM64;H0YM46;H0YNF5;H0YKD0;H0YLI6	H0YL72;P50213	Isocitrate dehydrogenase [NAD] subunit alpha, mitochondrial	IDH3A
1015	P26639	Threonine--tRNA ligase, cytoplasmic	TARS	8.02555	83.434	7	NaN	+	5.8577	0	4.42133	0	1.68847	0.120953	0.766479	0.0819438	6.40631	0	1.60653	28.0602	26.4626	26.922	26.9379	26.9096	27.5126	26.5836	27.0108	27.3077	27.2928	26.886	27.2322	25.2784	25.4429	25.2339	25.7324	25.5583	25.4281	27.1342	27.0522	NaN	6	6	0	P26639	P26639	Threonine--tRNA ligase, cytoplasmic	TARS
577	H0YMG7	Retinal dehydrogenase 2	ALDH1A2	8.16432	53.762	8	26.7041		1.37189	0.0318992	1.36246	0.0765368	-0.552092	1.06114	0.112701	-0.418715	0.420749	0.551315	-0.133377	26.4804	25.1037	26.0562	26.1176	26.4265	25.8082	26.4167	26.1042	26.5602	26.2798	26.6192	26.5249	26.2198	26.5377	26.889	26.3766	26.3486	26.9334	26.1778	26.4175	26.5509	5	6	6	H0YMG7;O94788;H0YMT5	H0YMG7;O94788	Retinal dehydrogenase 2	ALDH1A2
578	H0YN26	Acidic leucine-rich nuclear phosphoprotein 32 family member A	ANP32A	8.91742	19.997	6	NaN		0.809587	0.118362	0.577787	0.251931	-0.565936	0.927038	0.0586142	-0.831949	0.616374	0.310864	0.266013	25.5374	25.7219	27.5489	27.9155	27.7449	27.9301	27.9139	28.3402	27.7159	28.2026	28.007	27.2109	27.6446	28.093	27.4285	27.7456	27.1048	27.7778	27.7849	27.8984	27.6324	4	6	6	H0YN26;P39687;H7BZ09;O95626;O43423	H0YN26;P39687	Acidic leucine-rich nuclear phosphoprotein 32 family member A	ANP32A
589	H3BS10	Beta-hexosaminidase	HEXA	8.09899	58.44	3	NaN		1.71753	0.0139366	0.990091	0.0555789	1.10175	0.510002	0.221867	-0.551099	2.55427	0.000848485	1.65285	26.5702	26.7688	26.8955	26.002	27.4871	24.1078	26.7492	26.2553	26.5167	26.9898	27.4833	27.1437	24.3643	24.4186	26.624	24.6454	25.1554	26.0132	26.7447	26.9765	NaN	5	5	0	H3BS10;H3BP20;P06865;A0A087WUJ7;H3BU85;H3BTD4	H3BS10;H3BP20;P06865	Beta-hexosaminidase;Beta-hexosaminidase subunit alpha	HEXA
591	H3BPK3	Hydroxyacylglutathione hydrolase, mitochondrial	HAGH	8.71122	26.305	6	NaN		0.363746	0.350845	0.227726	0.661696	-0.135383	0.348787	0.403592	0.293139	0.58915	0.23105	-0.428522	27.962	27.0028	27.7682	26.8636	27.7452	27.7352	25.8426	27.2131	27.4291	27.0042	27.6621	28.1671	27.6528	26.9152	27.7098	27.8164	27.7433	28.0519	27.5128	27.4951	27.6482	6	5	6	H3BPK3;Q16775;H3BPQ4;H3BV79;H3BQW8	H3BPK3;Q16775;H3BPQ4;H3BV79	Hydroxyacylglutathione hydrolase, mitochondrial	HAGH
592	H3BQZ7	Heterogeneous nuclear ribonucleoprotein U-like protein 2	HNRNPUL2-BSCL2	7.86864	84.69	4	NaN		0.618704	0.182868	0.906822	0.0903968	0.828326	0.250782	0.505776	0.265747	0.549054	0.210303	0.562579	27.0129	26.486	26.4681	24.8663	26.828	26.2696	26.0006	26.7375	26.1148	25.6405	26.9905	24.8524	25.9918	24.6154	25.234	24.3069	26.0669	26.7459	26.6129	26.4609	NaN	5	4	0	H3BQZ7;Q1KMD3	H3BQZ7;Q1KMD3	Heterogeneous nuclear ribonucleoprotein U-like protein 2	HNRNPUL2-BSCL2;HNRNPUL2
596	H3BT71	RNA-binding motif protein, X chromosome	RBMX	8.43045	32.197	8	26.963		0.45405	0.280331	0.184665	0.628617	-0.270597	0.734929	0.10105	-0.745217	0.615383	0.207236	0.47462	26.5968	27.6631	24.1739	26.8477	26.8299	26.7027	27.0386	27.2852	27.2657	27.8717	27.4083	26.4157	26.6682	27.5013	26.6549	27.4241	26.9129	25.2763	26.928	27.2142	27.0323	5	6	5	H3BT71;P38159;H3BR27;H0Y6E7;A0A1B0GUK8;Q96E39;H3BNC1;O75526	H3BT71;P38159;H3BR27;H0Y6E7;A0A1B0GUK8;Q96E39;H3BNC1	RNA-binding motif protein, X chromosome;RNA-binding motif protein, X chromosome, N-terminally processed;RNA binding motif protein, X-linked-like-1	RBMX;RBMXL1
598	H3BTN5	Pyruvate kinase	PKM	10.2129	53.045	44	33.8656		0.789166	0.123277	0.0648665	0.92897	-0.0242615	0.770127	0.362121	0.185946	1.97469	0.221207	-0.210208	34.1275	33.7642	33.6145	34.06	33.5379	34.2683	33.6916	33.766	33.683	33.7481	33.7907	33.5772	33.9225	33.6619	34.1033	33.9523	33.9784	33.8994	33.8954	33.7094	33.9196	6	6	6	H3BTN5;H3BQ34;H3BR70;H3BTJ2;H3BUW1;H3BT25;H3BU13;H3BN34;H3BQZ3	H3BTN5;H3BQ34;H3BR70	Pyruvate kinase	PKM
1049	P31431	Syndecan-4	SDC4	10.0598	21.641	7	NaN	+	2.84006	0.00103846	2.72928	0.022731	-0.543093	0.042562	0.946098	-0.0138353	2.12752	0.0276052	-0.529258	31.5718	31.2671	31.261	31.359	31.3531	31.4796	31.1696	31.4638	31.6085	31.7541	31.2506	31.1281	32.3635	31.8133	31.6632	31.8776	32.1939	31.6386	31.3819	31.3958	31.925	6	6	6	P31431	P31431	Syndecan-4	SDC4
1114	P48723	Heat shock 70 kDa protein 13	HSPA13	8.5064	51.927	6	NaN	+	2.32883	0.00354545	2.21189	0.0322182	-0.555084	0.00498404	0.994688	-0.00261497	2.48233	0.018361	-0.552469	27.4682	27.884	27.8199	27.644	27.4265	26.9684	27.7153	27.5502	27.0453	27.6583	27.4089	27.8487	28.2535	27.9935	28.2763	28.1561	28.1491	27.7131	27.5352	27.5378	28.0903	6	6	6	P48723	P48723	Heat shock 70 kDa protein 13	HSPA13
607	H7C3T4	Peroxiredoxin-4	PRDX4	9.74381	18.214	8	28.2919		1.70082	0.0144571	1.12472	0.0347692	1.27794	1.19176	0.121899	-0.368143	1.51955	0.00663226	1.64608	30.6545	30.4607	30.5114	30.1099	30.4431	30.0383	30.534	30.8479	30.8176	30.8126	31.2463	30.1684	29.1845	29.533	30.9881	28.8406	29.7172	26.2868	30.3697	30.7378	29.6527	6	6	5	H7C3T4;Q13162;A6NJJ0	H7C3T4;Q13162	Peroxiredoxin-4	PRDX4
609	I3L0N3	Vesicle-fusing ATPase	NSF	7.45523	82.091	7	NaN		0.626252	0.179409	0.659725	0.295491	0.357509	0.0404658	0.920941	-0.0281267	1.08432	0.137209	0.385635	25.6323	25.3267	24.8108	25.514	25.8991	24.4832	24.9522	25.1856	25.2497	25.7937	25.2703	25.3832	24.3042	25.3841	24.6826	25.1782	25.1893	24.7825	25.4172	25.317	NaN	4	5	0	I3L0N3;P46459;I3L0L3;I3L338;I3L4Q9	I3L0N3;P46459	Vesicle-fusing ATPase	NSF
611	I3L397	Eukaryotic translation initiation factor 5A	EIF5A	9.3548	16.019	7	29.029		0.164765	0.594164	0.252649	0.794514	-0.0504176	0.402306	0.594267	-0.100523	0.139773	0.819131	0.0501051	28.8574	28.7993	28.7779	28.9035	28.8437	28.8413	28.9611	28.9697	29.364	29.0471	28.5886	28.6958	28.9141	28.9248	28.5735	29.0658	29.1022	28.7453	28.8372	28.9377	28.8876	6	6	6	I3L397;I3L504;P63241;Q6IS14;F8WCJ1;C9J7B5;C9J4W5;Q9GZV4	I3L397;I3L504;P63241;Q6IS14;F8WCJ1;C9J7B5;C9J4W5;Q9GZV4	Eukaryotic translation initiation factor 5A;Eukaryotic translation initiation factor 5A-1;Eukaryotic translation initiation factor 5A-1-like;Eukaryotic translation initiation factor 5A-2	EIF5A;EIF5AL1;EIF5A2
1157	P54289	Voltage-dependent calcium channel subunit alpha-2/delta-1	CACNA2D1	7.81669	124.57	5	NaN	+	2.02957	0.00741333	2.70701	0.000210526	1.79758	0.437115	0.267322	0.524138	1.37884	0.0125474	1.27344	27.1498	25.2532	27.3108	27.0106	27.0789	26.9671	26.8943	24.4318	26.9362	25.3653	27.2746	26.7233	26.1426	25.44	24.8857	24.0355	24.9764	24.5045	27.1034	26.9571	NaN	5	4	0	P54289;H0Y715;E7ERK3	P54289;H0Y715	Voltage-dependent calcium channel subunit alpha-2/delta-1;Voltage-dependent calcium channel subunit alpha-2-1;Voltage-dependent calcium channel subunit delta-1	CACNA2D1
619	J3KQ32	Obg-like ATPase 1	OLA1	7.86945	46.937	5	26.3529		1.18623	0.0485057	0.0149088	0.977919	0.0113481	1.22645	0.0382727	0.741583	1.10593	0.0525714	-0.730234	26.013	26.0754	26.1158	26.4723	26.6189	25.5	24.1152	26.054	25.3634	25.4418	25.1226	26.2488	25.3866	25.7408	26.5731	26.3195	26.0019	26.7053	26.1326	25.3634	26.1212	6	1	6	J3KQ32;Q9NTK5;C9JTK6	J3KQ32;Q9NTK5	Obg-like ATPase 1	OLA1
620	J3KRY3	Small nuclear ribonucleoprotein-associated protein N	SNRPN	8.64681	6.9603	3	NaN		1.33884	0.0341386	1.04571	0.102647	0.591654	0.271421	0.74187	-0.0568749	1.20422	0.0525816	0.648529	25.8047	26.1097	25.9357	25.922	25.6899	25.5945	25.7336	25.9668	25.9809	25.9695	25.7792	25.9678	24.3624	24.795	26.0759	24.607	25.972	25.6942	25.8733	25.8996	NaN	5	6	0	J3KRY3;S4R3P3;J3QLE5;P63162;P14678	J3KRY3;S4R3P3;J3QLE5;P63162;P14678	Small nuclear ribonucleoprotein-associated protein N;Small nuclear ribonucleoprotein-associated proteins B and B	SNRPN;SNRPB
621	J3QS45	L-xylulose reductase	DCXR	9.18427	10.694	2	27.8328		0.269659	0.45047	0.393707	0.575426	0.147003	0.621094	0.375935	0.197268	0.0884907	0.850305	-0.0502644	28.0616	27.963	27.9439	27.8452	28.3144	28.1364	28.3326	27.9473	27.73	27.6947	28.0585	27.3179	27.3991	27.7306	28.2735	27.8604	28.4088	27.7102	28.0441	27.8468	27.8971	6	6	6	J3QS45;J3KRZ4;J3KSZ5;J3QL34;J3KS22;J3QS36;Q7Z4W1	J3QS45;J3KRZ4;J3KSZ5;J3QL34;J3KS22;J3QS36;Q7Z4W1	L-xylulose reductase	DCXR
626	J3KTF8	Rho GDP-dissociation inhibitor 1	ARHGDIA	10.0217	21.517	9	31.236		0.64573	0.171886	0.669527	0.485281	0.162308	0.849111	0.392598	0.158265	0.0173249	0.982069	0.00404326	31.1312	31.0757	31.1926	31.3534	31.1623	31.7097	31.2022	31.0396	31.15	31.1176	31.1251	31.0409	31.1338	31.1621	31.0604	31.0014	30.8694	31.4239	31.2708	31.1126	31.1085	6	6	6	J3KTF8;J3QQX2;P52565;J3KRY1;J3KS60;J3KRE2	J3KTF8;J3QQX2;P52565;J3KRY1;J3KS60;J3KRE2	Rho GDP-dissociation inhibitor 1	ARHGDIA
630	J3QQV6	Pyridoxine-5-phosphate oxidase	PNPO	8.76318	13.92	2	26.5521		0.545809	0.221192	0.686962	0.19226	0.594559	0.0533583	0.892941	0.03886	0.57191	0.20267	0.555699	26.4913	26.8647	26.4785	26.9388	26.8482	26.0771	26.9352	26.856	26.7734	26.7997	26.6172	25.4837	26.7117	26.7486	24.0638	26.5053	26.3408	25.7609	26.6164	26.7963	26.5766	6	5	4	J3QQV6;Q9NVS9	J3QQV6;Q9NVS9	Pyridoxine-5-phosphate oxidase	PNPO
637	K7EK07	Histone H3	H3F3B	9.41574	14.914	6	NaN		1.88249	0.0101577	1.0694	0.264747	-0.280443	0.798302	0.265806	0.25858	2.23419	0.0242691	-0.539023	28.2903	27.9664	28.4238	28.4255	27.7108	28.2174	27.6874	27.6201	28.0588	28.0345	27.6787	28.4031	28.5279	28.278	28.4398	28.6337	28.7159	28.1214	28.1724	27.9138	28.4528	6	6	6	K7EK07;P84243;Q71DI3;P68431;Q6NXT2;Q16695;K7EMV3;B4DEB1;K7ES00;K7EP01;Q5TEC6	K7EK07;P84243;Q71DI3;P68431;Q6NXT2;Q16695;K7EMV3;B4DEB1;K7ES00	Histone H3;Histone H3.3;Histone H3.2;Histone H3.1;Histone H3.3C;Histone H3.1t	H3F3B;H3F3A;HIST2H3A;HIST1H3A;H3F3C;HIST3H3
1165	P55058	Phospholipid transfer protein	PLTP	9.49046	54.739	10	NaN	+	3.9941	6.89655e-05	3.18505	0.00505747	0.762067	0.931313	0.278111	0.22559	3.65775	0.00930233	0.536477	31.1232	30.9642	30.6738	31.3266	30.7791	31.4824	30.9164	30.7576	30.7456	30.905	30.7967	30.8744	30.0352	30.2269	30.5887	30.2632	30.1285	30.5344	31.0582	30.8326	30.2961	6	6	6	P55058	P55058	Phospholipid transfer protein	PLTP
639	K7ELL7	Glucosidase 2 subunit beta	PRKCSH	8.89742	60.192	10	30.0088		0.414174	0.307446	0.577853	0.301065	0.409739	0.552225	0.458299	0.155564	0.329289	0.453232	0.254175	28.5455	28.8928	29.0189	28.861	28.8676	28.2893	28.7118	28.8012	28.7647	28.4171	28.3549	28.492	28.5037	28.8653	28.1395	28.7075	26.8131	28.9875	28.7458	28.5903	28.3361	6	6	6	K7ELL7;P14314;K7EPW7;A0A0C4DGP4;K7EKX1;K7EJ70	K7ELL7;P14314;K7EPW7	Glucosidase 2 subunit beta	PRKCSH
648	K7ER15	Haloacid dehalogenase-like hydrolase domain-containing protein 2	HDHD2	9.45053	22.49	8	30.1229		0.475601	0.264526	0.731253	0.51003	-0.140101	0.356937	0.723857	-0.0568647	0.359796	0.680345	-0.0832361	29.6047	29.5069	29.3093	29.3886	29.4717	29.5726	29.7124	29.5065	29.557	29.642	29.4022	29.3749	29.509	29.5549	29.705	29.4174	29.5005	30.0076	29.4756	29.5325	29.6157	6	6	6	K7ER15;Q9H0R4;K7EMY7;K7EJQ8;A0A1B0GXB1;K7EQD2;K7EKX8	K7ER15;Q9H0R4;K7EMY7;K7EJQ8;A0A1B0GXB1;K7EQD2	Haloacid dehalogenase-like hydrolase domain-containing protein 2	HDHD2
1185	P60953	Cell division control protein 42 homolog	CDC42	8.40905	21.258	6	NaN	+	3.21275	0.00044186	4.28506	0	-1.64801	-4.34294e-08	1	0	2.49276	0.00165766	-1.41162	25.531	24.5052	25.5654	25.5614	25.1732	24.2886	25.7296	25.1922	24.8152	23.9621	25.9125	26.4315	26.8069	26.6157	26.4811	26.7689	27.0091	26.8312	NaN	NaN	26.7521	0	0	6	P60953;Q5JYX0;F8WET9;B1AH79;G3V4H1;G3V476;P17081;Q9H4E5	P60953;Q5JYX0	Cell division control protein 42 homolog	CDC42
665	O00151	PDZ and LIM domain protein 1	PDLIM1	8.48971	36.071	2	NaN		1.62495	0.0177479	0.64871	0.158377	0.849786	0.737894	0.0843916	-0.918879	3.27592	0.0001875	1.76866	27.3681	27.4862	27.1901	25.0474	27.3574	24.0997	27.255	27.433	28.1275	27.0274	27.722	26.4973	24.7823	25.9455	25.4207	24.8547	26.2101	26.2369	27.3505	27.3437	NaN	4	6	0	O00151	O00151	PDZ and LIM domain protein 1	PDLIM1
1319	Q12882	Dihydropyrimidine dehydrogenase [NADP(+)]	DPYD	7.89538	111.4	4	NaN	+	2.39073	0.00314625	1.97898	0.00676596	1.17352	0.155187	0.760084	0.0695693	1.7649	0.00780606	1.10396	27.2726	27.3141	26.7275	27.3192	26.9966	26.9141	27.2249	27.2038	27.4323	26.5544	27.0753	26.636	26.0179	25.3891	26.7294	25.0712	25.1204	27.1749	27.0907	27.0211	26.6407	6	6	3	Q12882	Q12882	Dihydropyrimidine dehydrogenase [NADP(+)]	DPYD
667	O00232	26S proteasome non-ATPase regulatory subunit 12	PSMD12	7.93439	52.904	5	NaN		0.239876	0.486611	0.477913	0.382179	-0.329865	0.367477	0.382398	-0.321147	0.00885275	0.982195	-0.00871881	25.0664	26.2807	25.6408	26.3939	26.0838	24.8128	26.0186	26.6101	26.4046	26.3003	26.1916	24.6802	26.2886	26.4008	25.2645	26.4513	25.8755	25.9769	26.0998	26.305	26.254	4	5	4	O00232	O00232	26S proteasome non-ATPase regulatory subunit 12	PSMD12
1320	Q12904	Aminoacyl tRNA synthase complex-interacting multifunctional protein 1	AIMP1	8.85032	34.352	3	NaN	+	3.72792	0.000118519	2.79734	0.000129032	2.10219	0.115617	0.802472	0.0589142	2.6161	0.000578313	2.04327	28.9636	28.4604	28.4279	28.2904	28.6807	28.7259	28.5356	28.6489	28.8129	28.705	28.7619	27.7311	25.2744	25.5789	25.9941	26.2101	27.7356	28.1429	28.5915	28.5326	27.9392	6	6	2	Q12904;D6R937	Q12904	Aminoacyl tRNA synthase complex-interacting multifunctional protein 1;Endothelial monocyte-activating polypeptide 2	AIMP1
670	O00391	Sulfhydryl oxidase 1	QSOX1	8.47567	82.577	8	NaN		0.296123	0.41905	0.442692	0.404077	-0.317007	0.151863	0.76652	-0.0659552	0.3577	0.434462	-0.251052	27.8545	28.7182	28.6433	28.1888	28.7235	28.2904	28.7664	28.5673	28.3137	28.3705	28.6198	28.1766	28.9471	29.571	28.2198	29.5232	28.1792	27.8804	28.4031	28.4691	28.7201	6	6	6	O00391;A8MXT8	O00391	Sulfhydryl oxidase 1	QSOX1
1322	Q13177	Serine/threonine-protein kinase PAK 2	PAK2	8.19772	58.042	5	NaN	+	3.08666	0.000596685	2.99153	0.00286567	-0.968041	0.204704	0.643596	-0.119434	2.75014	0.00434109	-0.848607	26.9483	25.6444	26.338	26.5658	26.3267	26.3679	26.6555	25.937	26.6176	26.7764	26.0485	26.8726	27.4846	27.0795	27.6065	27.5946	27.3599	26.8742	26.3652	26.4846	27.3332	6	6	6	Q13177;A0A087X294;O75914;B1AKS5;H7C1X3;H0YCG5;E9PM17;B3KNX7;Q13153	Q13177;A0A087X294;O75914	Serine/threonine-protein kinase PAK 2;PAK-2p27;PAK-2p34;Non-specific serine/threonine protein kinase;Serine/threonine-protein kinase PAK 3	PAK2;PAK3
1331	Q13363	C-terminal-binding protein 1	CTBP1	8.39131	47.535	3	NaN	+	2.04007	0.00711409	2.0028	0.0344431	0.584549	0.151466	0.771121	0.0611773	1.69077	0.0427072	0.523372	27.3594	27.6848	27.0556	27.4795	27.3129	26.9908	27.0744	27.0129	27.0671	27.6136	27.1279	27.62	26.6153	26.2476	26.7121	26.7599	26.6569	27.3839	27.3138	27.2526	26.7293	6	6	6	Q13363;H0Y9M9;D6RAX2;H0Y8W7;Q5SQP8;P56545;A0A087WYL1;E7ESU7;H0Y8U5;E7EPF8	Q13363;H0Y9M9;D6RAX2;H0Y8W7;Q5SQP8;P56545	C-terminal-binding protein 1;C-terminal-binding protein 2	CTBP1;CTBP2
1387	Q15437	Protein transport protein Sec23B	SEC23B	7.83452	86.478	6	NaN	+	1.91604	0.0094791	1.4284	0.0355886	0.801855	0.320384	0.627339	-0.0949736	1.61653	0.0147614	0.896829	25.9562	26.1114	26.164	26.5068	26.4186	26.2979	26.4705	26.4192	26.1225	26.1951	26.7155	26.1019	25.0169	25.9803	25.9269	25.6088	26.0816	24.0292	26.2425	26.3375	NaN	6	6	0	Q15437;Q5QPE2;Q5QPE1	Q15437;Q5QPE2	Protein transport protein Sec23B	SEC23B
682	O14737	Programmed cell death protein 5	PDCD5	8.97183	14.285	9	28.2465		0.15176	0.614589	0.275839	0.600203	0.176034	0.0353303	0.94395	-0.0171512	0.273221	0.551617	0.193185	27.9873	27.7206	27.6451	27.8789	27.9497	28.1882	27.9074	28.3828	28.1552	27.4105	28.0613	27.5555	27.3503	26.8923	27.9124	27.6338	27.7382	28.7867	27.895	27.9121	27.7189	6	6	6	O14737;K7ESJ4;Q3HM38;X6R2P6;K7EQA1	O14737;K7ESJ4	Programmed cell death protein 5	PDCD5
683	O14773	Tripeptidyl-peptidase 1	TPP1	8.49339	61.247	5	NaN		1.0009	0.0748931	0.541832	0.363083	-0.314501	0.784581	0.26399	0.264852	1.19157	0.0625049	-0.579352	27.5318	27.7978	27.4181	27.796	28.1809	27.353	27.5525	27.3783	27.4466	27.6979	27.5739	26.8392	26.8797	28.2601	28.4405	27.7189	28.1665	28.4989	27.6796	27.4147	27.9941	6	6	6	O14773	O14773	Tripeptidyl-peptidase 1	TPP1
684	O14818	Proteasome subunit alpha type-7	PSMA7	9.75423	27.887	24	30.2966		1.10265	0.0576732	1.03038	0.362309	0.20271	1.66218	0.252173	0.196006	0.0243019	0.976596	0.00670465	31.3794	31.3432	31.0541	31.1551	31.0032	31.2701	31.0903	30.971	31.017	31.0646	31.0352	30.851	30.8032	30.6637	31.1394	31.2225	31.1296	31.0306	31.2009	31.0049	30.9981	6	6	6	O14818;H0Y586;Q8TAA3;A0A087WYS6;F5GY34	O14818	Proteasome subunit alpha type-7	PSMA7
1391	Q15637	Splicing factor 1	SF1	8.62125	68.329	3	NaN	+	4.73642	0	2.79104	0.000117647	1.92457	0.770908	0.109738	-0.620825	6.26791	0	2.5454	27.4542	27.6048	27.5615	27.8056	28.2902	25.4285	28.136	27.8651	28.0743	27.8085	28.3758	27.61	24.8096	25.0025	25.5865	25.2845	25.9717	25.9426	27.7433	27.9783	NaN	5	6	0	Q15637	Q15637	Splicing factor 1	SF1
690	O15212	Prefoldin subunit 6	PFDN6	8.81357	14.582	5	NaN		1.88177	0.0101258	1.41536	0.0121356	1.61123	0.239789	0.715669	-0.068388	1.49855	0.00684615	1.67962	27.1482	27.1329	27.0461	27.6777	27.2759	27.101	27.275	27.347	27.4133	27.0378	27.5308	27.1883	24.7492	27.4781	23.8883	24.0439	27.5105	26.0444	27.2303	27.2987	27.011	6	6	3	O15212;A2AB88	O15212;A2AB88	Prefoldin subunit 6	PFDN6
691	O15217	Glutathione S-transferase A4	GSTA4	8.29962	25.704	3	27.0563		0.326991	0.385226	0.424209	0.363284	-0.442067	0.415319	0.314206	-0.422647	0.0404074	0.938781	-0.0194203	26.0899	26.1306	26.6568	23.9137	26.6729	24.7848	26.1592	25.8039	25.9841	26.31	26.1063	26.421	26.2101	26.4663	26.4451	26.3043	25.5599	25.9153	26.3875	26.1308	26.1502	4	6	6	O15217;Q5JW88	O15217	Glutathione S-transferase A4	GSTA4
1488	Q8WUM4	Programmed cell death 6-interacting protein	PDCD6IP	8.65321	96.022	20	NaN	+	2.9703	0.000712042	2.361	0.0478526	0.461323	0.0173534	0.982544	-0.00441615	2.46482	0.030521	0.465739	29.3457	29.1987	29.0214	29.4324	29.447	29.3121	29.2927	29.4608	29.1445	29.4596	29.1383	29.2879	28.7326	28.6714	29.1861	28.5685	28.6895	29.1413	29.2929	29.2973	28.8316	6	6	6	Q8WUM4;F8WEQ7;F8WBR8;C9IZF9	Q8WUM4	Programmed cell death 6-interacting protein	PDCD6IP
1531	Q99436	Proteasome subunit beta type-7	PSMB7	9.12212	29.965	3	NaN	+	2.47523	0.00263374	1.88222	0.0174118	-0.809134	0.579383	0.22398	0.433916	2.99988	0.00117647	-1.24305	29.5028	28.3758	28.7129	28.3455	27.6624	28.0256	28.8297	28.599	27.8156	27.4496	28.1213	27.2062	29.2504	29.1026	29.4637	29.3507	28.957	29.3554	28.4375	28.0036	29.2466	6	6	6	Q99436;Q5TBG5	Q99436	Proteasome subunit beta type-7	PSMB7
694	O15240	Neurosecretory protein VGF	VGF	8.00312	67.257	8	NaN		0.0655106	0.783481	0.165648	0.743632	-0.0989389	0.194174	0.594917	-0.192307	0.0890688	0.807275	0.0933685	26.0515	26.0472	26.2766	26.9474	26.2655	27.0167	26.7441	27.334	27.021	27.4405	25.1611	26.058	26.9973	25.9487	26.8666	26.5382	26.3368	26.5109	26.4341	26.9195	26.7282	6	5	4	O15240;Q05BJ3	O15240	Neurosecretory protein VGF;Neuroendocrine regulatory peptide-1;Neuroendocrine regulatory peptide-2;Antimicrobial peptide VGF[554-577]	VGF
696	O15355	Protein phosphatase 1G	PPM1G	8.11072	59.271	4	NaN		1.4861	0.0248556	2.22231	0.00536364	1.0874	0.342342	0.392402	0.332361	1.10233	0.0507681	0.75504	27.2978	26.5015	26.8289	26.6476	26.6999	25.4086	26.1026	26.3234	24.7051	26.2978	27.0841	26.8772	25.4649	26.0371	25.694	24.7167	25.5952	25.352	26.7951	26.6456	NaN	5	4	0	O15355	O15355	Protein phosphatase 1G	PPM1G
1555	Q9BWD1	Acetyl-CoA acetyltransferase, cytosolic	ACAT2	8.25457	41.35	4	NaN	+	3.80443	0.000124031	3.17487	0.000125	1.62181	0.254734	0.566985	0.166018	2.98939	0.000772727	1.45579	26.4795	26.1104	27.4949	27.0553	26.8585	26.3903	26.4606	26.7273	27.0882	25.7902	26.7881	26.5384	25.7002	24.2827	25.4444	24.2936	25.5496	25.3875	26.7315	26.5655	NaN	6	6	0	Q9BWD1	Q9BWD1	Acetyl-CoA acetyltransferase, cytosolic	ACAT2
698	O15400	Syntaxin-7	STX7	8.60471	29.815	6	NaN		0.800196	0.120171	0.761594	0.158658	0.614297	0.17166	0.695831	-0.100476	0.847441	0.0890954	0.714773	26.6962	26.6538	26.7071	27.2112	27.0234	27.316	27.1851	27.8983	26.9206	26.7547	26.9905	26.4614	24.9835	25.4889	26.3966	26.2844	27.1668	27.6017	26.9346	27.0351	26.8624	6	6	4	O15400	O15400	Syntaxin-7	STX7
699	O15511	Actin-related protein 2/3 complex subunit 5	ARPC5	8.69346	16.32	4	27.3538		1.86811	0.0104424	4.87213	0	1.71627	0.380036	0.311229	0.528897	1.11808	0.0271515	1.18738	26.4082	27.6253	27.205	27.4438	27.0544	27.725	27.568	23.8737	27.8263	26.5946	27.1955	27.2301	25.387	25.2548	25.706	25.8829	25.5387	25.3947	27.2436	27.2829	NaN	6	5	0	O15511;B1ALC0	O15511;B1ALC0	Actin-related protein 2/3 complex subunit 5	ARPC5
1628	Q9ULV4	Coronin-1C	CORO1C	8.71477	53.248	7	NaN	+	3.43696	0.000229299	2.48907	0.000114286	2.38552	0.233408	0.730398	0.0645014	2.39479	0.000781609	2.32102	28.2686	28.2937	28.149	28.5063	28.4786	28.2012	28.4003	28.5742	28.2286	28.1542	27.8686	28.2845	25.2413	24.8618	27.4752	24.6441	25.1542	28.2076	28.3162	28.2517	27.8414	6	6	2	Q9ULV4;B4E3S0;F8W1H8;F8VUX3;F8VSA4;F8VRE9;H0YHL7;F8VTT6;F8VVB7;F8VV53	Q9ULV4;B4E3S0	Coronin-1C;Coronin	CORO1C
701	O43175	D-3-phosphoglycerate dehydrogenase	PHGDH	8.28258	56.65	6	NaN		1.64646	0.0168385	1.3158	0.0213611	1.28233	0.0565829	0.924278	0.0189546	1.31228	0.0153234	1.26337	27.1943	26.9804	27.0297	27.3176	26.8628	27.5797	27.2574	27.1598	26.9539	27.2473	27.2434	26.9891	24.1914	27.5498	27.0235	24.4178	25.6691	26.419	27.1608	27.1418	26.9974	6	6	3	O43175;Q5SZU1	O43175;Q5SZU1	D-3-phosphoglycerate dehydrogenase	PHGDH
704	O43278	Kunitz-type protease inhibitor 1	SPINT1	9.25324	58.397	17	NaN		0.92396	0.0906531	0.311152	0.6758	-0.100242	1.06719	0.191889	-0.294553	1.00455	0.317107	0.194311	30.6214	30.1261	29.9408	30.017	30.2853	29.7241	30.1768	30.23	30.431	30.6604	30.299	30.6849	30.2894	29.9828	30.1835	30.1587	30.3051	30.3966	30.1191	30.4137	30.2194	6	6	6	O43278;H3BVD9;H3BTQ8;H3BSM2;H3BMB6;H3BNW5	O43278;H3BVD9;H3BTQ8;H3BSM2	Kunitz-type protease inhibitor 1	SPINT1
706	O43291	Kunitz-type protease inhibitor 2	SPINT2	9.04778	28.228	4	NaN		1.61789	0.0180111	1.5908	0.0156875	1.07149	2.30601	0.00414706	0.989368	0.0667457	0.846631	0.082126	29.1417	29.5889	29.5276	29.0207	28.988	28.6099	27.8126	28.119	28.5533	28.8751	27.2663	28.3141	26.6734	28.1535	27.5483	27.894	29.0028	29.1756	29.1461	28.1568	28.0746	6	6	6	O43291;K7EKQ0;K7EM91;K7EKC8	O43291;K7EKQ0;K7EM91	Kunitz-type protease inhibitor 2	SPINT2
1632	Q9UNM6	26S proteasome non-ATPase regulatory subunit 13	PSMD13	8.18407	42.945	6	NaN	+	3.0283	0.00067027	1.95618	0.00658065	1.21834	0.357814	0.441193	-0.233147	3.3564	0.000383562	1.45149	27.0397	27.1346	27.0742	26.7334	25.3194	26.5289	26.7345	26.7007	27.0042	26.8784	26.769	27.1422	24.8277	25.7442	26.1599	24.8144	26.1455	24.8283	26.9021	26.8715	NaN	5	6	0	Q9UNM6;J3KNQ3;A0A087WUL9;H0YD73;E9PL38	Q9UNM6;J3KNQ3;A0A087WUL9	26S proteasome non-ATPase regulatory subunit 13	PSMD13
1647	Q9Y3F4	Serine-threonine kinase receptor-associated protein	STRAP	7.68343	38.438	4	NaN	+	2.55329	0.00227119	2.96748	0.000533333	-1.35136	-4.34294e-08	1	0	2.02295	0.007275	-0.938926	25.5272	25.06	24.1219	25.8872	24.3587	25.0628	25.0943	24.8357	26.6445	25.4687	25.4993	24.9497	26.681	26.3162	26.0679	26.5212	25.9756	26.564	NaN	NaN	26.3124	0	0	5	Q9Y3F4	Q9Y3F4	Serine-threonine kinase receptor-associated protein	STRAP
711	O43707	Alpha-actinin-4	ACTN4	9.05652	104.85	38	30.5929		1.47227	0.0257719	1.20185	0.231353	-0.294289	2.22915	0.0771055	-0.332034	0.107579	0.86103	0.0377458	30.3174	30.5159	30.4672	30.4497	30.3869	30.8494	31.011	30.8764	30.7619	30.9624	30.6639	30.7031	31.0366	31.0802	30.6463	31.0014	30.627	30.3608	30.4978	30.8298	30.792	6	6	6	O43707;F5GXS2;H7C144;K7EJH8;K7EP19	O43707	Alpha-actinin-4	ACTN4
713	O43809	Cleavage and polyadenylation specificity factor subunit 5	NUDT21	8.25758	26.227	4	NaN		0.501113	0.247099	0.694272	0.178334	0.636992	0.152498	0.676859	0.13346	0.528496	0.232153	0.503532	26.5611	26.3532	26.4486	26.4974	26.285	24.9456	26.6779	25.038	26.3734	26.2743	26.0661	25.8603	24.2195	24.8815	26.8087	25.4077	25.4929	26.4585	26.429	26.3479	26.6336	5	4	2	O43809;H3BND3;H3BV41	O43809;H3BND3	Cleavage and polyadenylation specificity factor subunit 5	NUDT21
715	O60220	Mitochondrial import inner membrane translocase subunit Tim8 A	TIMM8A	8.87452	10.998	3	NaN		0.446885	0.284311	0.507508	0.2693	0.639804	0.92598	0.058746	0.837884	0.112297	0.726315	-0.19808	27.2257	25.6511	26.7295	26.7985	27.5357	26.1826	25.4078	25.9446	25.4384	27.3046	24.466	26.5345	25.8765	24.6462	27.4604	24.5949	26.137	27.5693	26.8944	26.9196	27.0556	5	2	3	O60220	O60220	Mitochondrial import inner membrane translocase subunit Tim8 A	TIMM8A
718	O60568	Procollagen-lysine,2-oxoglutarate 5-dioxygenase 3	PLOD3	8.25195	84.784	12	NaN		1.51581	0.0232324	0.547038	0.385894	-0.275826	1.94747	0.0869241	0.33238	1.58268	0.0348142	-0.608205	28.1277	27.6352	27.6217	27.9362	27.8706	27.5619	27.4257	27.3928	27.571	27.6273	27.2345	27.5077	27.7248	28.0318	27.9731	27.4735	28.1128	29.0923	27.7922	27.4598	28.068	6	6	6	O60568;H7C2V1;H7C2S8;H7C0B8;H7C2A8;C9JU11	O60568;H7C2V1	Procollagen-lysine,2-oxoglutarate 5-dioxygenase 3	PLOD3
1684	X6R9L0	DnaJ homolog subfamily C member 3	DNAJC3	8.21614	51.911	4	NaN	+	2.32154	0.0037283	2.23728	0.00290909	1.45128	0.792111	0.201773	0.349764	1.40849	0.01514	1.10152	27.0123	26.683	26.6775	26.5705	26.9084	26.9499	26.6528	26.5688	25.398	26.9021	26.4528	26.7286	24.3377	24.7327	25.8836	26.9113	25.7379	24.4908	26.8003	26.661	NaN	6	5	0	X6R9L0;Q13217	X6R9L0;Q13217	DnaJ homolog subfamily C member 3	DNAJC3
721	O60763	General vesicular transport factor p115	USO1	7.84661	107.89	8	26.605		0.0195689	0.917904	0.0944603	0.793916	0.125159	0.115591	0.728376	0.129311	0.00259066	0.993125	-0.0041523	26.114	26.7407	25.2204	26.5936	26.374	26.9472	26.645	26.8866	26.6252	26.7128	25.5284	24.8161	26.1887	26.8677	25.7006	26.573	27.4413	24.4676	26.5539	26.7174	26.7677	5	4	4	O60763;REV__A0A1W2PRE1;REV__A0A1W2PQK2;REV__A0A087WTB6;REV__A0A1W2PRJ7;REV__A0A1W2PS82;REV__P09471	O60763	General vesicular transport factor p115	USO1
1315	Q12805	EGF-containing fibulin-like extracellular matrix protein 1	EFEMP1	9.93317	54.64	16	26.3196	+	4.84372	0	3.7078	0.0032973	0.759186	5.11659	0.00129293	0.711243	0.140462	0.822414	0.0479431	32.8654	32.647	32.6894	32.8208	32.5086	32.8986	32.0019	32.1729	32.1114	32.1578	31.8447	31.8737	32.0222	31.6922	32.275	31.9833	31.6009	32.3011	32.7383	32.0271	31.9791	6	6	6	Q12805;A0A0U1RQV3;Q580Q6;C9JQX7;C9J4J8;C9JPZ9;C9JUM4	Q12805;A0A0U1RQV3	EGF-containing fibulin-like extracellular matrix protein 1	EFEMP1
723	O60888	Protein CutA	CUTA	9.08257	19.116	4	27.3299		0.525136	0.232984	0.13717	0.867909	-0.0346136	0.496191	0.571615	0.101838	1.22444	0.410821	-0.136452	27.9158	27.5777	27.867	27.76	27.577	27.3585	27.4581	27.5167	27.6672	27.7298	27.6043	27.4689	27.8807	27.5699	27.6921	27.6584	27.6622	27.8004	27.676	27.5742	27.7106	6	6	6	O60888;C9IZG4;H0YDR4;C9IZQ5	O60888;C9IZG4	Protein CutA	CUTA
444	E9PGM4	1,4-alpha-glucan-branching enzyme	GBE1	8.15897	75.959	6	27.7334	+	5.48503	0	3.81602	0	1.7468	5.21731	0	2.72165	-4.34294e-08	1	0	27.606	27.4884	27.1806	27.4638	27.4838	28.068	24.1583	24.7987	25.8103	24.9211	23.9055	25.3669	25.5463	26.3033	24.7229	25.503	26.3211	26.4132	27.5484	NaN	NaN	6	0	0	E9PGM4;Q04446	E9PGM4;Q04446	1,4-alpha-glucan-branching enzyme	GBE1
1547	Q9BS26	Endoplasmic reticulum resident protein 44	ERP44	8.80143	46.971	11	28.9554	+	2.66734	0.00174222	2.27097	0.0314634	-0.551193	3.81753	0.0199579	-0.419441	0.392576	0.561125	-0.131751	28.121	27.9591	28.0344	27.7234	28.0439	27.9263	28.2768	28.5402	28.3461	28.2837	28.398	28.4798	27.9761	28.5458	28.7066	28.5847	29.0132	28.2889	27.968	28.3874	28.5192	6	6	6	Q9BS26	Q9BS26	Endoplasmic reticulum resident protein 44	ERP44
728	O75326	Semaphorin-7A	SEMA7A	9.14132	74.823	21	NaN		0.220019	0.511619	0.428465	0.614477	-0.115808	0.275731	0.716836	-0.0653385	0.17484	0.805288	-0.0504697	30.3143	30.3132	30.4916	30.4916	29.9666	30.2634	30.351	30.2492	30.6665	30.381	30.2641	30.321	30.3923	30.2965	30.8355	30.2726	30.195	30.5437	30.3068	30.3721	30.4226	6	6	6	O75326;F5GYX3;H3BMF9	O75326;F5GYX3	Semaphorin-7A	SEMA7A
729	O75369	Filamin-B	FLNB	8.04372	278.16	23	28.3841		0.646336	0.171845	0.43018	0.551025	-0.15395	0.822952	0.217615	-0.31435	0.511775	0.468983	0.1604	28.5393	27.8355	28.9209	28.6326	28.6028	28.7092	28.9227	28.4382	28.8346	29.1511	28.5224	29.2575	28.8558	28.6374	28.417	28.661	28.8201	28.7727	28.54	28.8544	28.694	6	6	6	O75369;E7EN95;A0A0A0MT44	O75369;E7EN95	Filamin-B	FLNB
730	O75396	Vesicle-trafficking protein SEC22b	SEC22B	8.75855	24.593	5	27.3253		1.27392	0.0400962	1.93966	0.0353918	0.589919	0.22892	0.606296	0.140987	1.0382	0.116717	0.448932	27.9521	28.122	28.1519	28.007	27.9493	27.1829	27.9379	27.9163	27.0917	27.2751	28.4984	27.8	27.3136	26.8344	27.464	27.317	27.1623	27.7344	27.8942	27.7532	27.3043	6	6	6	O75396;A0A087X1A9	O75396	Vesicle-trafficking protein SEC22b	SEC22B
442	E9PF17	Versican core protein	VCAN	8.63523	176.83	17	28.9846	+	4.13476	3.84615e-05	4.04234	0.000292683	0.985843	3.14647	0.00593007	0.668871	0.912734	0.206163	0.316971	30.094	30.2338	30.3763	30.4241	30.1178	30.4736	29.4204	29.3119	29.9017	30.0492	29.6302	29.3929	29.6838	28.9801	29.0187	28.9924	29.4165	29.7131	30.2866	29.6177	29.3007	6	6	6	E9PF17;P13611;Q86W61;D6RGZ6	E9PF17;P13611;Q86W61;D6RGZ6	Versican core protein	VCAN
511	F8VZQ9	SAP domain-containing ribonucleoprotein	SARNP	8.43095	24.105	4	29.2227	+	5.7546	0	4.83508	0	2.35372	4.3623	0	2.21685	-4.34294e-08	1	0	27.6204	27.3894	28.9053	27.7121	27.4758	27.7975	26.3451	25.0018	25.6757	24.898	26.016	25.6629	25.8217	25.2443	24.5815	25.5293	25.8678	25.7336	27.8168	NaN	NaN	6	0	0	F8VZQ9;P82979;F8VS12;H0YHG0	F8VZQ9;P82979;F8VS12;H0YHG0	SAP domain-containing ribonucleoprotein	SARNP
742	O76061	Stanniocalcin-2	STC2	9.54821	33.248	11	NaN		0.198269	0.542562	0.307733	0.621558	0.138634	0.437701	0.483348	0.163541	0.050095	0.924593	-0.0249074	30.4137	30.1982	29.8717	30.1177	29.7354	30.619	29.6029	30.0034	30.0473	30.4284	29.9542	29.9383	29.846	29.629	29.6968	30.4003	30.399	30.1529	30.1593	29.9958	30.0207	6	6	6	O76061;H0YB13;E5RG57	O76061;H0YB13	Stanniocalcin-2	STC2
544	G5E968	Chromogranin-A	CHGA	9.87737	34.269	11	31.4385	+	2.82936	0.00109091	2.55785	0.031411	0.512269	2.72506	0.0408734	0.388259	0.459844	0.556085	0.12401	32.0765	32.0931	31.8914	31.9414	31.8686	32.3245	31.8616	31.591	31.5731	31.5924	31.4596	31.7883	31.5137	31.3382	31.9327	31.4071	31.2019	31.7284	32.0326	31.6443	31.5203	6	6	6	G5E968;P10645	G5E968;P10645	Chromogranin-A;Vasostatin-1;Vasostatin-2;EA-92;ES-43;Pancreastatin;SS-18;WA-8;WE-14;LF-19;Catestatin;AL-11;GV-19;GR-44;ER-37;GE-25;Serpinin-RRG;Serpinin;p-Glu serpinin precursor	CHGA
9	A0A087WZ85	Roundabout homolog 1	ROBO1	7.67566	166.73	8	NaN	+	2.24339	0.00449275	1.16698	0.0494769	-0.89049	3.72152	0.000105263	-1.39292	0.642387	0.188581	0.502435	24.9686	25.694	25.004	24.9493	25.3089	24.075	26.1467	26.2289	26.3178	26.2475	26.6022	26.8142	26.4899	26.3233	26.578	24.7135	26.5409	24.6969	NaN	26.3929	26.4831	0	6	4	A0A087WZ85;A0A0A0MSX4;A0A087WTM1;Q9Y6N7;H7C4Y7;F8WBR3;R4GMM8;F8W703;Q9HCK4	A0A087WZ85;A0A0A0MSX4;A0A087WTM1;Q9Y6N7	Roundabout homolog 1	ROBO1
19	A0A087WVP1	Protocadherin Fat 1	FAT1	7.75992	506.37	11	NaN	+	2.98521	0.000698413	3.02936	0.00673684	0.731119	2.15109	0.0267264	0.518391	0.650507	0.356595	0.212728	28.5847	28.2427	28.7945	28.8503	28.2803	28.6368	28.0863	27.6197	28.2151	28.3069	28.2519	27.7992	27.8046	27.5433	28.0154	27.7001	27.6159	28.3233	28.5649	28.0465	27.8338	6	6	6	A0A087WVP1;Q14517;D6RCE4;E9PQ73;Q8TDW7	A0A087WVP1;Q14517	Protocadherin Fat 1;Protocadherin Fat 1, nuclear form	FAT1
38	A0A087WYV8	Fibrillin-2	FBN2	8.48994	314.67	22	NaN	+	5.31108	0	4.58259	0.00193333	0.734001	2.58749	0.0463933	0.37796	2.75084	0.0548435	0.356042	30.5292	30.672	30.2803	30.4505	30.2041	30.6401	30.1226	29.9316	30.2086	30.0053	30.2633	29.9771	29.7869	29.5449	29.6348	29.618	29.9675	29.8202	30.4627	30.0847	29.7287	6	6	6	A0A087WYV8;P35556;D6RJI3;E9PHW4;F6U495;D6REJ2	A0A087WYV8;P35556;D6RJI3	Fibrillin-2	FBN2
749	O95084	Serine protease 23	PRSS23	8.17383	43.001	6	NaN		1.21388	0.0457986	0.518873	0.307237	-0.462023	1.6329	0.00932515	-1.08516	0.763044	0.125029	0.623136	25.5409	24.6842	24.7845	25.6343	25.921	24.0725	26.2642	26.6313	25.9699	24.9378	26.3793	26.9658	24.9678	26.7197	26.1739	25.3514	24.6502	25.5463	NaN	26.4421	26.4468	0	5	2	O95084	O95084	Serine protease 23	PRSS23
752	O95336	6-phosphogluconolactonase	PGLS	8.48787	27.547	7	27.1642		1.0688	0.0629914	0.734477	0.379196	-0.228253	0.467997	0.439812	0.183079	1.45793	0.0862445	-0.411332	27.227	26.7651	26.451	26.4166	26.7354	26.5111	26.2668	26.4304	26.4444	26.096	26.9889	26.7813	26.9939	26.7199	26.5369	26.9035	27.1758	27.146	26.6844	26.5013	26.9126	6	6	6	O95336;M0R261;M0R1L2;M0R0U3	O95336;M0R261	6-phosphogluconolactonase	PGLS
753	O95394	Phosphoacetylglucosamine mutase	PGM3	8.58149	59.851	5	27.0341		0.876243	0.101207	0.228407	0.611589	0.213476	1.09273	0.0830845	-0.503062	1.0942	0.0539167	0.716537	28.1388	28.586	27.2072	28.2535	27.6803	28.1731	28.4936	28.9462	28.6684	28.2702	28.8363	27.8425	27.3063	27.6906	28.9517	26.7348	28.4956	27.579	28.0065	28.5095	27.8358	6	6	5	O95394;A0A087WT27;J3KN95;D6RCD1;D6RC77;D6RCQ8;D6RF77;H0Y8I3;H0Y987	O95394;A0A087WT27;J3KN95	Phosphoacetylglucosamine mutase	PGM3
96	K7EME0	3-ketoacyl-CoA thiolase, mitochondrial	ACAA2	8.19257	36.282	2	NaN	+	2.34287	0.00343077	1.73385	0.00874074	1.22366	1.93749	0.00387097	1.39441	-4.34294e-08	1	0	27.2253	24.479	26.208	26.9848	26.2867	27.0814	24.8257	25.0932	24.9103	25.7796	24.6248	24.6652	25.0268	25.4275	25.2206	25.38	25.2652	24.6032	26.7572	NaN	NaN	5	0	0	K7EME0;A0A0B4J2A4;P42765;K7ER88;K7EJB1;K7EJ68	K7EME0;A0A0B4J2A4;P42765;K7ER88;K7EJB1;K7EJ68	3-ketoacyl-CoA thiolase, mitochondrial	ACAA2
196	B5MCY1	Tudor domain-containing protein 15	TDRD15	9.07943	221.72	2	NaN	+	2.18434	0.00499644	1.73238	0.0104071	1.13643	2.58494	0.0014717	1.14345	0.00700625	0.983357	-0.00701745	31.7367	31.5829	32.1703	33.3338	32.2882	32.4912	31.2355	30.5949	30.9879	31.1115	31.5771	31.2354	30.9161	29.7948	31.9646	31.0058	31.3669	31.7362	32.2672	31.1237	31.1307	6	6	6	B5MCY1	B5MCY1	Tudor domain-containing protein 15	TDRD15
762	O95861	3(2),5-bisphosphate nucleotidase 1	BPNT1	9.15933	33.392	8	28.9001		0.354929	0.357623	0.0249123	0.96173	0.0219062	0.727854	0.266387	-0.275061	0.601266	0.295354	0.296967	29.6786	29.1351	29.7205	28.7791	30.0827	29.5673	29.8564	29.6333	29.7555	29.6552	29.8635	29.8499	28.7064	29.4787	29.5099	29.3406	29.2839	30.5125	29.4939	29.769	29.472	6	6	6	O95861;A6NF51;F8W1J0;F8VVW8;F8VZG4	O95861;A6NF51;F8W1J0	3(2),5-bisphosphate nucleotidase 1	BPNT1
364	D6R8Z6	ADP-ribose pyrophosphatase, mitochondrial	NUDT9	9.00677	8.3097	1	NaN	+	3.4813	0.000235294	2.30833	0.00258065	-1.45026	3.0337	0.000289157	-1.63329	0.37381	0.494429	0.183029	25.1756	25.3682	23.9767	25.0047	24.4494	26.4491	26.6714	26.5085	26.7838	26.8972	26.8395	26.5228	27.0127	26.9328	26.4513	25.6475	26.7904	26.2905	NaN	26.7039	26.6718	0	6	4	D6R8Z6;D6RAW2;H7C386;Q9BW91	D6R8Z6;D6RAW2;H7C386;Q9BW91	ADP-ribose pyrophosphatase, mitochondrial	NUDT9
764	O95881	Thioredoxin domain-containing protein 12	TXNDC12	8.98794	19.206	4	NaN		0.108927	0.693965	0.125824	0.747878	0.139932	0.179887	0.644944	-0.137081	0.277707	0.484675	0.277013	27.4281	28.2301	28.365	28.6812	28.0489	27.3542	28.4616	28.1389	27.8072	27.3076	28.5044	28.7103	28.4073	28.1861	28.1887	28.1488	28.2775	26.0596	28.0179	28.155	28.2417	6	6	5	O95881;V9GY50;V9GYV4	O95881	Thioredoxin domain-containing protein 12	TXNDC12
383	D6RGG3	Collagen alpha-1(XII) chain	COL12A1	8.27556	333.2	26	NaN	+	5.24478	0	4.23427	0.003	-0.701978	4.45547	0.00123077	-0.739388	0.128171	0.853289	0.0374098	29.1821	29.0194	28.8769	29.1661	29.335	29.2884	30.0663	30.0354	29.9883	29.8061	29.8558	29.5522	29.9756	29.8713	29.6746	29.576	30.1095	29.8727	29.1446	29.884	29.8466	6	6	6	D6RGG3;Q99715;A0A087X0A8;H0Y5N9;H0Y4P7	D6RGG3;Q99715;A0A087X0A8	Collagen alpha-1(XII) chain	COL12A1
767	P00352	Retinal dehydrogenase 1	ALDH1A1	9.62932	54.861	18	31.0101		0.0496949	0.824628	0.11286	0.859251	0.0444206	0.0669368	0.923072	-0.0178814	0.164994	0.784072	0.062302	31.64	31.5245	31.5008	31.1969	31.5093	31.2789	31.4833	31.6548	31.5279	31.3383	31.5622	31.1913	31.1855	31.0531	31.7886	31.2784	31.2643	31.8141	31.4417	31.4596	31.3973	6	6	6	P00352;Q5SYQ7;Q5SYQ9;Q5SYQ8	P00352	Retinal dehydrogenase 1	ALDH1A1
386	K7ENX8	Cold-inducible RNA-binding protein	CIRBP	8.80589	8.9138	3	NaN	+	3.45103	0.000230769	5.69406	0	-2.57309	1.97005	0.00153271	-1.86327	0.617014	0.157508	-0.709823	24.4143	24.6636	23.5327	25.1681	24.6824	24.2697	27.3293	27.21	26.9028	24.4694	27.2974	24.7016	26.8976	26.7244	26.5833	27.4541	27.3316	27.1784	NaN	27.1849	27.0282	0	4	6	K7ENX8;K7ELV6;K7EJV5;K7EJV1;K7EMY9;K7EPM4;K7ER40;K7EQR7;D6W5Y5;Q14011;K7ELT6	K7ENX8;K7ELV6;K7EJV5;K7EJV1;K7EMY9;K7EPM4;K7ER40;K7EQR7;D6W5Y5;Q14011;K7ELT6	Cold-inducible RNA-binding protein	CIRBP
772	P00491	Purine nucleoside phosphorylase	PNP	8.74751	32.118	4	27.5227		0.0667442	0.780897	0.0183182	0.97106	0.0164318	0.349384	0.586859	-0.114384	0.185284	0.685011	0.130816	28.0287	27.947	27.9287	27.437	28.2046	27.3832	27.9858	28.0827	27.7544	27.8479	28.0115	27.9333	27.7734	28.1975	27.9837	26.5032	27.9187	28.4541	27.8215	27.9359	28.0655	6	6	5	P00491;G3V2H3;G3V5M2	P00491	Purine nucleoside phosphorylase	PNP
432	E9PD25	Metalloendopeptidase	TLL1	7.67903	117.33	6	NaN	+	5.61998	0	5.16999	0	2.11103	4.74901	0	2.26725	-4.34294e-08	1	0	27.9809	27.3014	27.6212	27.6948	27.3177	27.6122	25.1835	24.9163	24.4797	25.18	26.4413	25.7237	25.0623	24.8535	25.1568	25.8517	25.6282	26.3095	27.588	NaN	NaN	6	0	0	E9PD25;O43897	E9PD25;O43897	Metalloendopeptidase;Tolloid-like protein 1	TLL1
484	X6R3G6	Lactadherin	MFGE8	8.08436	37.504	3	NaN	+	3.63945	0.000197183	3.08442	0.00332468	0.871582	4.13223	0.000765957	0.910925	0.0642525	0.888753	-0.0393429	26.3759	26.508	26.5715	26.3349	26.6678	26.4486	25.6499	25.6133	24.9705	25.7809	25.5279	25.8985	24.8156	26.1145	25.6792	25.5869	25.6324	25.8485	26.4844	25.5735	25.7723	6	6	5	X6R3G6;F5GZN3;Q08431;H0YKS8	X6R3G6;F5GZN3;Q08431	Lactadherin;Lactadherin short form;Medin	MFGE8
775	P00558	Phosphoglycerate kinase 1	PGK1	9.59863	44.614	36	31.4213		0.365872	0.350064	0.217975	0.878864	-0.0272061	0.305851	0.821485	0.0336081	0.870164	0.694913	-0.0608142	31.631	31.3727	31.4418	31.5195	31.4535	31.3551	31.446	31.3631	31.405	31.4325	31.3989	31.5265	31.5573	31.444	31.519	31.5808	31.4092	31.4266	31.4623	31.4287	31.4895	6	6	6	P00558;P07205	P00558	Phosphoglycerate kinase 1	PGK1
776	P00568	Adenylate kinase isoenzyme 1	AK1	9.38364	21.635	13	29.7829		0.706748	0.149497	0.622767	0.387156	0.247022	0.214442	0.760543	-0.0566374	0.856931	0.225486	0.303659	29.5173	29.2605	29.2163	29.7995	29.5026	29.423	29.3239	29.5412	29.6485	29.6379	29.6112	29.2963	28.8164	28.8738	29.5083	29.1285	28.9756	29.9345	29.4532	29.5099	29.2062	6	6	6	P00568;Q5T9B7;H0Y4J6;H0YID2	P00568;Q5T9B7	Adenylate kinase isoenzyme 1	AK1
777	P00750	Tissue-type plasminogen activator	PLAT	8.4574	62.916	10	NaN		1.29962	0.0375922	1.24141	0.192429	-0.326356	0.00417771	0.996455	-0.00195503	2.15387	0.090878	-0.324401	27.4609	27.7892	27.8457	28.436	28.2149	27.8729	27.8301	27.8764	27.6577	28.0158	28.1278	28.1236	28.2568	28.1249	28.2021	28.1928	28.2583	28.5428	27.9366	27.9386	28.263	6	6	6	P00750;B4DN26;E7ESF4;B4DNJ1;E5RHG4;E5RGA1;H0YBH9	P00750;B4DN26;E7ESF4;B4DNJ1	Tissue-type plasminogen activator;Tissue-type plasminogen activator chain A;Tissue-type plasminogen activator chain B	PLAT
510	F8VYK9	Insulin-like growth factor-binding protein 6	IGFBP6	8.75546	25.152	4	NaN	+	2.15296	0.00541667	1.84138	0.00788	1.19793	2.24763	0.000478261	2.43779	0.832969	0.055391	-1.23986	27.8661	27.6337	27.4185	28.0047	28.1769	27.6433	24.1648	25.4144	27.5889	27.1244	23.4649	24.3593	27.5494	26.8834	25.7196	25.3019	26.4605	27.6409	27.7906	27.3566	27.3579	6	2	3	F8VYK9;P24592	F8VYK9;P24592	Insulin-like growth factor-binding protein 6	IGFBP6
543	G3XAI2	Laminin subunit beta-1	LAMB1	9.17892	200.48	61	NaN	+	5.06435	0	4.81971	0.016	0.45164	3.67365	0.0407895	0.346841	0.789375	0.550483	0.104799	31.7213	31.7666	31.8463	31.8513	31.8014	31.9623	31.3494	31.437	31.4477	31.7134	31.4996	31.4208	31.3239	31.2914	31.3441	31.2608	31.5679	31.451	31.8248	31.478	31.3732	6	6	6	G3XAI2;P07942;E7EPA6;F5H520	G3XAI2;P07942	Laminin subunit beta-1	LAMB1
545	G5E972	Lamina-associated polypeptide 2, isoforms beta/gamma	TMPO	8.05603	46.306	3	NaN	+	2.67997	0.00171429	1.80787	0.0129	-0.955551	3.46946	0.000296296	-1.38828	0.561276	0.239457	0.432727	25.2761	24.9686	25.6029	24.6149	25.0696	25.0865	26.9813	27.2251	26.415	26.0221	26.5222	25.7826	26.238	26.5188	26.7709	26.5519	25.1159	25.1565	NaN	26.4914	26.5092	0	6	3	G5E972;P42167;P42166	G5E972;P42167;P42166	Lamina-associated polypeptide 2, isoforms beta/gamma;Thymopoietin;Thymopentin;Lamina-associated polypeptide 2, isoform alpha;Thymopoietin;Thymopentin	TMPO
786	P01185	Vasopressin-neurophysin 2-copeptin	AVP	11.4165	17.325	5	34.8128		1.27617	0.0399422	1.0053	0.551169	0.109559	0.501697	0.593088	-0.0934855	1.62729	0.252677	0.203045	35.6129	35.3567	35.4553	35.5727	35.407	35.2696	35.5268	35.4308	35.2907	35.6742	35.7796	35.5331	35.2538	35.3444	35.3072	35.3859	35.442	35.2836	35.4457	35.5392	35.3361	6	6	6	P01185	P01185	Vasopressin-neurophysin 2-copeptin;Arg-vasopressin;Neurophysin 2;Copeptin	AVP
638	K7EKP8	Cytosolic acyl coenzyme A thioester hydrolase	ACOT7	8.29686	30.792	6	NaN	+	2.70283	0.0016	2.26848	0.00374684	-1.22873	2.92284	0.00128	-1.12929	0.116979	0.769771	-0.0994345	25.5541	25.5123	25.1977	25.962	24.4872	25.386	27.1943	26.4866	26.366	26.1218	26.4485	26.2577	26.8713	27.3411	25.472	26.8938	26.8852	26.0082	NaN	26.4792	26.7999	0	6	5	K7EKP8;O00154;Q6ZUV0	K7EKP8;O00154	Cytosolic acyl coenzyme A thioester hydrolase	ACOT7
664	O00115	Deoxyribonuclease-2-alpha	DNASE2	8.5294	39.58	4	NaN	+	3.22802	0.000431138	3.48675	0	-2.25823	1.8071	0.00414925	-1.46427	1.01373	0.054785	-0.793964	26.2883	26.2864	24.9665	25.2425	24.7685	24.1532	25.0002	27.1001	27.1945	27.3717	26.6679	27.1567	28.218	27.6746	27.7587	27.7764	27.3191	26.5081	NaN	27.0982	27.7494	0	5	5	O00115;K7ENE5	O00115;K7ENE5	Deoxyribonuclease-2-alpha	DNASE2
795	P02545	Prelamin-A/C	LMNA	9.37599	74.139	45	31.6885		0.356629	0.356641	0.130865	0.885968	-0.0296043	0.487661	0.67871	0.0640399	0.715593	0.586274	-0.0936441	31.5203	31.2974	31.3218	31.5924	31.2118	31.3869	31.3907	31.3023	31.3358	31.3692	31.2783	31.2701	31.5512	31.5172	31.1261	31.5016	31.4416	31.3705	31.3884	31.3244	31.418	6	6	6	P02545;Q3BDU5;Q5TCI8;H0YAB0;A0A0C4DGC5	P02545;Q3BDU5;Q5TCI8	Prelamin-A/C;Lamin-A/C	LMNA
673	O00468	Agrin	AGRN	9.78571	217.23	97	NaN	+	5.34776	0	4.2486	0.00282353	0.724185	5.31645	0.0012549	0.679993	0.145176	0.830311	0.0441914	34.4608	34.1905	34.2287	34.3948	34.2667	34.2354	33.5767	33.5712	33.6811	33.8897	33.438	33.5403	33.7604	33.4103	33.359	33.7714	33.84	33.2908	34.2962	33.6162	33.572	6	6	6	O00468;A0A087X208;H0Y5U1	O00468;A0A087X208	Agrin;Agrin N-terminal 110 kDa subunit;Agrin C-terminal 110 kDa subunit;Agrin C-terminal 90 kDa fragment;Agrin C-terminal 22 kDa fragment	AGRN
681	O14672	Disintegrin and metalloproteinase domain-containing protein 10	ADAM10	8.11651	84.141	5	NaN	+	2.33897	0.0034636	2.66459	0.00480952	0.912556	2.30002	0.00215652	1.21094	0.354436	0.409278	-0.298384	28.153	27.5734	27.757	27.4642	27.5823	28.0205	24.9813	26.8424	26.6003	26.9684	27.0425	26.8498	27.1246	26.7401	27.2399	26.5862	26.0776	27.3068	27.7584	26.8607	26.9995	6	5	5	O14672	O14672	Disintegrin and metalloproteinase domain-containing protein 10	ADAM10
692	O15230	Laminin subunit alpha-5	LAMA5	8.80059	399.73	69	NaN	+	6.82773	0	5.11195	0.00295385	0.659607	5.97459	0.000125	0.971022	1.69465	0.126023	-0.311416	32.2107	32.0123	32.0545	32.1729	32.0403	32.1052	31.0735	31.0174	31.0753	31.5486	30.947	31.1079	31.5634	31.138	31.5823	31.331	31.5643	31.459	32.0993	31.1283	31.4397	6	6	6	O15230;A0A087WYH7	O15230	Laminin subunit alpha-5	LAMA5
693	O15232	Matrilin-3	MATN3	8.91466	52.816	12	NaN	+	7.20412	0	5.032	0	1.74831	6.34087	0	2.26085	1.28521	0.0677023	-0.512544	30.2336	29.969	30.2379	30.2866	30.6492	29.7637	27.6151	27.57	27.6034	28.1819	28.4438	28.1606	27.9994	28.3737	28.8642	28.1861	28.1665	29.0603	30.19	27.9291	28.4417	6	6	6	O15232	O15232	Matrilin-3	MATN3
800	P02751	Fibronectin	FN1	10.8524	262.62	148	NaN		0.857771	0.105447	0.475619	0.654616	-0.0924428	0.846695	0.607705	0.0765915	1.02268	0.36	-0.169034	37.4462	37.4059	37.4903	37.3228	37.3518	37.5367	37.3461	37.438	37.329	37.4583	37.2476	37.2752	37.5964	37.5168	37.3577	37.7208	37.7189	37.1977	37.4256	37.349	37.5181	6	6	6	P02751;H0Y7Z1;H0Y4K8	P02751	Fibronectin;Anastellin;Ugl-Y1;Ugl-Y2;Ugl-Y3	FN1
710	O43505	Beta-1,4-glucuronyltransferase 1	B4GAT1	9.047	47.119	6	NaN	+	2.94086	0.000820513	3.29791	0.00123636	1.01264	2.08052	0.019	0.600372	0.8419	0.168783	0.41227	29.7728	29.4171	29.6644	29.5173	29.6925	29.4958	29.067	28.5399	28.9782	28.4845	29.3097	29.5783	28.3565	28.5025	28.9933	28.3319	28.0106	29.2893	29.5933	28.9929	28.5807	6	6	6	O43505	O43505	Beta-1,4-glucuronyltransferase 1	B4GAT1
748	O94985	Calsyntenin-1	CLSTN1	9.99243	109.79	39	NaN	+	5.34564	0	4.13744	0.00899083	0.544669	4.07908	0.0345837	0.356555	1.74196	0.269783	0.188114	33.6977	33.4163	33.404	33.7021	33.5464	33.6156	33.2269	33.1818	33.2368	33.2545	33.1558	33.187	32.8546	33.1551	33.0627	33.0656	32.7948	33.1811	33.5637	33.2071	33.019	6	6	6	O94985;Q5SR54	O94985;Q5SR54	Calsyntenin-1;Soluble Alc-alpha;CTF1-alpha	CLSTN1
805	P02795	Metallothionein-2	MT2A	10.0564	6.0422	5	NaN		1.70275	0.0144183	0.558559	0.27577	0.508301	1.25235	0.0324444	-0.811194	1.95416	0.00436923	1.31949	30.2482	29.1244	30.1031	28.7209	30.0967	28.9418	29.2787	30.4524	30.2901	30.8068	30.2137	31.0605	28.7567	28.552	28.0344	29.5028	28.9016	30.4378	29.5392	30.3504	29.0309	6	6	6	P02795	P02795	Metallothionein-2	MT2A
755	O95633	Follistatin-related protein 3	FSTL3	10.1832	27.663	13	NaN	+	3.62419	0.000223776	1.92481	0.0353333	0.59094	4.05083	0.000423529	1.09086	1.31137	0.0683871	-0.49992	32.936	32.52	32.9037	32.7678	32.5608	32.3677	31.351	31.1804	31.5244	32.1639	31.4531	31.838	31.9331	31.4619	32.3684	31.8903	32.2193	32.6374	32.676	31.5851	32.0851	6	6	6	O95633;A0A087X1Q2;K7EM71;A0A087WTD3	O95633;A0A087X1Q2	Follistatin-related protein 3	FSTL3
808	P04040	Catalase	CAT	8.96352	59.755	12	29.8477		0.339747	0.371909	0.432049	0.551738	0.154166	1.36836	0.349443	0.159491	0.010881	0.983149	-0.00532436	29.4769	29.6468	29.586	29.4351	29.3716	29.5769	29.3116	29.1604	29.496	29.356	29.5118	29.3005	29.7768	29.2428	29.0275	29.7712	29.5053	28.8447	29.5155	29.356	29.3614	6	6	6	P04040	P04040	Catalase	CAT
809	P04075	Fructose-bisphosphate aldolase A	ALDOA	10.6048	39.42	39	34.7225		0.560778	0.212847	0.890097	0.612699	0.0933253	0.240051	0.818464	0.0362212	0.577159	0.726391	0.0571041	34.5008	34.5086	34.6994	34.7856	34.5796	34.7214	34.4892	34.5024	34.5663	34.6251	34.6552	34.7398	34.4932	34.5329	34.4881	34.6178	34.4718	34.6315	34.6326	34.5963	34.5392	6	6	6	P04075;H3BQN4;J3KPS3;H3BPS8;H3BUH7;H3BR04;H3BMQ8;H3BU78;H3BR68;A0A087WXX2;P05062	P04075;H3BQN4;J3KPS3;H3BPS8;H3BUH7	Fructose-bisphosphate aldolase A;Fructose-bisphosphate aldolase	ALDOA
810	P04083	Annexin A1	ANXA1	8.69726	38.714	16	NaN		1.3973	0.0303505	0.247052	0.62944	-0.162259	1.38412	0.034419	-0.686829	1.84004	0.036062	0.52457	26.4811	27.8859	27.8035	27.8042	27.8035	28.3241	28.447	28.44	28.3976	28.9185	28.199	27.8213	27.8683	28.1154	28.095	27.7148	27.8249	27.4575	27.6837	28.3706	27.846	6	6	6	P04083;Q5T3N1;Q5T3N0	P04083;Q5T3N1	Annexin A1;Annexin	ANXA1
811	P04181	Ornithine aminotransferase, mitochondrial	OAT	8.6914	48.534	8	27.0383		0.84863	0.107391	0.68598	0.152	0.788825	0.695649	0.397503	-0.16948	0.86957	0.0615526	0.958305	27.9197	28.0031	28.0727	27.7496	28.1465	28.1688	28.3158	28.199	28.1088	27.7106	28.4709	28.272	27.8248	24.5962	28.0384	26.9972	27.1966	28.6741	28.0101	28.1795	27.7462	6	6	5	P04181	P04181	Ornithine aminotransferase, mitochondrial;Ornithine aminotransferase, hepatic form;Ornithine aminotransferase, renal form	OAT
807	P03973	Antileukoproteinase	SLPI	9.73242	14.326	8	NaN	+	4.81216	0	3.30529	0.00117647	1.04298	4.62476	0	1.31043	0.683625	0.294199	-0.267449	31.145	30.7598	30.9094	31.1229	30.2654	30.9329	29.4465	29.4189	30.0518	29.5631	29.1754	29.6171	30.2771	29.1843	29.8632	29.8228	30.1263	29.6039	30.8559	29.5455	29.8129	6	6	6	P03973	P03973	Antileukoproteinase	SLPI
848	P07384	Calpain-1 catalytic subunit	CAPN1	7.79261	81.889	4	NaN	+	2.48188	0.00263333	1.57564	0.0189787	0.979447	3.65364	0.000112676	1.54105	0.607354	0.186392	-0.561598	26.4473	26.4692	26.5894	26.3213	26.3369	26.1162	23.6134	25.1345	25.2012	25.0726	24.6221	25.3901	26.3926	24.8973	24.774	24.5841	25.0473	26.7083	26.38	NaN	26.5505	6	0	2	P07384	P07384	Calpain-1 catalytic subunit	CAPN1
816	P04899	Guanine nucleotide-binding protein G(i) subunit alpha-2	GNAI2	8.40887	40.45	14	NaN		0.838669	0.110326	1.78289	0.0086729	1.17636	0.455811	0.252454	0.543852	0.423064	0.264172	0.632503	27.1353	26.8059	27.0342	27.0971	27.0651	27.1907	27.3991	27.2162	24.4851	27.4807	27.3975	25.0865	26.5199	26.6345	25.2204	24.9305	24.844	27.1208	27.0547	27.3734	26.7584	6	4	3	P04899;P63096;A0A087WZE5;P11488;P19087;A8MTJ3;A2A2R6;Q5JWD1;H0Y7E8;C9JPP4;Q5JWE9;H0Y7F4;F8WE78;P19086	P04899	Guanine nucleotide-binding protein G(i) subunit alpha-2	GNAI2
817	P05023	Sodium/potassium-transporting ATPase subunit alpha-1	ATP1A1	8.47443	112.89	12	NaN		0.439356	0.288538	0.456296	0.534824	-0.164869	0.145214	0.796871	0.0524623	0.731083	0.332251	-0.217331	28.8569	28.492	28.3503	28.5399	28.1681	28.8399	28.6242	28.5926	28.7939	28.3089	28.2928	28.3199	28.5516	29.1911	28.2874	28.8892	28.5962	28.7208	28.5412	28.4887	28.7061	6	6	6	P05023;H0Y7C1;B1AKY9;P50993;Q13733;E9PRA5;P20648	P05023;H0Y7C1;B1AKY9;P50993	Sodium/potassium-transporting ATPase subunit alpha-1;Sodium/potassium-transporting ATPase subunit alpha-2	ATP1A1;ATP1A2
921	P13928	Annexin A8	ANXA8	7.91041	36.881	4	NaN	+	1.91729	0.00945806	1.71139	0.0382022	-0.633001	2.12007	0.00478261	-1.03411	0.553236	0.25654	0.401111	25.184	24.6161	25.0734	25.1342	24.8325	25.3871	25.6381	24.852	26.331	26.8102	26.3276	26.4731	24.8979	25.5625	26.0465	25.7365	25.485	26.2969	NaN	26.316	25.7365	0	5	1	P13928;B4DTF2;A0A075B765;A0A087WTN9;Q5VT79;A0A087WUP0;A0A075B752	P13928;B4DTF2;A0A075B765;A0A087WTN9;Q5VT79;A0A087WUP0;A0A075B752	Annexin A8;Annexin;Annexin A8-like protein 2	ANXA8;ANXA8L1;ANXA8L2
932	P15104	Glutamine synthetase	GLUL	8.28493	42.064	4	NaN	+	2.3791	0.0032	2.72061	0.000608696	1.52202	2.34005	0.00150459	1.29758	0.181937	0.620163	0.224442	27.196	26.8162	26.6625	27.0444	26.5577	26.8495	25.4637	24.8475	26.7839	25.0853	26.3868	24.7735	24.8254	24.4238	26.0689	24.5961	25.5206	26.5593	26.8544	26.5854	26.3141	6	2	2	P15104	P15104	Glutamine synthetase	GLUL
821	P05091	Aldehyde dehydrogenase, mitochondrial	ALDH2	8.66572	56.381	8	28.9805		1.062	0.0638197	0.322085	0.616542	-0.136608	1.70392	0.0599691	-0.423819	0.745508	0.261434	0.287211	27.9871	27.8663	27.845	27.4715	27.8	28.1714	28.5354	28.5466	28.4778	28.2795	27.9615	27.8833	28.334	28.1627	27.8887	28.1034	28.2127	27.2593	27.8569	28.2807	27.9935	6	6	6	P05091;F8VP50;S4R3S4	P05091;F8VP50	Aldehyde dehydrogenase, mitochondrial	ALDH2
934	P15291	Beta-1,4-galactosyltransferase 1	B4GALT1	7.79037	43.92	4	NaN	+	2.66699	0.00173451	1.51617	0.0353488	-0.750417	2.97944	0.000824742	-1.27244	0.939679	0.109584	0.522018	25.1077	24.3898	24.8115	24.8162	24.4681	23.7447	25.9134	25.2406	26.1153	25.2125	26.3985	26.0923	25.0645	25.0766	25.7436	24.4194	25.8592	25.6773	24.7958	25.8288	NaN	3	6	0	P15291;Q86XA6	P15291;Q86XA6	Beta-1,4-galactosyltransferase 1;Lactose synthase A protein;N-acetyllactosamine synthase;Beta-N-acetylglucosaminylglycopeptide beta-1,4-galactosyltransferase;Beta-N-acetylglucosaminyl-glycolipid beta-1,4-galactosyltransferase;Processed beta-1,4-galactosyltransferase 1	B4GALT1
939	P16144	Integrin beta-4	ITGB4	8.74913	202.16	22	NaN	+	3.70479	0.000144928	2.58675	0.0349048	0.489801	3.81302	0.00393985	0.64647	0.618988	0.445812	-0.156669	30.853	30.5207	30.6258	30.9544	30.5623	30.8822	30.0457	29.9337	30.0153	30.2455	29.8854	30.3941	30.02	30.2048	30.59	29.9604	30.4171	30.2674	30.7331	30.0866	30.2433	6	6	6	P16144;J3QQL2	P16144	Integrin beta-4	ITGB4
1031	P29317	Ephrin type-A receptor 2	EPHA2	8.27114	108.27	5	NaN	+	2.7501	0.00140741	4.9191	0	-2.47045	2.16854	0.00075	-2.45459	0.00696569	0.98099	-0.0158621	24.8714	24.9096	24.8537	24.4119	24.8339	25.0552	27.5182	27.7942	23.8194	28.7589	27.5757	28.1967	28.0573	27.5916	27.8415	26.4221	27.4866	26.3592	NaN	27.9687	27.7442	0	5	4	P29317	P29317	Ephrin type-A receptor 2	EPHA2
828	P05386	60S acidic ribosomal protein P1	RPLP1	9.09237	11.514	3	26.5926		0.448634	0.283701	0.126769	0.741697	0.155008	0.640551	0.216272	-0.405356	0.799203	0.12987	0.560363	26.7546	25.0299	26.5446	27.2235	26.5353	26.2534	26.4279	26.6999	26.8577	27.1234	26.8276	26.837	25.3847	25.9197	27.1332	25.1306	26.9992	26.844	26.6623	26.7956	26.9921	5	6	3	P05386	P05386	60S acidic ribosomal protein P1	RPLP1
830	P05388	60S acidic ribosomal protein P0	RPLP0	8.50995	34.273	12	27.0734		1.18252	0.0487798	0.602106	0.402985	0.232509	0.605016	0.353159	-0.225961	1.76491	0.0526056	0.45847	26.3779	26.4243	26.9155	27.1952	26.9166	26.3155	26.8057	26.9559	26.991	27.3052	26.4902	26.9526	26.1766	26.7045	26.8412	26.4727	26.0912	26.4637	26.6908	26.9168	26.4583	6	6	6	P05388;F8VU65;Q8NHW5;F8VWS0;F8VPE8;G3V210;F8VW21;F8VQY6;F8VRK7;F8VZS0;F8VS58;F8VWV4;F8W1K8	P05388;F8VU65;Q8NHW5;F8VWS0;F8VPE8;G3V210;F8VW21;F8VQY6;F8VRK7;F8VZS0;F8VS58	60S acidic ribosomal protein P0;60S acidic ribosomal protein P0-like	RPLP0;RPLP0P6
1261	P78417	Glutathione S-transferase omega-1	GSTO1	8.46285	27.566	3	NaN	+	2.50039	0.00249372	1.73306	0.00788235	-1.33332	3.21135	0.000121212	-2.00436	0.569701	0.17994	0.671042	25.1856	25.4286	24.8757	25.8384	25.0816	24.594	26.6636	27.7641	27.8737	27.6585	27.5128	25.5575	25.6176	27.0823	27.5427	25.5133	25.4821	27.7657	NaN	27.4945	27.4636	0	5	3	P78417;Q5TA01;Q5TA02	P78417;Q5TA01;Q5TA02	Glutathione S-transferase omega-1	GSTO1
834	P06576	ATP synthase subunit beta, mitochondrial	ATP5B	9.77631	56.559	33	32.4627		1.65284	0.0165909	0.014097	0.987675	0.00362174	2.74768	0.192176	-0.206085	1.47287	0.252281	0.209707	31.9786	32.0359	32.1368	32.1548	32.0325	31.9086	32.2655	32.1838	32.313	32.2012	32.3522	32.168	31.9787	31.8279	32.2244	31.8034	32.1583	32.2329	32.0412	32.2473	32.0376	6	6	6	P06576;H0YH81;F8W079;F8W0P7;H0YI37	P06576;H0YH81;F8W079	ATP synthase subunit beta, mitochondrial;ATP synthase subunit beta	ATP5B
836	R4GN98	Protein S100	S100A6	9.57198	9.681	7	NaN		1.66365	0.0161481	0.254721	0.555684	0.264387	2.72347	0.00393798	-0.847191	1.61953	0.00975	1.11158	28.1878	28.8356	29.3471	28.3842	28.659	28.5226	29.4595	29.4848	29.0869	29.964	29.4028	29.6216	28.7303	28.736	27.9055	29.4511	28.8719	26.6553	28.6561	29.5033	28.3917	6	6	6	R4GN98;P06703	R4GN98;P06703	Protein S100;Protein S100-A6	S100A6
837	P06733	Alpha-enolase	ENO1	10.3561	47.168	51	33.3081		0.895843	0.0968064	0.629851	0.503226	0.155165	0.481978	0.644829	-0.0750472	1.07423	0.260774	0.230213	33.6069	33.4636	33.7741	33.7986	33.7434	33.7898	33.7647	33.5772	33.7243	33.8922	33.7678	33.9005	33.2901	33.1678	33.6466	33.6293	33.6008	33.9109	33.6961	33.7711	33.5409	6	6	6	P06733;K7EM90;K7ERS8	P06733;K7EM90	Alpha-enolase;Enolase	ENO1
838	P06744	Glucose-6-phosphate isomerase	GPI	8.41862	63.146	17	NaN		0.154439	0.611005	0.277069	0.538182	0.275327	0.101071	0.864063	0.0353072	0.237427	0.55079	0.240019	27.555	27.6026	27.5443	27.9002	27.9835	27.3355	27.3582	27.5156	27.874	27.7754	27.4398	27.7464	28.0618	27.9964	25.4233	27.724	27.8458	27.2179	27.6535	27.6182	27.7692	6	6	5	P06744;K7EQ48;A0A0A0MTS2;A0A0J9YXP8;A0A0J9YYH3;A0A0J9YX90;K7EP41;K7EPY4;K7ELR7;K7ERC6;K7ENA0;K7ERK8;K7EIL4;K7ESF4	P06744;K7EQ48;A0A0A0MTS2;A0A0J9YXP8;A0A0J9YYH3	Glucose-6-phosphate isomerase	GPI
839	P06748	Nucleophosmin	NPM1	10.056	32.575	15	31.097		0.444748	0.28525	0.414356	0.559204	0.151055	0.212363	0.765661	-0.0542787	0.679272	0.359238	0.205334	31.8148	31.4633	31.7664	32.0819	31.8703	31.619	31.709	31.6714	31.7548	32.0195	31.8246	31.962	31.48	31.1903	32.0343	31.608	31.3702	32.0266	31.7693	31.8236	31.6182	6	6	6	P06748;E5RI98	P06748	Nucleophosmin	NPM1
1263	P78539	Sushi repeat-containing protein SRPX	SRPX	9.07751	51.571	16	NaN	+	3.90899	6.50407e-05	2.29138	0.0161212	0.683901	4.12154	0.000103896	1.1939	1.29955	0.0674528	-0.509999	30.4393	29.8913	30.4934	30.4884	30.4414	30.2174	29.0384	28.6586	28.9064	29.3562	29.0711	29.777	29.6033	29.137	29.8086	29.2482	29.8454	30.2253	30.3285	29.1346	29.6446	6	6	6	P78539	P78539	Sushi repeat-containing protein SRPX	SRPX
843	P07195	L-lactate dehydrogenase B chain	LDHB	9.86937	36.638	20	30.9461		1.46959	0.0258519	0.462498	0.615626	0.112951	1.53412	0.284901	-0.182541	1.56571	0.148856	0.295492	31.5739	31.5653	31.6563	31.8903	31.7594	31.7208	31.866	31.8906	31.9224	32.0378	31.8916	31.6528	31.2903	31.5793	31.5185	31.6867	31.4051	32.0085	31.6943	31.8769	31.5814	6	6	6	P07195;A8MW50;C9J7H8;F5H793;F5H5G7;F5H155;G3XAP5;F5H245;P07864	P07195;A8MW50	L-lactate dehydrogenase B chain;L-lactate dehydrogenase	LDHB
845	P07225	Vitamin K-dependent protein S	PROS1	8.06168	75.122	3	NaN		0.584261	0.201209	1.65719	0.0203636	0.879378	0.57408	0.159041	0.728006	0.0871128	0.783201	0.151373	27.3579	27.0552	26.8066	27.033	26.9586	25.9534	24.089	27.3104	25.3353	27.5704	27.2566	25.2348	25.8029	26.8022	26.5803	26.1046	25.2582	25.3401	27.0423	27.3792	26.4957	5	3	3	P07225;G5E9F8;H7BXT0;CON__P07224	P07225;G5E9F8	Vitamin K-dependent protein S	PROS1
1265	P80723	Brain acid soluble protein 1	BASP1	8.35491	22.693	2	NaN	+	2.61489	0.00196522	1.75296	0.00853333	-1.22135	3.57894	0.000108108	-1.50364	0.310601	0.451763	0.282288	25.4949	25.0342	25.1088	26.2465	24.7986	24.7352	26.8671	26.3321	26.3943	27.1773	26.5625	27.1067	26.8777	26.685	26.9091	26.6714	26.9499	24.6532	NaN	26.74	26.8186	0	6	5	P80723	P80723	Brain acid soluble protein 1	BASP1
1297	Q06481	Amyloid-like protein 2	APLP2	9.35253	86.955	26	NaN	+	6.19389	0	4.44631	0.00369231	0.662681	5.28032	0.00316667	0.584931	0.520742	0.670452	0.0777499	31.6503	31.5378	31.474	31.2609	31.4451	31.2485	30.837	30.9008	30.7867	30.8825	30.8173	30.8828	30.8208	30.4713	30.9721	30.7202	30.8053	30.8509	31.4361	30.8512	30.7734	6	6	6	Q06481;E9PQS3;E9PSC7;E9PK76	Q06481	Amyloid-like protein 2	APLP2
1305	Q08380	Galectin-3-binding protein	LGALS3BP	9.66045	65.33	23	NaN	+	7.61357	0	5.32648	0	-1.56991	7.11507	0	-1.82495	0.696257	0.297253	0.255041	30.5958	30.413	30.6251	30.0715	30.3719	30.2884	32.2987	32.2478	32.3707	32.5303	31.8257	32.0421	32.0449	32.2621	31.5312	32.4564	31.9786	31.5121	30.3943	32.2192	31.9642	6	6	6	Q08380;K7EP36;K7ERZ6;K7EJD3;K7ESM3;K7EKQ5;K7ES75;K7EN99;K7EQT9	Q08380	Galectin-3-binding protein	LGALS3BP
1334	Q13421	Mesothelin	MSLN	9.59771	68.985	29	NaN	+	6.07556	0	4.83743	0.00147368	0.729262	5.0966	0.000115942	1.0801	1.53208	0.109372	-0.350837	32.5266	32.2203	32.2237	32.4769	32.3285	32.2224	31.1693	31.0098	30.904	31.5185	31.2802	31.6361	31.5457	31.4901	31.8661	31.3649	31.5964	31.7597	32.3331	31.253	31.6038	6	6	6	Q13421;H3BR90;H3BV92	Q13421;H3BR90	Mesothelin;Megakaryocyte-potentiating factor;Mesothelin, cleaved form	MSLN
850	P07585	Decorin	DCN	8.93797	39.746	6	28.6831		0.391054	0.327411	0.276927	0.548244	0.251268	0.716006	0.360025	-0.194163	0.568904	0.231991	0.445431	28.4615	28.4588	28.7189	28.8872	28.5128	29.0814	29.0062	29.0559	29.0503	28.9543	28.5073	28.7115	28.2007	27.2612	28.5537	27.761	29.0447	29.7916	28.6867	28.8809	28.4355	6	6	6	P07585;F8VXZ8;F8VUF6;F8VWU0;H0YIH3;F8VNV6	P07585;F8VXZ8;F8VUF6;F8VWU0	Decorin	DCN
851	P07711	Cathepsin L1	CTSL	8.78086	37.564	8	NaN		0.466457	0.271321	0.394542	0.606132	-0.127893	0.360789	0.574253	0.118982	0.649808	0.317491	-0.246876	27.4086	27.7514	27.4011	27.6736	27.5112	27.5751	26.9063	27.3327	27.348	27.896	27.5928	27.5313	27.3849	27.4862	28.0201	27.4819	27.5404	28.1747	27.5535	27.4345	27.6814	6	6	6	P07711;Q5T8F0;Q5NE16	P07711;Q5T8F0	Cathepsin L1;Cathepsin L1 heavy chain;Cathepsin L1 light chain	CTSL
1338	Q13509	Tubulin beta-3 chain	TUBB3	8.73454	50.432	21	NaN	+	2.00939	0.00764474	1.95644	0.0281806	0.648224	1.71335	0.0362791	0.538507	0.257045	0.668272	0.109717	28.9458	28.9992	28.3446	28.1619	28.1596	28.7225	27.8561	27.796	27.9509	27.7824	28.2528	28.4644	27.8146	27.4856	27.9348	27.6213	28.3241	28.2638	28.5556	28.0171	27.9074	6	6	6	Q13509;A0A0B4J269;G3V2A3;G3V5W4;G3V2R8;G3V3R4;G3V2N6;G3V3J6;G3V3W7	Q13509;A0A0B4J269	Tubulin beta-3 chain	TUBB3
1347	Q14118	Dystroglycan	DAG1	9.25066	97.44	22	NaN	+	5.72461	0	3.84461	0.00190164	0.829071	5.6606	0	1.06922	0.898339	0.274287	-0.240147	31.5795	31.2776	31.4643	31.4851	31.7302	31.2507	30.2535	30.2879	30.1494	30.6116	30.4231	30.6466	30.5858	30.5587	30.843	30.241	30.5064	31.0779	31.4646	30.3953	30.6355	6	6	6	Q14118;C9J196;C9JQL4;C9JYS1	Q14118	Dystroglycan;Alpha-dystroglycan;Beta-dystroglycan	DAG1
1361	Q14512	Fibroblast growth factor-binding protein 1	FGFBP1	9.80841	26.264	12	NaN	+	6.05659	0	5.28859	0	1.33004	4.8813	0.000111111	1.07829	0.720307	0.296433	0.25175	31.2995	31.1809	31.0876	31.2402	31.1293	31.5554	29.6923	30.1518	30.3151	30.1507	30.1355	30.5778	29.8446	29.9983	29.879	29.6504	29.6147	30.5257	31.2488	30.1705	29.9188	6	6	6	Q14512	Q14512	Fibroblast growth factor-binding protein 1	FGFBP1
855	P07900	Heat shock protein HSP 90-alpha	HSP90AA1	10.1867	84.659	79	34.0418		0.522195	0.233839	0.834558	0.58957	-0.101675	0.683308	0.599367	-0.0828489	0.0941765	0.922046	-0.0188262	33.4578	33.5966	33.6103	33.7222	33.6306	33.5856	33.81	33.8048	33.6683	33.6011	33.7258	33.4902	33.7058	33.7072	33.7479	33.8529	33.4534	33.7461	33.6005	33.6834	33.7022	6	6	6	P07900;G3V2J8;Q14568;Q58FG0	P07900	Heat shock protein HSP 90-alpha	HSP90AA1
857	P07954	Fumarate hydratase, mitochondrial	FH	8.94459	54.636	13	29.1417		0.467052	0.27119	0.691238	0.496658	-0.154325	0.0518849	0.930866	-0.0169706	0.672474	0.476089	-0.137355	29.1403	29.0537	28.6919	29.2789	28.8125	29.0923	28.9063	28.8795	29.089	29.2372	28.8212	29.2382	29.2633	29.3369	29.1023	28.901	29.0672	29.3248	29.0116	29.0286	29.1659	6	6	6	P07954	P07954	Fumarate hydratase, mitochondrial	FH
860	P08238	Heat shock protein HSP 90-beta	HSP90AB1	9.47779	83.263	48	31.818		1.17329	0.049631	1.42055	0.339012	-0.193529	0.112004	0.889813	-0.0246302	1.14474	0.34864	-0.168899	31.3154	31.1791	31.0758	31.3297	31.1124	31.4285	31.426	31.4137	31.3434	31.1342	31.1888	31.0825	31.6687	31.283	31.3653	31.4986	31.321	31.4654	31.2402	31.2648	31.4337	6	6	6	P08238;Q58FF7;Q58FF8;Q58FF6	P08238	Heat shock protein HSP 90-beta	HSP90AB1
1452	Q7Z6Z7	E3 ubiquitin-protein ligase HUWE1	HUWE1	7.56868	481.89	6	NaN	+	2.60716	0.00200866	2.46272	0.00468293	1.04343	2.56317	0.00597183	0.788342	0.417228	0.400219	0.255087	28.5127	28.0285	27.818	27.9303	27.7295	28.4677	26.8357	27.0823	27.209	27.2555	27.5016	27.8726	26.6421	27.3898	27.6376	27.0981	26.0716	27.387	28.0811	27.2928	27.2309	6	6	5	Q7Z6Z7	Q7Z6Z7	E3 ubiquitin-protein ligase HUWE1	HUWE1
863	P08559	Pyruvate dehydrogenase E1 component subunit alpha, somatic form, mitochondrial	PDHA1	8.28258	43.295	7	NaN		0.828573	0.113153	0.61893	0.277395	-0.430414	0.487354	0.220267	0.620538	1.09532	0.0331174	-1.05095	28.0074	26.4684	26.1153	26.0521	27.2282	26.9847	26.1925	26.8906	26.796	27.0511	26.5199	23.6826	27.5841	27.4068	26.561	26.9985	27.3862	27.5018	26.9608	26.69	27.2398	5	5	6	P08559;Q5JPU0;Q5JPT9;Q5JPU1;P29803;Q5JPU3;Q5JPU2	P08559	Pyruvate dehydrogenase E1 component subunit alpha, somatic form, mitochondrial	PDHA1
864	P08572	Collagen alpha-2(IV) chain	COL4A2	7.83333	167.55	9	NaN		0.863815	0.103969	0.169936	0.780588	0.0692822	1.05027	0.188079	0.302252	1.09479	0.256559	-0.23297	26.9045	27.5573	27.689	27.8408	27.2716	27.5601	27.2512	27.1808	27.0389	27.2079	27.4713	26.8595	27.5427	27.3167	27.3234	27.5892	27.5778	27.0577	27.4705	27.1683	27.4013	6	6	6	P08572	P08572	Collagen alpha-2(IV) chain;Canstatin	COL4A2
1473	Q8NBJ4	Golgi membrane protein 1	GOLM1	8.04509	45.333	3	NaN	+	3.93451	6.61157e-05	2.16283	0.0017931	1.80536	3.47856	0	2.81809	-4.34294e-08	1	0	27.629	24.938	27.5673	27.7686	27.9829	27.5138	25.0726	24.5061	24.7859	23.258	24.4404	24.4281	25.8888	24.4619	25.2296	25.2712	26.3374	25.3786	27.6923	NaN	NaN	5	0	0	Q8NBJ4	Q8NBJ4	Golgi membrane protein 1	GOLM1
1497	Q92520	Protein FAM3C	FAM3C	9.37365	24.68	14	NaN	+	3.59092	0.00025	3.26027	0.00561798	0.731919	2.73767	0.00918239	0.633983	0.312181	0.668801	0.097936	29.4522	29.8587	30.0475	30.2361	30.1263	30.0544	29.5984	29.0393	29.4959	29.5317	29.0908	29.2153	28.9874	28.9232	29.2368	29.405	29.3628	29.4685	29.9626	29.3286	29.2306	6	6	6	Q92520;C9JP35;C9JMN4	Q92520;C9JP35;C9JMN4	Protein FAM3C	FAM3C
1584	Q9NP84	Tumor necrosis factor receptor superfamily member 12A	TNFRSF12A	10.0129	13.911	3	NaN	+	7.67152	0	5.33821	0	1.22194	5.95912	0	1.2952	0.317417	0.707375	-0.0732632	32.0764	31.6196	31.5389	31.3491	31.4816	31.3507	30.2143	30.3981	30.4355	30.073	30.3461	30.1778	30.3967	30.4841	30.4096	29.9519	30.3537	30.4884	31.5693	30.2741	30.3474	6	6	6	Q9NP84;I3L1J9	Q9NP84	Tumor necrosis factor receptor superfamily member 12A	TNFRSF12A
869	P08758	Annexin A5	ANXA5	8.01528	35.936	8	NaN		0.108285	0.691965	0.207342	0.696439	0.117366	0.266984	0.559169	0.16607	0.0790788	0.860953	-0.0487032	25.5871	26.1255	26.3851	26.567	26.3264	26.9666	26.4994	26.6546	26.0042	26.1855	26.2411	25.3766	26.4924	26.525	26.1918	26.2605	26.1563	25.6276	26.4741	26.1602	26.3252	5	6	5	P08758;E9PHT9;D6RBL5;D6RBE9	P08758;E9PHT9;D6RBL5	Annexin A5;Annexin	ANXA5
870	P09104	Gamma-enolase	ENO2	9.67236	47.268	28	31.7845		0.868676	0.102894	1.36075	0.31595	0.212373	0.537036	0.524717	0.123553	0.428364	0.654532	0.0888201	31.7073	31.2155	31.2364	31.4772	31.2877	31.3367	31.2136	31.5326	31.2598	30.9449	31.3742	31.1943	31.1416	31.021	31.1785	31.0389	31.3455	31.261	31.3768	31.2532	31.1644	6	6	6	P09104;F5H0C8;U3KQQ1;F5H1C3;U3KQP4	P09104;F5H0C8	Gamma-enolase;Enolase	ENO2
871	P09211	Glutathione S-transferase P	GSTP1	9.64167	23.356	11	30.8904		0.195884	0.545939	0.171953	0.767983	0.0744092	0.399304	0.525163	0.143812	0.283969	0.726294	-0.0694033	29.6792	30.3292	30.58	30.4685	30.3181	30.7476	30.3783	30.2957	30.1087	30.3463	29.9764	30.1544	30.414	30.4788	30.3823	30.3306	29.9557	30.1148	30.3538	30.21	30.2794	6	6	6	P09211;A8MX94;A0A087X2E9;A0A087X243	P09211;A8MX94	Glutathione S-transferase P	GSTP1
1626	Q9UL25	Ras-related protein Rab-21	RAB21	8.26604	24.347	4	NaN	+	2.57116	0.00222979	2.23054	0.00325333	-1.31816	2.06108	0.00390769	-1.19059	0.186755	0.686604	-0.12757	24.5126	24.7289	24.953	24.2127	25.4209	26.3913	25.9231	26.4147	26.9108	25.6932	26.4361	25.9849	26.3765	25.7047	26.5966	26.3302	25.9731	27.1473	NaN	26.2272	26.4847	0	6	5	Q9UL25	Q9UL25	Ras-related protein Rab-21	RAB21
873	P09382	Galectin-1	LGALS1	9.90152	14.716	7	NaN		0.391259	0.32774	0.510428	0.50179	-0.1766	0.717758	0.373792	-0.183736	0.0159912	0.977271	0.00713603	30.738	30.7588	31.0206	31.2833	30.5934	30.76	30.7845	30.8234	31.0972	31.2426	31.2601	31.0486	31.3955	30.9043	30.659	31.3906	31.1141	30.7501	30.859	31.0427	31.0356	6	6	6	P09382;F8WEI7	P09382	Galectin-1	LGALS1
1655	Q9Y5X9	Endothelial lipase	LIPG	7.93293	56.794	5	NaN	+	3.53719	0.000243243	2.7405	0.0012	1.32493	3.62432	0.000123077	1.62982	-4.34294e-08	1	0	27.3067	26.9979	26.5068	26.5792	26.5966	26.0341	25.7895	25.1249	24.3344	24.8032	24.6041	25.5863	24.8176	25.4474	26.3081	25.8308	24.6792	24.9887	26.6702	NaN	NaN	6	0	0	Q9Y5X9;J3QQQ0;B4DTR8;A0A075B751	Q9Y5X9;J3QQQ0;B4DTR8	Endothelial lipase	LIPG
875	P09429	High mobility group protein B1	HMGB1	9.47622	24.893	12	29.9061		0.363815	0.351308	0.33534	0.538385	-0.208787	0.291364	0.52155	0.196454	0.568975	0.249605	-0.405241	28.559	28.7103	28.6278	28.769	28.8741	29.4833	28.9957	29.6611	27.9755	28.2214	28.7271	28.2639	29.0348	28.4772	29.2878	29.0075	30.0154	28.4534	28.8372	28.6408	29.046	6	6	6	P09429;Q5T7C4;B2RPK0;P23497	P09429;Q5T7C4;B2RPK0	High mobility group protein B1;Putative high mobility group protein B1-like 1	HMGB1;HMGB1P1
876	P09471	Guanine nucleotide-binding protein G(o) subunit alpha	GNAO1	8.94451	40.05	15	29.4166		0.12652	0.663227	0.288997	0.675342	0.103866	0.196226	0.769133	0.0543817	0.14053	0.818385	0.0494846	28.909	28.3458	28.3868	28.6021	28.4626	28.7996	28.6301	28.7299	28.3092	28.5135	28.5678	28.4291	28.1769	28.8445	28.6372	28.0679	28.6323	28.524	28.5843	28.5299	28.4804	6	6	6	P09471;A0A1W2PRJ7;A0A1W2PS82;H3BTM2;A0A1W2PRE1;A0A1W2PQK2;A0A087WTB6;H3BN82;A0A1W2PP38;A0A1W2PP87;H3BQG8	P09471	Guanine nucleotide-binding protein G(o) subunit alpha	GNAO1
877	P09486	SPARC	SPARC	10.2734	34.632	24	NaN		0.648455	0.171425	0.900221	0.379811	-0.203717	0.589333	0.443213	-0.156895	0.194097	0.808212	-0.0468222	32.3123	32.7735	32.4487	32.5082	32.5768	33.0404	32.5813	33.0086	32.8781	32.865	32.7432	32.5251	32.8808	33.0661	32.7284	32.6897	32.8336	32.6836	32.61	32.7669	32.8137	6	6	6	P09486;F5GY03;E5RK62;F5H4E2	P09486;F5GY03;E5RK62	SPARC	SPARC
1413	Q16851	UTP--glucose-1-phosphate uridylyltransferase	UGP2	9.15039	56.94	20	29.1176	+	2.64137	0.00185022	2.34213	0.0276291	0.5713	0.587342	0.524552	0.118258	1.82781	0.0522151	0.453042	30.2866	30.2446	30.0833	30.502	29.9973	30.136	30.119	30.1099	30.2769	30.1403	30.1111	29.7831	29.6828	29.1718	29.533	29.4396	29.8353	30.1594	30.2083	30.09	29.637	6	6	6	Q16851;A0A087WYS1;E7EUC7;C9JQU9;C9J6Q0	Q16851;A0A087WYS1;E7EUC7	UTP--glucose-1-phosphate uridylyltransferase	UGP2
881	P09936	Ubiquitin carboxyl-terminal hydrolase isozyme L1	UCHL1	10.8529	24.824	19	34.6342		0.460321	0.275748	0.13141	0.837697	-0.0486495	0.499808	0.487002	0.148142	0.83876	0.341164	-0.196791	34.2599	34.2274	33.8412	34.4867	33.9177	34.4661	34.4461	34.0571	34.0014	33.9249	34.0565	33.824	34.197	34.0845	33.9812	34.2358	34.5826	34.4096	34.1998	34.0517	34.2485	6	6	6	P09936;D6RE83;D6R956;D6R974;D6RF53	P09936;D6RE83;D6R956;D6R974	Ubiquitin carboxyl-terminal hydrolase isozyme L1;Ubiquitin carboxyl-terminal hydrolase	UCHL1
1641	Q9Y2B0	Protein canopy homolog 2	CNPY2	9.28396	20.652	12	30.1174	+	2.10646	0.00606849	1.94255	0.0165926	-0.793427	0.850536	0.287708	-0.228584	1.35225	0.053021	-0.564843	29.2528	28.6133	28.5228	28.8154	28.6481	28.5193	29.0979	28.8636	28.7843	29.1637	28.6709	29.1629	29.7668	29.3136	28.5662	30.1298	29.9544	29.4017	28.7286	28.9572	29.5221	6	6	6	Q9Y2B0;F8VXJ7;F8W031;F8W1U5;F8VP03;H0YIH9;H0YI18;F8W1K5	Q9Y2B0;F8VXJ7;F8W031;F8W1U5;F8VP03	Protein canopy homolog 2	CNPY2
883	P09972	Fructose-bisphosphate aldolase C	ALDOC	10.0003	39.455	37	32.3277		1.4239	0.0285506	1.45291	0.168179	0.324469	2.05657	0.205054	0.214224	0.371459	0.611521	0.110245	32.7349	32.7285	32.7602	32.8957	32.5639	32.614	32.3953	32.5097	32.5627	32.3416	32.6314	32.5712	32.3965	32.1521	32.6346	32.1593	32.1369	32.871	32.7162	32.502	32.3917	6	6	6	P09972;A8MVZ9;J3KSV6;J3QKP5;C9J8F3;K7EKH5;J3QKK1	P09972;A8MVZ9;J3KSV6;J3QKP5;C9J8F3;K7EKH5	Fructose-bisphosphate aldolase C;Fructose-bisphosphate aldolase	ALDOC
887	P10412	Histone H1.4	HIST1H1E	9.31509	21.865	5	27.8358		0.628229	0.179	0.748635	0.277333	-0.346444	0.219794	0.675261	-0.093002	0.705103	0.298607	-0.253442	28.5898	28.3182	28.9214	28.8714	28.0425	28.001	28.6453	28.4753	28.7229	28.6351	28.3617	28.4621	28.4644	28.3424	28.9838	28.4782	29.2739	29.2803	28.4574	28.5504	28.8038	6	6	6	P10412	P10412	Histone H1.4	HIST1H1E
1036	P30041	Peroxiredoxin-6	PRDX6	9.64356	25.035	16	30.5761	+	2.89421	0.000965517	2.75046	0.0412818	0.44584	1.57233	0.191834	0.243908	1.33988	0.273497	0.201932	30.7614	31.0913	30.8442	30.8807	31.282	30.9096	30.8396	30.8348	30.7263	30.5589	30.7843	30.5617	30.425	30.5478	30.817	30.3657	30.3559	30.5825	30.9615	30.7176	30.5157	6	6	6	P30041	P30041	Peroxiredoxin-6	PRDX6
889	P10599	Thioredoxin	TXN	9.70304	11.737	10	30.1687		0.923013	0.0904113	1.05496	0.132365	-0.483707	0.622745	0.265915	-0.316374	0.614518	0.428474	-0.167332	28.7735	29.7339	29.6792	28.984	29.4974	30.3858	30.0092	29.8276	29.4265	30.0045	29.7445	29.9399	30.163	30.0104	30.1415	30.1705	29.9418	29.5289	29.509	29.8253	29.9927	6	6	6	P10599	P10599	Thioredoxin	TXN
1053	P31946	14-3-3 protein beta/alpha	YWHAB	9.37275	28.082	21	31.8135	+	3.72246	0.000117647	4.37467	0.0134309	-0.485222	0.454903	0.602934	-0.0924711	2.42039	0.0508655	-0.392751	29.3227	29.4403	29.5088	29.5577	29.3424	29.3888	29.4188	29.623	29.8156	29.4433	29.6136	29.2014	30.0316	29.941	29.732	29.7885	29.8665	30.1126	29.4268	29.5193	29.912	6	6	6	P31946;Q4VY19;A0A0J9YWE8;Q4VY20;A0A0J9YWZ2	P31946;Q4VY19;A0A0J9YWE8;Q4VY20	14-3-3 protein beta/alpha;14-3-3 protein beta/alpha, N-terminally processed	YWHAB
893	P10809	60 kDa heat shock protein, mitochondrial	HSPD1	9.3118	61.054	33	30.6984		0.498965	0.247981	0.537523	0.506541	0.165518	0.105861	0.890396	-0.0260976	0.653198	0.382963	0.191615	30.6094	30.6766	30.8333	30.9836	30.8588	31.0198	30.8332	30.595	30.8442	31.0741	30.8469	30.9445	30.4249	30.2667	30.9111	30.52	30.727	31.1385	30.8302	30.8563	30.6647	6	6	6	P10809;E7ESH4;E7EXB4;C9JL25;C9JCQ4;C9JL19;C9J0S9	P10809	60 kDa heat shock protein, mitochondrial	HSPD1
1299	Q06830	Peroxiredoxin-1	PRDX1	10.1221	22.11	16	32.7023	+	2.95406	0.000762887	3.67507	0.0105	-0.564416	0.436371	0.540536	-0.126772	1.96751	0.0508881	-0.437644	32.1823	32.1852	32.0869	32.4285	31.9857	32.3137	32.6031	32.4781	32.399	32.2321	32.44	31.7906	32.8643	32.7681	32.7458	32.9726	32.7997	32.4184	32.1971	32.3238	32.7615	6	6	6	Q06830;A0A0A0MSI0;A0A0A0MRQ5	Q06830;A0A0A0MSI0;A0A0A0MRQ5	Peroxiredoxin-1	PRDX1
84	A0A0A0MSW4	Phosphatidylinositol transfer protein beta isoform	PITPNB	8.625	31.581	4	NaN	+	2.45018	0.00265587	2.59953	0.00586667	0.877382	1.45826	0.0797834	0.409126	1.05647	0.107361	0.468256	27.8723	28.1045	27.6105	27.998	28.0832	27.6655	27.4432	27.042	27.133	27.9853	27.6501	27.6258	26.2336	27.077	27.2897	26.6306	27.2548	27.584	27.889	27.4799	27.0116	6	6	6	A0A0A0MSW4;P48739;B3KYB7;B3KYB6	A0A0A0MSW4;P48739;B3KYB7;B3KYB6	Phosphatidylinositol transfer protein beta isoform	PITPNB
1054	P31947	14-3-3 protein sigma	SFN	9.81659	27.774	18	NaN	+	3.21378	0.000444444	2.97644	0.0299874	-0.478683	2.03066	0.176079	-0.233803	1.38904	0.211981	-0.244879	31.3465	30.9598	31.1066	31.1938	31.137	31.2129	31.3215	31.1964	31.4541	31.546	31.3734	31.4679	31.6603	31.2797	31.856	31.4831	31.6978	31.8517	31.1594	31.3932	31.6381	6	6	6	P31947	P31947	14-3-3 protein sigma	SFN
897	P11177	Pyruvate dehydrogenase E1 component subunit beta, mitochondrial	PDHB	8.12107	39.233	3	NaN		1.05485	0.0646823	1.5163	0.0183022	1.0727	0.644709	0.173451	0.523699	0.518989	0.225686	0.549	27.2635	26.8391	26.6202	26.765	26.2454	25.7504	25.7921	26.5859	24.5061	26.6834	26.0544	26.7193	24.6304	24.2451	25.6342	25.7048	26.3877	26.445	26.7466	26.367	NaN	5	5	0	P11177	P11177	Pyruvate dehydrogenase E1 component subunit beta, mitochondrial	PDHB
899	P11216	Glycogen phosphorylase, brain form	PYGB	8.17834	96.695	12	27.4997		0.280421	0.438061	0.416217	0.480932	0.22893	0.835839	0.346368	0.194068	0.0521039	0.909576	0.0348622	28.0268	27.763	27.4583	27.3814	27.8397	27.872	27.7105	27.6647	27.5104	27.2627	27.6006	27.4279	27.5276	26.9074	28.0505	26.9768	27.2427	28.2626	27.7235	27.5295	27.4946	6	6	6	P11216;P11217;H0Y4Z6	P11216	Glycogen phosphorylase, brain form	PYGB
900	P11413	Glucose-6-phosphate 1-dehydrogenase	G6PD	8.16233	59.256	7	27.6611		0.501029	0.246762	0.309852	0.653866	0.114686	0.37147	0.594219	-0.104172	0.928925	0.295728	0.218858	27.4914	27.3166	27.0487	26.8522	26.7809	27.1983	27.2725	26.958	27.246	27.2109	27.2524	27.3734	27.1626	26.8561	27.2321	27.1074	26.4914	27.1504	27.1147	27.2189	27	6	6	6	P11413;E9PD92;E7EM57;E7EUI8	P11413;E9PD92;E7EM57;E7EUI8	Glucose-6-phosphate 1-dehydrogenase	G6PD
902	P11766	Alcohol dehydrogenase class-3	ADH5	9.41642	39.724	16	29.6553		0.696224	0.153152	0.0304403	0.959448	-0.0166578	1.17138	0.173625	0.297128	0.747802	0.239502	-0.313786	30.8322	30.6373	30.5899	30.3256	30.4385	30.6541	30.2397	29.8144	30.2465	30.3358	30.2786	30.7798	30.3253	30.605	30.627	29.9862	30.7533	31.2808	30.5796	30.2825	30.5963	6	6	6	P11766;D6RFE4;H0YAG8;D6RAY0;D6R9G2	P11766	Alcohol dehydrogenase class-3	ADH5
903	P12004	Proliferating cell nuclear antigen	PCNA	8.46948	28.768	5	NaN		0.479662	0.261761	0.431061	0.38989	0.362321	0.308843	0.559085	-0.143472	0.647876	0.186438	0.505793	27.2527	26.391	27.2899	26.9594	26.8373	27.0957	27.1795	26.5352	27.4779	27.4202	26.8367	27.2372	26.8834	26.7953	24.8262	27.1869	26.8519	27.1083	26.971	27.1144	26.9651	6	6	5	P12004	P12004	Proliferating cell nuclear antigen	PCNA
1156	P53634	Dipeptidyl peptidase 1	CTSC	9.00595	51.853	12	NaN	+	2.47812	0.0026281	2.30727	0.0315556	-0.547238	1.67257	0.191337	-0.238306	1.19573	0.172413	-0.308932	28.9787	28.7174	29.0773	29.1354	29.0416	28.808	29.0668	29.1142	29.3149	29.1408	29.4209	29.1307	29.8087	29.7056	28.919	29.6423	29.6674	29.2989	28.9597	29.1981	29.507	6	6	6	P53634;H0YCY8	P53634;H0YCY8	Dipeptidyl peptidase 1;Dipeptidyl peptidase 1 exclusion domain chain;Dipeptidyl peptidase 1 heavy chain;Dipeptidyl peptidase 1 light chain	CTSC
906	P12110	Collagen alpha-2(VI) chain	COL6A2	7.68634	108.58	4	27.0122		0.115277	0.683588	0.179507	0.690096	0.149946	0.159864	0.787973	-0.0526282	0.24497	0.562078	0.202574	26.0147	26.0683	26.1545	25.6775	25.9422	25.9866	26.4015	26.1322	25.7814	25.8715	26.2399	25.7331	25.0013	26.7571	25.4573	26.2423	24.9337	26.5526	26.0379	26.0266	26.4997	4	6	2	P12110;H7C0M5	P12110;H7C0M5	Collagen alpha-2(VI) chain	COL6A2
907	P12270	Nucleoprotein TPR	TPR	7.99446	267.29	29	29.6764		1.10531	0.0575492	1.28513	0.108773	-0.463575	0.741898	0.309845	-0.233047	0.598619	0.351432	-0.230528	28.2061	27.6169	27.3434	28.1248	27.9008	27.7902	27.9599	28.3138	27.7859	28.2943	28.1906	27.8361	28.8419	28.588	28.3743	28.2124	28.0374	27.7096	27.8304	28.0634	28.2939	6	6	6	P12270;Q5SWX9	P12270	Nucleoprotein TPR	TPR
1312	Q10471	Polypeptide N-acetylgalactosaminyltransferase 2	GALNT2	9.1858	64.732	19	NaN	+	2.42124	0.002832	2.53187	0.0103158	0.724265	1.81117	0.0751882	0.371464	0.901896	0.184898	0.352801	30.5563	30.6778	30.7832	30.7102	30.7619	30.4286	29.9765	30.1804	30.0017	30.6546	30.3258	30.5502	29.3599	29.5817	30.2891	29.841	29.9753	30.5254	30.653	30.2816	29.9288	6	6	6	Q10471	Q10471	Polypeptide N-acetylgalactosaminyltransferase 2;Polypeptide N-acetylgalactosaminyltransferase 2 soluble form	GALNT2
1400	Q16270	Insulin-like growth factor-binding protein 7	IGFBP7	10.4962	29.13	17	NaN	+	3.73633	0.000119403	4.19909	0.00385185	0.670845	1.51228	0.145146	0.29001	1.73203	0.0812658	0.380835	33.8784	33.6964	33.8866	34.0454	33.7217	33.8393	33.4736	33.3016	33.8249	33.9048	33.4886	33.3343	33.1728	32.8507	33.2576	33.0033	33.3169	33.4415	33.8446	33.5546	33.1738	6	6	6	Q16270	Q16270	Insulin-like growth factor-binding protein 7	IGFBP7
1534	Q99538	Legumain	LGMN	8.33556	49.411	5	NaN	+	1.89815	0.00981587	2.30524	0.0407111	-0.494261	0.276104	0.627264	-0.104484	1.51779	0.0895902	-0.389777	27.1347	26.9566	26.843	26.6349	26.7247	26.4232	27.3444	27.0444	26.5925	26.9936	26.5328	26.8364	27.6058	27.0269	27.0582	27.4035	27.3997	27.1886	26.7862	26.8907	27.2804	6	6	6	Q99538	Q99538	Legumain	LGMN
912	P12830	Cadherin-1	CDH1	8.86639	97.455	8	NaN		1.77868	0.0121775	1.57502	0.0752838	0.492765	1.43703	0.0609618	0.471803	0.0719621	0.921101	0.0209618	29.4387	29.0109	29.5744	29.9883	28.8544	29.755	28.9155	29.0367	28.7664	29.2679	29.0698	28.7346	28.9237	28.9859	29.1578	28.9131	28.6618	29.0229	29.437	28.9652	28.9442	6	6	6	P12830;A0A087WXI5;H3BNC6;A0A087WX17;A0A087WU43;H3BVI7;J3QKP1	P12830;A0A087WXI5;H3BNC6;A0A087WX17;A0A087WU43	Cadherin-1;E-Cad/CTF1;E-Cad/CTF2;E-Cad/CTF3	CDH1
913	P13497	Bone morphogenetic protein 1	BMP1	8.27312	111.25	8	NaN		1.86734	0.0104099	2.14779	0.0241892	0.62953	0.0897922	0.852972	0.0433251	1.40852	0.0467955	0.586205	28.1739	28.1209	28.4488	28.1054	28.3001	28.1659	28.1176	27.8107	27.672	28.5203	28.1583	28.7762	27.8265	27.0731	27.2799	27.2948	27.8541	28.2094	28.2192	28.1758	27.5896	6	6	6	P13497;B7ZKR5;Q3MIM8	P13497	Bone morphogenetic protein 1	BMP1
914	P13521	Secretogranin-2	SCG2	9.15183	70.94	9	32.8385		0.822614	0.114235	0.699198	0.271025	-0.380674	0.0944462	0.817895	0.0618251	1.77772	0.0551322	-0.442499	29.1817	30.3872	30.8857	29.828	30.0976	30.3676	30.1528	30.0445	29.8014	30.1559	30.0935	30.1287	30.6142	31.0388	30.4211	30.6222	29.9708	30.3647	30.1246	30.0628	30.5053	6	6	6	P13521;C9JQI2;C9JDT0	P13521	Secretogranin-2;Secretoneurin;Manserin	SCG2
915	P13639	Elongation factor 2	EEF2	9.5256	95.337	54	31.8105		0.185527	0.561597	0.36286	0.728565	0.0693286	0.00237656	0.999537	0.000602086	0.363278	0.710461	0.0687265	31.8071	31.8095	31.9645	32.0281	32.1236	31.7385	32.0491	32.0389	31.6999	31.7599	31.981	31.9389	31.7805	31.7306	32.0058	31.7584	31.7329	32.0472	31.9119	31.9113	31.8426	6	6	6	P13639	P13639	Elongation factor 2	EEF2
1344	Q13885	Tubulin beta-2A chain	TUBB2A	8.41047	49.906	26	26.4175	+	4.19132	4e-05	0.0122341	0.984971	0.00544771	3.40362	0.00231034	0.787033	3.92862	0.00243478	-0.781585	27.6919	27.4434	26.8352	27.4499	27.3894	27.588	26.7939	26.3135	26.52	26.5133	26.928	26.607	27.4411	27.6241	26.9653	27.5139	27.392	27.4286	27.3996	26.6126	27.3942	6	6	6	Q13885	Q13885	Tubulin beta-2A chain	TUBB2A
405	E7EMV2	Neurofilament medium polypeptide	NEFM	7.9361	78.881	7	26.8968	+	2.9982	0.000705882	0.245113	0.550218	0.311471	5.23014	0	2.03664	1.97517	0.00322689	-1.72517	27.3666	27.0171	26.8066	26.9032	26.8455	27.563	25.8251	24.9156	24.7051	25.2758	25.1322	24.4285	27.0276	24.2475	27.5063	27.4549	27.4121	26.985	27.0837	NaN	27.2772	6	0	5	E7EMV2;E7ESP9;P07197	E7EMV2;E7ESP9;P07197	Neurofilament medium polypeptide	NEFM
919	P13796	Plastin-2	LCP1	8.91959	70.288	14	29.0359		1.38107	0.0312995	1.35921	0.132921	-0.387588	1.4887	0.103148	-0.347945	0.102352	0.861112	-0.0396427	29.5949	29.8559	29.5956	29.2828	29.5587	29.0434	30.1239	29.9881	29.8547	29.7034	29.7471	29.6018	29.698	30.0882	29.6461	30.3851	29.7746	29.6648	29.4886	29.8365	29.8761	6	6	6	P13796;Q5TBN3;Q5TBN5;Q14651	P13796	Plastin-2	LCP1
1638	Q9Y266	Nuclear migration protein nudC	NUDC	8.44515	38.242	4	26.9191	+	2.48059	0.002639	0.476442	0.29625	-0.593783	1.48274	0.00723179	1.64599	3.65589	0	-2.23977	27.4128	27.1612	27.1354	23.9159	26.9783	27.5082	25.4607	25.5714	24.1444	24.1282	24.6174	26.3136	27.4333	27.4899	27.2852	27.5614	26.449	27.4555	27.2391	NaN	27.2791	5	0	6	Q9Y266	Q9Y266	Nuclear migration protein nudC	NUDC
1500	Q92598	Heat shock protein 105 kDa	HSPH1	7.76367	96.864	9	27.0732	+	2.68642	0.0016861	0.186648	0.661264	-0.182806	1.85615	0.00217544	1.85714	2.64152	0.000536585	-2.03995	26.5886	26.862	24.5196	26.7704	26.5948	27.0333	23.4495	25.4412	24.2592	23.4809	24.0768	26.5182	26.4567	26.2686	26.4581	26.8614	26.7129	26.7077	26.7698	26.5182	26.5776	5	1	6	Q92598;A0A0A0MSM0;R4GN69	Q92598;A0A0A0MSM0	Heat shock protein 105 kDa	HSPH1
922	P13929	Beta-enolase	ENO3	9.60267	46.986	14	31.7536		1.75955	0.012807	1.71191	0.0281538	0.737333	0.229769	0.65935	0.0981894	1.34816	0.0438333	0.639144	31.2758	30.8311	31.3411	30.9796	31.2388	30.6911	30.8559	31.2503	31.2676	30.8423	30.3854	31.1669	30.2164	30.2738	29.9581	29.4883	31.0035	30.9934	31.0596	30.9614	30.3222	6	6	6	P13929;E5RGZ4;K7EPM1;K7EKN2;E5RI09;E5RG95;K7EP84;E5RJH5	P13929;E5RGZ4;K7EPM1;K7EKN2	Beta-enolase;Enolase	ENO3
923	P14174	Macrophage migration inhibitory factor	MIF	9.56074	12.476	4	NaN		1.36742	0.03211	1.24006	0.0302857	1.15318	0.0530101	0.897328	0.0350132	1.12884	0.0283234	1.11816	29.089	28.8097	29.4029	29.2371	28.9701	28.5705	29.253	28.198	28.6151	29.1532	29.0613	29.5888	27.4768	28.0839	27.9636	25.6158	28.6023	29.4181	29.0132	28.9782	28.3089	6	6	5	P14174	P14174	Macrophage migration inhibitory factor	MIF
924	P14324	Farnesyl pyrophosphate synthase	FDPS	8.26148	48.275	5	NaN		1.47532	0.0256747	1.47075	0.0280523	-0.905693	0.817795	0.108374	-0.575219	1.38974	0.135711	-0.330473	24.8753	26.7385	25.4641	26.4753	25.1081	26.8521	26.6137	26.6249	26.6213	26.7012	26.3798	26.0238	26.4742	26.6652	27.0197	26.9536	26.7605	27.0744	26.6886	26.4941	26.8246	3	6	6	P14324;A0A087X1D8;A0A087WVN4;A0A087WTP2;A0A087X090	P14324;A0A087X1D8;A0A087WVN4	Farnesyl pyrophosphate synthase	FDPS
925	P14543	Nidogen-1	NID1	8.10285	136.38	7	NaN		0.831197	0.112474	0.439765	0.572776	0.138511	1.26583	0.137089	0.329811	0.514231	0.421918	-0.1913	27.4689	27.5626	27.6536	28.0057	27.6486	27.5006	26.9537	27.1954	27.2964	27.7482	27.047	27.6204	27.6326	27.406	27.4493	26.9935	27.6615	27.866	27.64	27.3102	27.5015	6	6	6	P14543	P14543	Nidogen-1	NID1
926	P14550	Alcohol dehydrogenase [NADP(+)]	AKR1A1	9.50043	36.573	11	31.5918		0.800933	0.120015	0.843882	0.471552	-0.152441	0.15603	0.817223	0.0440785	1.1771	0.29701	-0.19652	30.7727	30.9353	30.4328	30.7496	30.9472	30.8855	30.8732	30.7905	30.901	30.6885	30.8208	30.3848	31.0331	31.061	30.6816	30.976	30.9278	30.9583	30.7872	30.7431	30.9396	6	6	6	P14550;Q5T621;V9GYG2;V9GYP9	P14550;Q5T621;V9GYG2;V9GYP9	Alcohol dehydrogenase [NADP(+)]	AKR1A1
927	P14618	Pyruvate kinase PKM	PKM	8.97156	57.936	43	29.1866		1.24038	0.043234	0.586931	0.424629	0.21653	1.86174	0.0520816	0.430284	0.662703	0.352544	-0.213754	30.0789	29.5779	30.3042	29.9869	29.9176	29.5825	29.1945	29.4901	29.5085	29.7403	29.2841	29.6486	29.4395	29.1636	30.0263	29.6897	29.8147	30.0149	29.908	29.4777	29.6915	6	6	6	P14618;B4DNK4	P14618;B4DNK4	Pyruvate kinase PKM;Pyruvate kinase	PKM
928	P14625	Endoplasmin	HSP90B1	9.88617	92.468	59	32.9125		1.77522	0.012295	0.322337	0.76629	0.0556914	1.70507	0.225905	-0.209931	1.59267	0.173252	0.265622	32.9031	32.9662	32.9307	33.0561	32.9017	32.9283	33.3292	33.28	33.1497	33.129	33.2248	32.833	32.7039	32.8332	33.1904	32.7874	32.839	32.998	32.9477	33.1576	32.892	6	6	6	P14625;Q96GW1;A0A1W2PRR1;H0YIV0;F8W026	P14625	Endoplasmin	HSP90B1
1247	Q8WVC2	40S ribosomal protein S21	RPS21	8.84518	8.85	4	27.3647	+	1.90311	0.00973248	0.314158	0.469917	-0.364647	2.25054	0.00151852	-1.40294	1.85933	0.00755556	1.03829	24.3275	25.2501	24.9297	26.8771	25.6481	26.3428	26.9417	27.1923	27.2111	27.0713	26.4205	26.956	26.3023	26.2483	24.9113	26.2813	24.9558	26.8642	26.61	26.9655	26.4241	2	6	4	Q8WVC2;P63220;Q9BYK1;Q9BYK2	Q8WVC2;P63220;Q9BYK1	40S ribosomal protein S21	RPS21
763	O95865	N(G),N(G)-dimethylarginine dimethylaminohydrolase 2	DDAH2	8.4575	29.644	3	27.8481	+	2.69894	0.00159276	0.349212	0.402526	-0.495998	1.78064	0.00320661	1.84166	4.06696	0	-2.33765	28.0437	27.8769	24.8423	25.3101	27.5836	27.628	24.3491	25.1505	25.4648	25.9004	24.1183	25.2516	27.7906	27.732	27.6103	26.1875	27.5107	27.4295	27.783	NaN	27.6146	4	0	5	O95865;A0A140T971;Q5SSV3;Q5SRR8;H0Y7N1	O95865;A0A140T971;Q5SSV3;Q5SRR8	N(G),N(G)-dimethylarginine dimethylaminohydrolase 2	DDAH2
933	P15121	Aldose reductase	AKR1B1	9.4233	35.853	4	28.9375		0.251769	0.471127	0.443268	0.403755	0.309794	0.456235	0.262721	0.503038	0.142961	0.687405	-0.193244	29.9427	30.4339	30.1143	30.7801	30.0908	31.3436	30.1524	30.9335	30.9473	29.0544	30.4897	28.1098	29.3684	30.272	29.9658	31.0893	29.7808	30.3704	30.4509	29.9479	30.1411	6	6	6	P15121;E9PCX2	P15121;E9PCX2	Aldose reductase	AKR1B1
1401	Q16352	Alpha-internexin	INA	8.29541	55.39	12	28.4501	+	6.69619	0	0.00646073	0.991059	0.00338078	5.45222	0	1.55263	5.13501	0	-1.54925	28.0597	27.9334	27.6306	27.4316	27.8005	28.2043	26.7226	26.3312	25.8146	26.16	26.4554	26.2605	28.2055	27.5317	27.6653	27.9957	27.4559	28.1856	27.8433	26.2907	27.84	6	6	6	Q16352	Q16352	Alpha-internexin	INA
935	P15374	Ubiquitin carboxyl-terminal hydrolase isozyme L3	UCHL3	8.37863	26.182	3	NaN		1.36922	0.0320301	1.03861	0.0575924	-0.965632	1.3768	0.0141899	-1.13261	0.268938	0.573295	0.166973	26.4031	25.3233	23.6751	26.8019	24.6418	25.4227	26.5618	26.2461	27.028	26.2763	26.7594	26.192	26.5415	26.5767	26.5767	26.6095	26.5309	25.2264	NaN	26.5106	26.5671	0	6	5	P15374;A0A087WTB8;Q5TBK7	P15374;A0A087WTB8;Q5TBK7	Ubiquitin carboxyl-terminal hydrolase isozyme L3;Ubiquitin carboxyl-terminal hydrolase	UCHL3
936	P15531	Nucleoside diphosphate kinase A	NME1	8.56377	17.149	13	NaN		0.214178	0.519374	0.105303	0.795503	-0.0953662	0.404984	0.375075	-0.291043	0.476589	0.429576	0.195677	25.79	27.3005	27.2432	25.7715	25.7193	26.5456	26.7446	26.8664	26.3855	27.0473	26.2896	26.7829	26.6803	26.9796	26.6024	26.5261	25.905	26.2489	26.516	26.6861	26.6971	5	6	4	P15531	P15531	Nucleoside diphosphate kinase A	NME1
1074	P35998	26S protease regulatory subunit 7	PSMC2	8.63875	48.633	12	28.529	+	3.23557	0.000433735	0.805201	0.389163	-0.207006	1.92439	0.0287921	0.547125	3.37262	0.004096	-0.754131	28.7925	28.1155	28.3733	28.1137	28.3034	28.7229	27.9903	27.5346	28.2239	27.7199	27.4832	28.1866	28.7719	28.3842	28.6013	28.4932	28.6458	28.7668	28.4036	27.8564	28.6106	6	6	6	P35998;A0A1W2PQS1;C9JLS9	P35998;A0A1W2PQS1	26S protease regulatory subunit 7	PSMC2
801	Q5VY30	Retinol-binding protein 4	RBP4	9.7581	22.974	8	29.3071	+	2.38539	0.00316535	0.0472697	0.947891	-0.0205552	2.5419	0.0170968	-0.534398	2.03998	0.0322149	0.513843	30.1532	30.6099	30.0523	30.4751	30.4309	30.5617	30.9769	31.0558	30.609	30.9985	31.2223	30.6271	30.1725	30.6654	30.6925	30.3834	30.5668	29.9258	30.3805	30.9149	30.4011	6	6	6	Q5VY30;P02753	Q5VY30;P02753	Retinol-binding protein 4;Plasma retinol-binding protein(1-182);Plasma retinol-binding protein(1-181);Plasma retinol-binding protein(1-179);Plasma retinol-binding protein(1-176)	RBP4
942	P16278	Beta-galactosidase	GLB1	7.40298	76.074	3	24.4879		0.554066	0.216412	0.685708	0.166538	-0.704463	0.518125	0.225572	-0.514463	0.293623	0.540513	-0.19	24.5885	24.5709	26.0227	24.5738	24.6131	22.5139	25.4987	24.9556	25.1487	24.6219	24.9051	24.8398	24.5909	25.5675	24.8453	24.543	26.0223	25.5407	24.5866	24.8942	NaN	4	5	0	P16278;E7EQ29;C9J539;Q6UWU2	P16278;E7EQ29	Beta-galactosidase	GLB1
944	P16519	Neuroendocrine convertase 2	PCSK2	8.75154	70.564	6	28.0279		1.16927	0.0500545	1.19091	0.0900968	0.567733	0.294408	0.580182	0.131788	1.0695	0.116598	0.435946	29.1381	28.6148	28.9284	27.8952	28.7124	28.6542	28.7812	28.4271	28.686	28.4157	28.2226	28.62	28.2272	27.6396	28.521	28.0162	27.3825	28.7503	28.6572	28.5254	28.0895	6	6	6	P16519	P16519	Neuroendocrine convertase 2	PCSK2
945	P16870	Carboxypeptidase E	CPE	9.34641	53.15	16	30.7214		0.915732	0.0920643	0.789528	0.403106	-0.196408	1.58202	0.19709	-0.238707	0.134345	0.84161	0.042299	30.5419	30.1737	30.4631	30.2944	30.3811	30.0654	30.7115	30.5793	30.5519	30.6859	30.3487	30.4747	30.4501	30.3758	30.3279	30.4828	30.4182	31.0434	30.3199	30.5586	30.5163	6	6	6	P16870;D6R930;D6RF88;C9JE88	P16870;D6R930	Carboxypeptidase E	CPE
946	P16949	Stathmin	STMN1	8.95636	17.302	16	30.3777		1.88038	0.0101191	1.1825	0.128671	-0.446912	1.05863	0.0437617	0.832775	1.81566	0.00543662	-1.27969	27.3027	27.5258	27.1848	28.0455	27.0667	27.8095	27.5716	27.0696	27.1164	25.7521	27.3648	25.0638	28.3826	28.2042	27.77	27.3195	28.0072	27.933	27.4892	27.2806	27.9361	6	4	6	P16949;A2A2D0	P16949;A2A2D0	Stathmin	STMN1
949	P17174	Aspartate aminotransferase, cytoplasmic	GOT1	8.79012	46.247	8	NaN		0.652463	0.170846	0.253703	0.628957	-0.158627	1.4663	0.0812286	-0.403024	0.502146	0.370481	0.244397	28.4531	28.7022	28.3318	27.6636	28.5105	28.3667	28.8785	28.9865	28.5915	28.6441	28.8449	28.5006	28.7032	28.6919	28.9138	28.891	27.5206	28.2592	28.338	28.741	28.4966	6	6	6	P17174	P17174	Aspartate aminotransferase, cytoplasmic	GOT1
951	P17661	Desmin	DES	8.65872	53.535	19	29.3185	+	3.14069	0.0005	0.624953	0.320814	-0.334291	2.095	0.00257627	1.38781	2.77932	0.0008	-1.7221	29.2383	29.1488	28.2142	28.4685	28.4463	29.4128	27.6462	28.0122	27.4253	27.9752	27.8887	25.6543	29.4915	29.3157	28.4217	29.3484	29.4434	28.914	28.8215	27.7895	29.1558	6	5	6	P17661	P17661	Desmin	DES
1273	Q00577	Transcriptional activator protein Pur-alpha	PURA	9.37858	34.91	11	29.6279	+	3.57508	0.000248276	1.35342	0.086459	0.515368	3.05469	0.0119762	-0.544919	3.14164	0.00166667	1.06029	28.6442	28.7529	28.8997	28.8921	29.1579	28.5641	29.1694	29.2786	29.7105	29.2796	29.44	29.3022	28.2321	28.3456	28.5857	28.0166	27.5738	29.0647	28.8185	29.3634	28.3031	6	6	6	Q00577;Q96QR8	Q00577	Transcriptional activator protein Pur-alpha	PURA
1254	P68363	Tubulin alpha-1B chain	TUBA1B	9.90222	50.151	33	31.3132	+	3.9944	6.95652e-05	0.437182	0.654064	-0.095356	3.09699	0.0340962	0.396024	4.25167	0.00980791	-0.49138	32.3972	32.3753	32.1052	32.1151	31.9097	32.2723	31.9175	31.727	31.862	31.7134	31.7443	31.8344	32.2696	32.4135	32.2076	32.4606	32.3707	32.025	32.1958	31.7998	32.2912	6	6	6	P68363	P68363	Tubulin alpha-1B chain	TUBA1B
954	P17987	T-complex protein 1 subunit alpha	TCP1	8.49408	60.343	13	28.672		0.647321	0.171615	0.205012	0.7059	0.110952	1.07799	0.245167	-0.236833	0.804805	0.207619	0.347786	27.5799	27.8429	28.156	27.9115	27.9575	27.9133	27.9883	28.4223	28.294	27.748	28.1755	28.1542	27.3585	27.215	27.9596	27.4805	28.4381	28.2438	27.8935	28.1304	27.7826	6	6	6	P17987;F5H282;E7EQR6;E7ERF2;F5H676;F5H136;F5GZ03;F5H726;F5GZI8;F5GYL4	P17987;F5H282;E7EQR6;E7ERF2	T-complex protein 1 subunit alpha	TCP1
1256	P68371	Tubulin beta-4B chain	TUBB4B	9.8473	49.83	29	31.4385	+	4.28746	4.16667e-05	0.282178	0.75969	-0.0619691	3.12359	0.0202304	0.455368	4.3968	0.00782822	-0.517337	32.1854	32.0278	31.807	31.6563	31.8769	32.0586	31.4187	31.3448	31.454	31.5468	31.4003	31.7154	31.9298	32.1282	31.8116	31.9325	32.0907	32.0911	31.9354	31.48	31.9973	6	6	6	P68371;P04350;M0R2D3;A6NNZ2;M0QY85;M0R0X0;M0QY37;M0QX14;M0QZL7;M0QYM7;M0R278;CON__ENSEMBL:ENSBTAP00000025008;Q9H4B7;M0R042;M0R1I1;M0R2T4;A0A075B724	P68371;P04350	Tubulin beta-4B chain;Tubulin beta-4A chain	TUBB4B;TUBB4A
956	P18206	Vinculin	VCL	9.59924	123.8	68	32.9755		1.87774	0.010175	1.93677	0.403046	0.146537	0.0499097	0.967861	-0.00667063	1.66893	0.347017	0.153207	32.9705	33.0668	32.8838	33.0374	32.962	32.9893	33.0793	33.0645	33.016	33.0126	32.9676	32.8098	32.7926	32.6905	32.9866	32.8647	32.8636	32.8326	32.985	32.9916	32.8384	6	6	6	P18206;Q5JQ13;A0A096LPE1	P18206;Q5JQ13	Vinculin	VCL
957	P18669	Phosphoglycerate mutase 1	PGAM1	10.5679	28.804	31	32.639		0.440536	0.287958	0.367073	0.692772	0.0836086	0.812902	0.420069	0.146533	0.257055	0.748465	-0.0629247	33.8406	33.8944	33.5336	33.7612	33.5093	33.7998	33.6654	33.5271	33.7375	33.66	33.6008	33.2689	33.5583	33.3714	33.5168	33.7908	33.868	33.732	33.7232	33.5766	33.6395	6	6	6	P18669;P15259	P18669	Phosphoglycerate mutase 1	PGAM1
958	P19021	Peptidyl-glycine alpha-amidating monooxygenase	PAM	7.81608	108.33	4	NaN		1.77932	0.0122018	0.782237	0.258268	-0.365549	1.13077	0.055616	0.639388	1.77913	0.00894675	-1.00494	25.2487	25.8955	25.7812	26.1179	25.2777	25.7129	25.0569	24.3005	25.8959	25.2473	24.1106	25.5862	26.0681	26.0725	26.1939	26.4075	26.3955	25.0896	25.6723	NaN	26.2275	6	0	5	P19021;H7BYD9;F8W8D9	P19021;H7BYD9	Peptidyl-glycine alpha-amidating monooxygenase;Peptidylglycine alpha-hydroxylating monooxygenase;Peptidyl-alpha-hydroxyglycine alpha-amidating lyase	PAM
960	P19338	Nucleolin	NCL	8.74612	76.613	15	30.4485		0.0529488	0.815985	0.118785	0.792688	-0.084123	0.0722355	0.883718	0.0356442	0.166801	0.704123	-0.119767	29.3086	28.7733	28.4894	29.0083	28.8816	28.8286	29.3201	29.1987	28.5416	28.4567	28.7775	28.7815	29.1244	29.0992	28.5762	27.9841	29.3332	29.6775	28.8816	28.846	28.9658	6	6	6	P19338;H7BY16;C9JYW2;C9JLB1;C9J1H7;C9JWL1	P19338;H7BY16	Nucleolin	NCL
3	A0A024R6I7	Alpha-1-antitrypsin	SERPINA1	8.85224	46.708	14	NaN	+	7.52405	0	0.145036	0.724006	0.144828	8.741	0	-3.23537	5.30413	0	3.38019	27.0473	26.6562	26.2102	26.6502	26.8002	26.9221	29.8923	30.0247	29.7646	30.4352	29.7349	29.8466	27.2567	27.4882	25.2308	26.8416	26.9098	25.6902	26.7144	29.9497	26.5695	6	6	6	A0A024R6I7;P01009;A0A0G2JRN3;A0A0G2JPK4;P20848	A0A024R6I7;P01009;A0A0G2JRN3	Alpha-1-antitrypsin;Short peptide from AAT	SERPINA1
8	A0A087WTA8	Collagen alpha-2(I) chain	COL1A2	8.14176	129.15	4	NaN	+	7.8956	0	-4.34294e-08	1	0	6.297	0	-3.57518	6.44791	0	2.84255	25.043	25.7232	25.137	24.4074	24.8104	23.6941	28.9392	28.6402	28.2867	28.0581	28.2415	28.1004	25.4991	26.2492	25.015	24.9893	25.804	25.6542	NaN	28.3777	NaN	0	6	0	A0A087WTA8;P08123	A0A087WTA8;P08123	Collagen alpha-2(I) chain	COL1A2
71	A0A0A0MQX7	Testican-1	SPOCK1	8.27674	42.219	5	NaN	+	6.90746	0	-4.34294e-08	1	0	5.14231	0	-2.94	6.43347	0	2.96772	24.5483	25.2766	25.808	24.8791	26.244	24.2832	27.5146	28.3641	28.4234	28.5247	27.7876	28.065	25.3525	24.7073	25.9508	25.0737	25.1372	24.6514	NaN	28.1132	NaN	0	6	0	A0A0A0MQX7;Q08629;D6RAM7;D6RB21	A0A0A0MQX7;Q08629	Testican-1	SPOCK1
85	A0A0G2JNZ7	Epithelial discoidin domain-containing receptor 1	DDR1	8.78977	85.467	9	NaN	+	2.73464	0.00146789	1.03881	0.0658899	0.868621	2.87997	0.0019115	-0.941219	2.40305	0.00116505	1.80984	28.7135	28.4382	28.7263	29.1704	29.104	28.6843	29.2607	29.1507	29.7607	30.1694	30.0813	30.0612	28.5396	28.4485	28.764	28.2733	27.8242	25.7754	28.8061	29.7473	28.3699	6	6	5	A0A0G2JNZ7;A0A0A0MSX3;Q08345;A2ABL2;A0A0G2JIZ7;E7EQ30;E7EPH4;E7ETX3;E7EUD5;E7EVW6;E7ERN0;A0A0G2JHK4;E7ESR9;A2ABL0;E7ERI6;E7ETI3;A0A0G2JIA2;E7EPN2;H0Y717;E7EUP7;A2ABM8;A0A140T972;E7EVT1;E7ES06;A0A0G2JJA0;E7EQ23;E7EX99;E7EXB0;E7ENJ2;E7EN94;D6R9C4;D6RB35;D6RB82;D6RBU7;D6RGW5	A0A0G2JNZ7;A0A0A0MSX3;Q08345;A2ABL2;A0A0G2JIZ7;E7EQ30;E7EPH4	Epithelial discoidin domain-containing receptor 1	DDR1
123	A0A0U1RQQ4	Endothelial protein C receptor	PROCR	9.57657	24.284	5	NaN	+	4.99793	0	1.51651	0.132601	0.365546	4.91982	0.000114286	1.10385	2.81401	0.00554483	-0.738308	30.6692	30.4478	30.6191	30.4977	30.4217	30.1579	28.8743	29.3585	29.6667	29.3351	29.3153	29.6402	30.4632	29.8451	30.2993	29.6643	30.0486	30.2995	30.4689	29.365	30.1033	6	6	6	A0A0U1RQQ4;Q9UNN8;A0A0U1RRC4	A0A0U1RQQ4;Q9UNN8	Endothelial protein C receptor	PROCR
181	H0YGS3	Microfibrillar-associated protein 5	MFAP5	10.1116	9.4431	3	NaN	+	11.6989	0	0.411391	0.459976	0.254688	9.79735	0	5.4297	8.04734	0	-5.17501	31.1351	30.8834	30.7422	30.6404	30.2663	30.4103	25.7615	25.1678	24.8303	25.7173	25.1295	24.8931	30.6065	29.6147	31.4491	30.1891	30.142	30.5482	30.6796	NaN	30.4249	6	0	6	H0YGS3;B3KW70;F5GYX4;H0YG03;Q13361	H0YGS3;B3KW70;F5GYX4;H0YG03;Q13361	Microfibrillar-associated protein 5	MFAP5
971	P20700	Lamin-B1	LMNB1	8.5037	66.408	11	29.2103		1.31246	0.0365575	1.60436	0.16463	0.312095	1.16443	0.214137	0.257185	0.179036	0.795779	0.0549094	28.6379	28.3802	28.1058	28.2358	28.4506	28.0954	28.3941	28.1638	28.073	27.712	28.0441	27.9755	27.99	27.7201	27.8335	28.2403	28.1103	28.1389	28.3176	28.0604	28.0055	6	6	6	P20700;E9PBF6;A0A0D9SFE5;A0A0D9SFY5	P20700;E9PBF6;A0A0D9SFE5	Lamin-B1	LMNB1
182	B4DDN1	Glutamine--tRNA ligase	QARS	7.83716	71.738	4	NaN	+	2.41054	0.00288889	0.328547	0.636454	0.120557	2.03995	0.00714667	0.939909	1.79553	0.0131042	-0.819352	26.8797	26.6992	26.3215	26.7255	26.0817	26.3685	25.6556	24.6174	25.9078	25.4918	26.539	25.2252	26.4294	26.151	26.7027	26.5674	26.0432	26.4591	26.5127	26.539	26.3921	6	1	6	B4DDN1;P47897;H7C0R3;A0A1B0GVU9;A0A0U1RQX9;A0A0U1RRC8;A0A0U1RQX5;A0A1B0GTT3;A0A0U1RQQ5	B4DDN1;P47897;H7C0R3;A0A1B0GVU9	Glutamine--tRNA ligase	QARS
974	P20962	Parathymosin	PTMS	9.99288	11.53	6	29.7213		0.273433	0.445837	0.020616	0.970259	0.0138394	0.452593	0.402969	0.216698	0.557646	0.394657	-0.202859	29.2323	29.1077	29.9886	29.8486	29.7532	30.3372	29.4628	29.3146	29.0774	29.6029	29.905	29.6048	29.4214	29.4702	30.1075	29.3687	30.0512	29.7656	29.7113	29.4946	29.6974	6	6	6	P20962;F5H7R9;F5GXR3	P20962;F5H7R9;F5GXR3	Parathymosin	PTMS
975	P21266	Glutathione S-transferase Mu 3	GSTM3	9.26694	26.559	4	29.7595		0.313111	0.400949	0.625627	0.381609	0.252899	0.368246	0.521463	0.156535	0.165004	0.728963	0.0963643	29.8246	30.2493	29.6424	29.4622	29.7583	29.8976	30.0812	30.0469	29.5993	29.1899	29.7303	29.2476	29.0144	29.3835	30.1518	29.4955	29.3492	29.9227	29.8057	29.6492	29.5528	6	6	6	P21266;A0A0A0MTN3	P21266;A0A0A0MTN3	Glutathione S-transferase Mu 3	GSTM3
187	F5H2D0	Complement C1r subcomponent	C1R	7.74832	76.613	4	NaN	+	6.7191	0	-4.34294e-08	1	0	6.26613	0	-2.23241	5.28184	0	2.03789	25.0794	24.8294	25.313	25.5164	25.3319	24.2527	27.1365	27.0803	27.3707	27.5318	27.278	27.3198	25.1867	25.1837	25.3341	24.7884	24.7452	26.2517	NaN	27.2862	NaN	0	6	0	F5H2D0;B4DPQ0;P00736	F5H2D0;B4DPQ0;P00736	Complement C1r subcomponent;Complement C1r subcomponent heavy chain;Complement C1r subcomponent light chain	C1R
197	B5MCZ3	Interleukin-6	IL6	8.17178	21.494	5	NaN	+	3.48137	0.000236842	-4.34294e-08	1	0	2.76995	0.000292683	-1.96484	4.1229	0.000137931	1.51065	25.8209	24.8599	24.5985	25.7176	26.6313	23.8512	27.0135	26.7269	26.7849	27.0257	27.6262	28.0913	25.3282	25.7338	25.6346	25.9431	25.8205	25.7446	NaN	27.2114	NaN	0	6	0	B5MCZ3;P05231;B5MC21;C9J5B0;B5MC14	B5MCZ3;P05231;B5MC21	Interleukin-6	IL6
978	P21399	Cytoplasmic aconitate hydratase	ACO1	8.31154	98.398	14	29.1765		0.827607	0.113095	0.409691	0.527188	0.183688	0.669042	0.359447	-0.20325	1.1151	0.133236	0.386938	27.5177	28.0377	27.5051	28.1827	27.6608	27.6538	28.2226	28.0832	28.0698	27.9102	27.9842	27.5073	27.636	28.1332	27.1835	27.8486	27.6297	27.0246	27.7596	27.9629	27.576	6	6	6	P21399	P21399	Cytoplasmic aconitate hydratase	ACO1
982	P21810	Biglycan	BGN	9.27543	41.654	11	28.2373		1.14078	0.0529643	1.08638	0.230737	0.313298	0.0209933	0.976785	0.00591723	1.08056	0.186188	0.307381	29.9713	29.7667	29.5546	29.9989	29.9816	29.7702	29.8392	29.6189	29.6586	29.9695	30.0028	29.9188	29.2392	29.0858	29.5224	29.4513	29.8285	30.0363	29.8406	29.8346	29.5273	6	6	6	P21810;C9JKG1	P21810;C9JKG1	Biglycan	BGN
984	P22102	Trifunctional purine biosynthetic protein adenosine-3	GART	8.20058	107.77	4	NaN		0.728029	0.141513	1.01748	0.196378	0.367874	0.159025	0.731084	0.0832831	0.774823	0.256878	0.284591	27.9565	27.4379	27.7432	27.7372	27.3732	28.3857	27.5736	28.0684	27.239	27.4717	28.1046	27.6766	27.2984	26.9099	27.4996	27.2507	27.8176	27.6501	27.7723	27.689	27.4044	6	6	6	P22102;F8WD69;H7C366;C9JBJ1;C9JTV6	P22102;F8WD69;H7C366;C9JBJ1;C9JTV6	Trifunctional purine biosynthetic protein adenosine-3;Phosphoribosylamine--glycine ligase;Phosphoribosylformylglycinamidine cyclo-ligase;Phosphoribosylglycinamide formyltransferase	GART
985	P22223	Cadherin-3	CDH3	8.49177	91.417	10	NaN		0.688093	0.156076	0.268187	0.656203	0.12325	1.06711	0.161384	0.329865	0.625555	0.371111	-0.206615	28.829	28.3622	27.7383	28.2735	28.1969	28.2792	28.1692	28.06	27.981	28.1585	27.7729	27.5582	27.9621	28.1877	27.6224	28.2571	28.5134	28.3969	28.2798	27.95	28.1566	6	6	6	P22223;J3KRQ1	P22223	Cadherin-3	CDH3
986	P22314	Ubiquitin-like modifier-activating enzyme 1	UBA1	9.09854	117.85	27	31.3014		0.770678	0.128168	1.01452	0.347162	0.215497	0.68849	0.544281	0.1042	0.41333	0.594038	0.111297	31.1061	30.9675	30.8336	30.8092	30.8043	30.938	30.8958	30.5343	30.824	30.7557	30.9007	30.9229	30.3103	30.9958	30.7132	30.4542	30.8102	30.882	30.9098	30.8056	30.6943	6	6	6	P22314;Q5JRR9;Q5JRS0;Q5JRR6;Q5JRS1;Q5JRS3;Q5JRS2	P22314	Ubiquitin-like modifier-activating enzyme 1	UBA1
198	B5MCZ9	Glutaminyl-peptide cyclotransferase	QPCT	8.48596	32.107	5	NaN	+	6.99692	0	-4.34294e-08	1	0	6.4426	0	-2.66094	4.7166	0	2.30635	24.871	25.3062	25.3736	24.5023	25.1799	25.0666	27.2774	27.868	27.0908	28.3337	27.8233	27.872	24.7528	24.9324	25.2571	25.2976	26.3546	25.8326	NaN	27.7109	NaN	0	6	0	B5MCZ9;Q16769;C9JS14	B5MCZ9;Q16769	Glutaminyl-peptide cyclotransferase	QPCT
232	C9J813	Caldesmon	CALD1	8.68583	54.158	9	NaN	+	4.35463	4.3956e-05	0.613715	0.19248	0.737713	7.33769	0	3.04963	2.64383	0.000378378	-2.31192	28.2695	28.6481	27.4436	27.9013	27.6973	28.495	24.9702	24.9345	24.7973	25.2706	25.2739	24.9105	28.2321	27.6405	25.5017	28.6666	28.2673	25.7203	28.0758	NaN	28.2016	6	0	4	C9J813;Q05682;E9PGZ1;E7EX44;C9JEK3;C9JE79;F8WE61;REV__H0YH95;REV__H0YEF9;REV__E9PJZ7;REV__H0YHK3;REV__Q13136;REV__G3V200;REV__O75334	C9J813;Q05682;E9PGZ1;E7EX44	Caldesmon	CALD1
243	C9JD84	Latent-transforming growth factor beta-binding protein 1	LTBP1	7.59245	147.01	5	NaN	+	2.30317	0.00391078	0.0630184	0.861569	-0.0835772	1.95078	0.00390551	1.32258	3.39556	0.000358974	-1.40616	26.6668	26.664	24.3115	26.7163	26.5642	27.0813	25.2293	25.0288	24.937	24.6011	24.8806	25.3917	26.6686	26.4829	26.9495	26.6296	26.5411	25.2339	26.7385	NaN	26.6543	5	0	5	C9JD84;E7EV71;Q14766;C9JDW2;H7C4L5;H0YCX6;H0YC99;E9PKW1;Q9NS15	C9JD84;E7EV71;Q14766	Latent-transforming growth factor beta-binding protein 1	LTBP1
256	C9JYY6	Neuronal cell adhesion molecule	NRCAM	8.20358	133.81	9	NaN	+	2.71537	0.00155251	0.908585	0.0949961	-0.778843	3.97406	0	-1.81786	1.3302	0.0200377	1.03902	27.2886	26.4256	25.8381	26.8861	27.0573	26.9271	29.0476	28.8061	28.7187	28.3399	28.7654	27.6523	28.133	27.8152	27.8298	27.7818	25.4832	28.0528	26.7371	28.555	27.9225	6	6	5	C9JYY6;F8W775;Q92823;A0A087X2B3;C9JH43;C9J8B6;C9JF43	C9JYY6;F8W775;Q92823;A0A087X2B3	Neuronal cell adhesion molecule	NRCAM
404	E7EMF1	Integrin alpha-2	ITGA2	7.55808	88.561	4	NaN	+	2.34692	0.00342857	-4.34294e-08	1	0	3.22437	0.000395604	-1.22694	1.89732	0.00555705	1.13513	25.0188	25.0104	24.8504	24.456	25.7441	25.5407	26.7562	26.4637	26.2807	26.3527	26.5196	25.6092	24.5042	26.0443	24.0572	25.6053	26.0401	24.9201	NaN	26.4746	NaN	0	5	0	E7EMF1;E7ESP4;P17301;E9PB77;D6RG08	E7EMF1;E7ESP4;P17301;E9PB77	Integrin alpha-2	ITGA2
993	P23284	Peptidyl-prolyl cis-trans isomerase B	PPIB	9.80922	23.742	17	28.8904		0.783535	0.124846	0.98162	0.239413	-0.326745	1.05633	0.217264	-0.267531	0.11895	0.813532	-0.0592136	30.4397	30.9264	30.8484	30.8513	30.9135	31.147	31.3281	31.1792	31.1891	31.4015	30.9145	30.7191	31.6131	31.4138	31.1017	31.3206	31.1415	30.4962	30.8544	31.1219	31.1811	6	6	6	P23284	P23284	Peptidyl-prolyl cis-trans isomerase B	PPIB
995	P23381	Tryptophan--tRNA ligase, cytoplasmic	WARS	8.89975	53.165	13	NaN		1.0678	0.0630366	1.19314	0.276674	-0.254627	0.0744796	0.899085	0.0256589	1.16941	0.199338	-0.280286	29.1267	28.6975	28.7352	29.0526	28.875	29.1095	28.9466	28.9994	29.2543	28.6512	28.9859	28.6053	29.0396	28.8374	29.4082	29.1785	29.4612	29.1994	28.9328	28.9071	29.1874	6	6	6	P23381;H0YJP3;G3V3H8;G3V3Y5;G3V423;G3V5U1;G3V456;G3V277;G3V5W1;G3V3S7;G3V3X0;G3V3P2;G3V227;G3V2Y7	P23381;H0YJP3	Tryptophan--tRNA ligase, cytoplasmic;T1-TrpRS;T2-TrpRS	WARS
996	P23396	40S ribosomal protein S3	RPS3	8.31626	26.688	7	27.0661		0.085683	0.736994	0.220218	0.615799	0.220405	0.182655	0.676664	0.106399	0.113968	0.762549	0.114006	25.8513	26.954	26.6843	27.0152	27.2502	26.8429	26.6158	26.9945	26.6143	26.5063	26.9973	26.2313	26.821	26.9256	26.5176	26.9965	24.8141	27.2007	26.9493	26.6599	26.8923	5	6	5	P23396;F2Z2S8;E9PL09;H0YF32;H0YCJ7;E9PPU1;E9PQ96;E9PJH4;E9PK82;H0YEU2;E9PSF4;E9PQX2	P23396;F2Z2S8;E9PL09;H0YF32;H0YCJ7;E9PPU1	40S ribosomal protein S3	RPS3
998	P23526	Adenosylhomocysteinase	AHCY	9.55914	47.716	21	31.5434		0.905029	0.0946373	1.7593	0.307458	-0.200094	0.0555049	0.923391	0.0199836	0.972717	0.289515	-0.220078	30.9514	30.8901	30.6197	30.8025	30.7142	30.9593	31.1262	31.057	30.9677	30.5206	30.6839	30.4618	31.0752	30.9699	31.0355	31.01	30.8664	31.1807	30.8229	30.8029	31.023	6	6	6	P23526	P23526	Adenosylhomocysteinase	AHCY
999	P23528	Cofilin-1	CFL1	10.0863	18.502	19	31.5274		1.62122	0.0178942	1.65073	0.258148	-0.236593	0.656083	0.613875	-0.0793432	1.08682	0.377522	-0.15725	31.6159	31.2991	31.3946	31.5901	31.5054	31.4975	31.5686	31.5028	31.4208	31.6601	31.6344	31.5919	31.7915	31.5003	31.5352	31.9373	31.8722	31.6857	31.4838	31.5631	31.7204	6	6	6	P23528;E9PP50;E9PK25;G3V1A4;E9PQB7;E9PS23;E9PLJ3	P23528;E9PP50;E9PK25;G3V1A4;E9PQB7;E9PS23	Cofilin-1	CFL1
1000	P24534	Elongation factor 1-beta	EEF1B2	9.31197	24.763	7	28.8064		0.795679	0.121348	0.0125354	0.981137	0.00946681	1.69085	0.0741115	0.389059	0.860292	0.177411	-0.379593	29.9644	29.1766	29.3007	29.2874	29.7289	29.3518	29.2469	29.1109	28.9981	29.0715	29.2288	28.8194	29.0294	28.733	30.103	29.6709	29.2077	30.0091	29.4683	29.0793	29.4588	6	6	6	P24534;C9JZW3;F8WF65;F2Z2G2	P24534	Elongation factor 1-beta	EEF1B2
1001	P24593	Insulin-like growth factor-binding protein 5	IGFBP5	9.59187	30.57	9	28.725		0.0332682	0.871464	0.104104	0.822099	-0.0693429	0.193239	0.705006	-0.08441	0.0204637	0.963925	0.0150671	30.8695	30.2721	30.3272	30.3903	30.0093	30.1741	30.7455	30.4813	30.5163	30.478	30.5147	29.8133	31.0658	30.3624	29.8452	30.0288	30.0822	31.0742	30.3404	30.4248	30.4098	6	6	6	P24593;C9JXX4	P24593;C9JXX4	Insulin-like growth factor-binding protein 5	IGFBP5
411	F8WA74	Protransforming growth factor alpha	TGFA	8.62539	12.459	1	NaN	+	2.81988	0.00111848	1.26765	0.0504772	-0.770331	3.022	0.000409091	-1.47436	1.39255	0.0342311	0.704033	25.1795	25.2596	25.4294	23.9188	25.7501	24.7714	26.9463	26.6927	26.881	26.2245	26.6391	25.7715	25.4575	26.1083	26.3031	25.0013	25.5415	26.5192	NaN	26.5258	26.4112	0	6	2	F8WA74;H0Y6S5;E7EPT6;F8VNR3;P01135	F8WA74;H0Y6S5;E7EPT6;F8VNR3;P01135	Protransforming growth factor alpha;Transforming growth factor alpha	TGFA
1005	P25398	40S ribosomal protein S12	RPS12	9.29431	14.515	6	NaN		0.875186	0.101323	0.097586	0.864945	0.0439399	1.01053	0.242601	-0.246882	1.28524	0.175503	0.290822	27.8272	28.476	28.5592	28.6626	28.3984	28.4864	28.8345	28.683	28.5253	28.5201	28.8123	28.5157	28.5262	27.8921	28.3079	28.2303	28.4669	28.7228	28.4016	28.6485	28.3577	6	6	6	P25398	P25398	40S ribosomal protein S12	RPS12
1006	P25705	ATP synthase subunit alpha, mitochondrial	ATP5A1	8.94963	59.75	25	29.6016		1.11684	0.0565778	0.836487	0.547439	-0.118849	2.21719	0.275963	-0.170593	0.262542	0.779872	0.0517435	29.4904	29.5853	29.4927	29.4088	29.4346	29.4797	29.5122	29.7193	29.7878	29.5549	29.6985	29.6423	29.6077	29.3463	29.556	29.5845	29.8913	29.6187	29.4819	29.6525	29.6007	6	6	6	P25705;K7EK77;K7ERX7;K7ENJ4;K7EJP1;K7EQH4	P25705;K7EK77	ATP synthase subunit alpha, mitochondrial	ATP5A1
1007	P25786	Proteasome subunit alpha type-1	PSMA1	9.77979	29.555	25	31.3414		1.80095	0.0118323	1.62817	0.11728	0.375586	1.74696	0.128449	0.290549	0.347395	0.679247	0.0850369	31.9927	31.7409	31.536	31.3819	31.4327	31.4332	31.2402	31.2068	31.2203	31.3956	31.3206	31.3904	31.0955	31.1577	31.3353	30.9179	31.114	31.6432	31.5862	31.2957	31.2106	6	6	6	P25786;F5GX11;B4DEV8;F5H112	P25786;F5GX11;B4DEV8	Proteasome subunit alpha type-1;Proteasome subunit alpha type	PSMA1
1008	P25788	Proteasome subunit alpha type-3	PSMA3	9.52308	28.433	13	31.0293		1.83286	0.0109787	0.690812	0.404118	-0.208402	1.08815	0.22538	0.25095	2.3596	0.033872	-0.459352	29.9658	30.4097	29.9615	30.0858	30.045	30.6217	30.2006	29.8531	29.9114	30.007	29.9043	29.7075	30.3167	30.1637	30.1894	30.4406	30.8754	30.3542	30.1816	29.9306	30.39	6	6	6	P25788;G3V4X5;G3V3W4;G3V5N4;H0YJ03	P25788	Proteasome subunit alpha type-3	PSMA3
417	E7ET40	Urokinase-type plasminogen activator	PLAU	10.0271	46.924	29	NaN	+	5.2613	0	0.434688	0.551958	0.152159	4.6279	0.000418605	-0.950749	4.18838	0.000368421	1.10291	32.6682	32.2675	32.4297	32.5375	32.3496	32.0806	33.3779	33.1555	33.2075	33.2368	33.2577	33.8022	31.7955	32.388	32.3283	31.892	32.3151	32.7013	32.3889	33.3396	32.2367	6	6	6	E7ET40;P00749;S4R3G7	E7ET40;P00749	Urokinase-type plasminogen activator;Urokinase-type plasminogen activator long chain A;Urokinase-type plasminogen activator short chain A;Urokinase-type plasminogen activator chain B	PLAU
419	E7ETU9	Procollagen-lysine,2-oxoglutarate 5-dioxygenase 2	PLOD2	8.03671	81.169	9	NaN	+	6.2609	0	-4.34294e-08	1	0	4.16148	0	-2.83	9.93957	0	2.99679	26.3607	24.3043	25.1148	24.0446	25.1792	26.6134	28.1348	28.0851	27.801	28.3515	27.9233	28.3013	24.9703	25.2685	25.023	24.9912	24.9955	25.3676	NaN	28.0995	NaN	0	6	0	E7ETU9;O00469;C9JXZ0	E7ETU9;O00469;C9JXZ0	Procollagen-lysine,2-oxoglutarate 5-dioxygenase 2	PLOD2
1011	P26038	Moesin	MSN	9.85209	67.819	49	32.3326		1.11316	0.0569292	1.39233	0.325547	-0.203717	1.30291	0.224538	-0.23354	0.0964319	0.888682	0.0298233	32.2628	32.4548	32.4172	32.1799	32.4515	32.4909	32.7722	32.7843	32.3776	32.7341	32.7167	32.2735	32.7616	32.607	32.6209	32.7217	32.4702	32.2981	32.3762	32.6097	32.5799	6	6	6	P26038;V9GZ54	P26038	Moesin	MSN
443	Q5TG12	Protein-tyrosine-phosphatase	PTPRK	9.05721	164.2	20	NaN	+	5.26071	0	1.18112	0.294031	0.240848	4.70019	0.00417778	-0.575162	4.19565	0.00163636	0.81601	30.8336	30.7429	30.7378	30.7055	30.8387	30.5391	31.2869	31.0964	31.1874	31.4325	31.3397	31.5056	30.3774	30.5332	30.791	30.3579	30.1131	30.7797	30.7329	31.3081	30.4921	6	6	6	Q5TG12;E9PGC5;Q15262;H0YDP9;E9PRW2;H0Y6P5	Q5TG12;E9PGC5;Q15262	Protein-tyrosine-phosphatase;Receptor-type tyrosine-protein phosphatase kappa	PTPRK
474	F5GWE5	Phosphatidylinositol transfer protein alpha isoform	PITPNA	8.48639	31.802	5	NaN	+	2.26733	0.00419048	0.280556	0.497931	0.378488	1.79491	0.00411679	-1.46689	2.92908	0.000388889	1.84538	26.9059	25.1978	27.2583	24.3859	26.5402	25.4399	27.4273	27.6034	26.6647	28.3142	27.1758	27.3439	26.4213	25.2776	26.1405	25.4281	24.0919	26.0976	26.9014	27.4215	NaN	3	6	0	F5GWE5;Q00169;I3L471;I3L4H1;I3L3W1;I3L2X8;I3L4C0;I3L4U7;I3L459	F5GWE5;Q00169;I3L471;I3L4H1;I3L3W1;I3L2X8;I3L4C0;I3L4U7;I3L459	Phosphatidylinositol transfer protein alpha isoform	PITPNA
476	F5GXJ9	CD166 antigen	ALCAM	9.43551	59.528	21	NaN	+	4.52964	0	1.38284	0.241439	-0.267063	3.0573	0.0234343	0.441829	4.14457	0.0032	-0.708892	30.9078	31.0568	30.9192	31.2866	31.261	31.2343	30.4886	30.5095	30.607	30.7951	30.8438	30.7708	31.5604	31.4156	31.3117	31.1697	31.686	31.1246	31.111	30.6691	31.378	6	6	6	F5GXJ9;Q13740;H7C543	F5GXJ9;Q13740;H7C543	CD166 antigen	ALCAM
1016	P26641	Elongation factor 1-gamma	EEF1G	9.29693	50.118	12	30.6363		0.0265741	0.893576	0.00746327	0.988923	-0.00451342	0.178899	0.771488	-0.055507	0.101828	0.840662	0.0509936	30.5178	30.051	30.4992	30.4001	30.312	29.8714	30.4324	30.2533	30.1268	30.5539	30.2433	30.3748	29.5876	30.2036	30.8483	30.0818	30.4112	30.546	30.2752	30.3308	30.2798	6	6	6	P26641	P26641	Elongation factor 1-gamma	EEF1G
1017	P26885	Peptidyl-prolyl cis-trans isomerase FKBP2	FKBP2	9.49959	15.649	9	29.3372		0.315719	0.398382	0.312473	0.65607	-0.110998	0.767488	0.402043	-0.158633	0.141804	0.821407	0.0476351	28.9059	28.8625	29.0615	29.3253	29.4073	29.3179	29.1486	29.3157	29.4004	29.2654	29.4777	29.2243	29.3389	29.3233	28.6824	29.4825	29.4629	29.2564	29.1467	29.3054	29.2577	6	6	6	P26885;F5H0N4	P26885	Peptidyl-prolyl cis-trans isomerase FKBP2	FKBP2
1018	P27348	14-3-3 protein theta	YWHAQ	9.99015	27.764	25	32.1379		0.025653	0.895899	0.0742636	0.897796	0.0355495	0.23455	0.766506	0.0511649	0.0310488	0.952125	-0.0156155	31.9335	31.6636	31.5115	31.8626	31.6634	31.7185	31.8986	31.7645	31.5403	31.6378	31.7438	31.461	31.3668	31.734	32.1042	31.7334	31.0986	32.1027	31.7255	31.6743	31.6899	6	6	6	P27348;E9PG15	P27348;E9PG15	14-3-3 protein theta	YWHAQ
1020	P27797	Calreticulin	CALR	9.87451	48.141	18	31.79		0.713496	0.146613	0.847768	0.384848	-0.205934	1.07548	0.266508	-0.220197	0.0356768	0.952683	0.0142635	31.7586	32.0187	32.1049	31.9929	32.1135	31.7092	32.3413	32.1755	32.0429	31.8047	32.4135	32.2412	32.0044	32.6346	31.889	32.0457	32.2575	32.1023	31.9496	32.1698	32.1556	6	6	6	P27797;K7EJB9;K7EL50	P27797;K7EJB9	Calreticulin	CALR
1022	P28066	Proteasome subunit alpha type-5	PSMA5	9.93459	26.411	16	29.8747		1.73183	0.0135743	1.50116	0.119986	0.390081	1.86714	0.0892287	0.334372	0.189672	0.789107	0.0557092	31.8353	31.5195	31.5231	31.7823	31.0968	31.6128	31.3027	31.2582	31.2343	31.1772	31.2918	31.0994	31.12	30.9574	31.5106	31.0723	30.8588	31.5103	31.5616	31.2273	31.1716	6	6	6	P28066	P28066	Proteasome subunit alpha type-5	PSMA5
1023	P28070	Proteasome subunit beta type-4	PSMB4	9.35108	29.204	7	28.4603		0.759777	0.130966	0.0623294	0.924762	-0.0271533	0.833222	0.277067	0.240856	1.12811	0.213808	-0.26801	29.7145	29.1517	29.6649	29.1158	29.773	29.278	29.1276	29.1403	29.0948	29.1201	29.1035	29.6665	29.1857	29.6824	29.3954	29.2751	29.5055	29.8167	29.4497	29.2088	29.4768	6	6	6	P28070	P28070	Proteasome subunit beta type-4	PSMB4
1024	P28072	Proteasome subunit beta type-6	PSMB6	9.50652	25.357	7	30.2451		1.85775	0.0106173	1.46285	0.223763	0.273317	1.97206	0.0766861	0.351739	0.33794	0.692452	-0.0784222	30.2554	29.8818	29.992	29.7863	30.1904	30.2935	29.5513	29.8607	29.8089	29.8014	29.8335	29.4331	30.0784	29.7582	29.8868	29.5639	29.7762	29.696	30.0666	29.7148	29.7933	6	6	6	P28072;A0A087X2I4;I3L3X7	P28072;A0A087X2I4;I3L3X7	Proteasome subunit beta type-6;Proteasome subunit beta type	PSMB6
1025	P28482	Mitogen-activated protein kinase 1	MAPK1	8.49892	41.389	8	27.9507		0.303705	0.410811	0.50458	0.497665	0.182034	0.380902	0.566268	0.119499	0.171236	0.781333	0.062535	28.0047	27.7174	27.3963	27.8726	27.7015	27.2281	27.5376	27.368	27.5665	27.8697	27.4924	27.3694	27.6367	27.0817	27.9167	27.1952	27.5066	27.4916	27.6534	27.5339	27.4714	6	6	6	P28482;H0YDH9;K7ELV1;K7EN18;P31152;Q16659	P28482	Mitogen-activated protein kinase 1	MAPK1
1026	P28799	Granulins	GRN	9.14245	63.544	6	NaN		0.974181	0.0795391	0.432723	0.547964	0.158924	0.736789	0.233224	-0.316326	1.13027	0.094006	0.475251	29.3415	29.7922	29.6818	29.6403	29.3442	29.9721	29.8603	29.4576	29.8145	30.8559	29.6917	29.99	29.8542	29.4022	29.4281	29.6979	29.5444	28.8917	29.6287	29.945	29.4698	6	6	6	P28799;K7EQ05;K7EKL3;K7EMR1;K7EQI0	P28799;K7EQ05;K7EKL3	Granulins;Acrogranin;Paragranulin;Granulin-1;Granulin-2;Granulin-3;Granulin-4;Granulin-5;Granulin-6;Granulin-7	GRN
1027	P28838	Cytosol aminopeptidase	LAP3	8.2717	56.166	7	27.1085		0.194297	0.548	0.574145	0.470403	-0.184931	0.15328	0.740777	-0.0786985	0.19675	0.695664	-0.106232	27.4224	27.0102	26.7471	26.9166	27.1116	27.1503	27.7751	27.3281	27.1408	26.6964	27.2832	26.6067	27.4622	27.2569	27.3245	26.7548	27.0448	27.6245	27.0597	27.1384	27.2446	6	6	6	P28838;H0Y9Q1	P28838	Cytosol aminopeptidase	LAP3
1028	P29034	Protein S100-A2	S100A2	9.60683	11.117	7	NaN		0.773176	0.127627	0.683809	0.129333	-1.03398	0.808662	0.0586667	-1.13816	0.195146	0.700418	0.104177	24.2654	28.7621	28.9247	28.3605	28.2053	28.9201	29.0927	29.244	29.1108	28.8145	28.9623	29.0428	28.9184	29.2499	28.7234	29.5213	29.1549	28.0741	28.6345	29.0445	28.9403	5	6	6	P29034;R4GN49	P29034	Protein S100-A2	S100A2
503	F8VTR5	Neurotrimin	NTM	8.52507	21.342	3	NaN	+	2.20956	0.00476259	0.430114	0.439351	0.267054	2.01979	0.00742105	-0.924106	1.87959	0.00552778	1.19116	26.0239	26.1856	25.9252	26.2609	26.108	26.3495	26.4351	26.151	27.6972	27.6505	26.8097	27.6541	25.4112	26.1707	26.3854	24.6934	26.2248	26.3653	26.1422	27.0663	26.0831	6	6	4	F8VTR5;Q9P121	F8VTR5;Q9P121	Neurotrimin	NTM
564	H0YBI8	Vascular endothelial growth factor A	VEGFA	8.98222	12.759	2	NaN	+	2.80764	0.00114554	0.493422	0.320545	-0.458025	3.33052	0.000119403	-1.8619	1.84722	0.00464122	1.40388	25.446	25.8371	26.0162	24.4786	25.488	25.0948	27.4572	27.7386	25.9293	27.7742	27.0214	27.6115	25.7872	25.5163	25.1197	25.3056	27.6635	25.7167	NaN	27.5206	26.7253	0	5	2	H0YBI8;A2A2V4;A0A0A0MR43;H0YBZ0;A0A0A0MRQ4;A0A087WTP4;A0A0A0MSH7;H3BLW8;A0A0A0MTB2;A0A087X1L1;A0A087X0B2;A0A0A0MSI7;A0A0A0MSH5;J3KPA4;A0A087WUD8;P15692	H0YBI8;A2A2V4;A0A0A0MR43;H0YBZ0;A0A0A0MRQ4;A0A087WTP4;A0A0A0MSH7;H3BLW8;A0A0A0MTB2;A0A087X1L1;A0A087X0B2;A0A0A0MSI7;A0A0A0MSH5;J3KPA4;A0A087WUD8;P15692	Vascular endothelial growth factor A	VEGFA
576	J3KMZ9	Low-density lipoprotein receptor	LDLR	8.58264	104.56	17	NaN	+	2.90877	0.000875622	0.900022	0.334663	0.240457	2.77892	0.00384	0.857643	1.75478	0.0276034	-0.617186	29.5486	29.0573	29.0349	29.3936	29.3274	29.3985	27.8506	28.994	28.7929	28.4137	27.9846	28.5787	29.3354	29.2207	29.2843	28.6166	28.8076	29.053	29.2934	28.4357	29.0529	6	6	6	J3KMZ9;H0YMD1;P01130;H0YM92;H0YMQ3	J3KMZ9;H0YMD1;P01130;H0YM92	Low-density lipoprotein receptor	LDLR
1032	P29373	Cellular retinoic acid-binding protein 2	CRABP2	8.56885	15.693	5	NaN		0.962732	0.0817869	0.58268	0.25915	0.527891	0.360449	0.381234	-0.330878	1.99989	0.00901176	0.858769	24.5695	26.6398	26.8824	26.6937	26.4859	27.1807	26.7891	26.8186	27.3908	26.3963	26.5239	26.5185	25.4139	25.8201	25.9904	25.2953	26.8709	25.894	26.7765	26.7395	NaN	5	6	0	P29373;Q5SYZ4	P29373;Q5SYZ4	Cellular retinoic acid-binding protein 2	CRABP2
1033	P29401	Transketolase	TKT	9.66464	67.877	36	31.8087		1.81982	0.0113091	0.764093	0.437918	0.178575	1.38066	0.349883	-0.159438	2.02227	0.0884211	0.338014	31.4315	31.6545	31.6583	31.4816	31.7705	31.3648	31.6519	31.718	31.6628	31.7925	31.7742	31.7186	31.1725	31.2341	31.7118	31.1268	31.3816	31.6631	31.5602	31.7197	31.3816	6	6	6	P29401;A0A0B4J1R6;E9PFF2;F8W888;F8WAX4	P29401;A0A0B4J1R6	Transketolase	TKT
1034	P29762	Cellular retinoic acid-binding protein 1	CRABP1	9.00898	15.565	7	28.1663		0.108402	0.69339	0.0169183	0.968015	0.0273457	0.201608	0.555379	-0.269048	0.86478	0.228845	0.296393	28.1535	28.3413	28.473	28.3803	25.144	28.2969	27.8905	27.9884	28.1089	28.0069	28.464	27.9446	28.0632	28.2312	27.6934	27.8281	27.0765	27.7324	28.329	28.0672	27.7708	5	6	6	P29762;B5MCB5	P29762;B5MCB5	Cellular retinoic acid-binding protein 1	CRABP1
1035	P30040	Endoplasmic reticulum resident protein 29	ERP29	8.96439	28.993	5	28.4522		1.0293	0.0692854	0.0109227	0.98625	-0.00500361	1.05219	0.182203	0.307699	1.38333	0.150314	-0.312702	28.8532	28.8475	28.1089	28.3791	28.302	28.2591	28.2906	28.3904	28.0161	28.0176	28.3942	27.7948	28.5497	28.5002	28.1311	28.2849	28.5824	28.7316	28.4583	28.1506	28.4633	6	6	6	P30040;F8VY02;F8W1G0	P30040;F8VY02	Endoplasmic reticulum resident protein 29	ERP29
606	H7C2K7	Sushi domain-containing protein 5	SUSD5	8.43204	26.217	3	NaN	+	4.6388	0	-4.34294e-08	1	0	3.83485	0	-2.3235	3.71917	0	2.47156	25.296	25.634	26.4781	24.7476	25.3823	25.8995	26.6102	27.7606	27.7801	28.8938	27.9884	28.3455	25.6006	25.046	24.8886	24.6948	26.7164	25.6029	NaN	27.8964	NaN	0	6	0	H7C2K7;O60279	H7C2K7;O60279	Sushi domain-containing protein 5	SUSD5
1037	P30044	Peroxiredoxin-5, mitochondrial	PRDX5	8.09391	22.086	3	NaN		0.77914	0.125996	0.849771	0.0993588	0.853216	0.833462	0.0753382	0.80941	-4.34294e-08	1	0	26.7532	26.2844	26.4697	23.7461	26.2012	26.5128	25.2834	24.4951	25.1155	24.579	25.7032	25.9348	24.851	26.1481	24.4326	24.7535	24.8381	25.8248	26.4443	NaN	NaN	5	0	0	P30044	P30044	Peroxiredoxin-5, mitochondrial	PRDX5
1038	P30048	Thioredoxin-dependent peroxide reductase, mitochondrial	PRDX3	8.94861	27.692	6	28.3445		1.27186	0.0402398	0.0865881	0.867449	-0.0459236	2.14309	0.0463568	-0.413474	1.16034	0.137003	0.367551	28.0949	28.1248	28.3869	27.9946	28.2867	28.6838	28.5578	28.8733	28.7701	28.7433	28.7038	28.4044	28.4213	28.7007	28.5383	28.6013	27.7923	27.7933	28.262	28.6754	28.3079	6	6	6	P30048	P30048	Thioredoxin-dependent peroxide reductase, mitochondrial	PRDX3
1039	P30050	60S ribosomal protein L12	RPL12	8.87941	17.818	6	27.9208		0.701031	0.151761	0.773679	0.47069	-0.159534	0.999418	0.379055	-0.157456	0.00755271	0.991672	-0.00207869	27.3571	27.0712	27.5113	27.556	27.3777	27.4867	27.4075	27.4199	27.6845	27.6753	27.5817	27.5358	27.5134	27.2611	27.6796	27.4428	27.5928	27.8275	27.3933	27.5508	27.5529	6	6	6	P30050	P30050	60S ribosomal protein L12	RPL12
1040	P30084	Enoyl-CoA hydratase, mitochondrial	ECHS1	8.49213	31.387	2	NaN		0.551944	0.217213	0.867964	0.132348	0.608581	0.449498	0.358936	0.289315	0.338128	0.408351	0.319266	27.4915	27.6121	27.7844	27.4092	26.8153	26.7981	26.7824	26.6839	26.3832	26.7912	27.5883	27.9458	26.7304	25.2873	26.759	26.489	27.3628	27.6308	27.3184	27.0291	26.9944	6	6	5	P30084	P30084	Enoyl-CoA hydratase, mitochondrial	ECHS1
1041	P30085	UMP-CMP kinase	CMPK1	9.30365	22.222	12	29.1673		1.05955	0.0641713	1.42252	0.132457	-0.37833	0.625281	0.41418	-0.167292	0.574895	0.378937	-0.211038	29.213	28.8052	29.0755	29.1868	28.8093	29.0043	29.5546	29.3362	28.7796	29.2157	29.2374	28.9745	29.442	29.7552	29.4798	29.6887	28.837	29.1614	29.0157	29.183	29.394	6	6	6	P30085;Q5T0D2	P30085;Q5T0D2	UMP-CMP kinase	CMPK1
1042	P30086	Phosphatidylethanolamine-binding protein 1	PEBP1	10.053	21.057	9	33.1629		0.353402	0.35881	0.524606	0.338638	-0.374995	0.524305	0.315409	-0.301273	0.0952917	0.814454	-0.0737222	31.2638	31.644	31.4588	30.2867	31.8002	30.7681	31.1781	31.8491	31.5531	31.1072	31.9704	31.3712	31.8449	32.4993	30.6355	31.6009	31.5443	31.3465	31.2036	31.5049	31.5786	6	6	6	P30086	P30086	Phosphatidylethanolamine-binding protein 1;Hippocampal cholinergic neurostimulating peptide	PEBP1
676	O00622	Protein CYR61	CYR61	9.74827	42.026	18	NaN	+	2.64065	0.00184211	0.0610167	0.943869	-0.019756	2.31461	0.0223673	0.520997	2.15196	0.0256316	-0.540753	31.953	31.9042	32.3543	31.9775	32.0722	32.1261	31.3607	31.4061	31.2826	32.0063	31.3261	31.8795	32.0037	31.6407	32.19	32.2607	32.2018	32.2089	32.0645	31.5435	32.0843	6	6	6	O00622	O00622	Protein CYR61	CYR61
700	O43155	Leucine-rich repeat transmembrane protein FLRT2	FLRT2	8.87435	74.048	15	NaN	+	4.29018	4.21053e-05	1.51208	0.0947077	0.440955	4.2484	0.00792157	-0.519307	3.56664	0.00145794	0.960262	29.4016	29.1449	29.1532	29.1341	29.3424	29.0542	29.6598	29.5399	29.6766	29.9369	29.795	29.738	28.2468	28.5704	29.1421	28.7139	28.5631	29.3482	29.2051	29.7244	28.7641	6	6	6	O43155	O43155	Leucine-rich repeat transmembrane protein FLRT2	FLRT2
1045	P30530	Tyrosine-protein kinase receptor UFO	AXL	9.0083	98.335	3	NaN		0.981704	0.0784813	1.55123	0.0500204	0.613067	0.499736	0.35254	0.265613	0.545758	0.285252	0.347454	30.002	30.218	30.0125	30.6821	29.8999	30.1261	29.3545	29.7085	30.0388	30.6984	30.2679	29.2789	29.534	28.8064	30.2361	29.2019	29.5147	29.969	30.1568	29.8912	29.5437	6	6	6	P30530;M0R0W6	P30530;M0R0W6	Tyrosine-protein kinase receptor UFO;Receptor protein-tyrosine kinase	AXL
1046	P31150	Rab GDP dissociation inhibitor alpha	GDI1	9.67645	50.582	32	31.4359		1.70316	0.0144368	1.94707	0.129523	-0.327195	0.841527	0.433492	-0.139035	0.906541	0.343401	-0.18816	31.267	31.5212	31.4936	31.6421	31.6204	31.4284	31.7717	31.8311	31.6243	31.55	31.6617	31.3682	32.0877	31.9171	31.6769	31.9114	31.8791	31.4637	31.4955	31.6345	31.8227	6	6	6	P31150;G5E9U5	P31150	Rab GDP dissociation inhibitor alpha	GDI1
1048	P31323	cAMP-dependent protein kinase type II-beta regulatory subunit	PRKAR2B	8.46847	46.302	7	NaN		0.577021	0.204515	1.23726	0.0764635	0.607327	0.734063	0.114895	0.648192	0.0281166	0.930116	-0.0408649	27.8491	28.0561	27.5779	27.1766	27.5303	27.5295	24.8544	27.2261	27.5417	26.9438	27.6289	27.6355	27.0245	25.9764	27.3493	26.7184	27.1867	27.8201	27.6199	27.3952	27.0126	6	5	6	P31323	P31323	cAMP-dependent protein kinase type II-beta regulatory subunit	PRKAR2B
719	O60687	Sushi repeat-containing protein SRPX2	SRPX2	8.31836	52.971	9	NaN	+	7.31648	0	1.42878	0.0900567	0.480809	5.65096	0	2.80073	4.84984	0	-2.31992	27.0917	27.6972	27.9127	28.0533	27.8115	27.7668	24.4712	24.1582	25.3995	25.1279	24.5596	25.8124	26.76	27.3492	27.5334	26.808	27.505	27.4928	27.7222	NaN	27.2414	6	0	6	O60687;A0A1W2PR88;A0A1W2PRB1	O60687;A0A1W2PR88;A0A1W2PRB1	Sushi repeat-containing protein SRPX2	SRPX2
1050	P31937	3-hydroxyisobutyrate dehydrogenase, mitochondrial	HIBADH	8.10401	35.329	4	NaN		0.519347	0.2353	0.118166	0.838087	-0.0526416	1.3337	0.217845	-0.237643	0.481807	0.44044	0.185002	25.5247	25.4931	25.4191	25.6595	25.3228	25.2637	25.7123	25.2623	25.8024	25.7127	25.812	25.8069	25.1056	24.9644	25.9816	25.7194	25.5638	25.6638	25.4471	25.6603	25.4998	6	5	6	P31937;H7BZL2	P31937;H7BZL2	3-hydroxyisobutyrate dehydrogenase, mitochondrial	HIBADH
722	O60869	Endothelial differentiation-related factor 1	EDF1	8.37692	16.368	2	NaN	+	4.46957	0	-4.34294e-08	1	0	5.39484	0	-1.34829	3.49707	0.000179104	1.49827	25.3845	24.9256	25.1471	25.0191	24.8431	25.6146	26.8293	26.6769	26.4299	26.3497	26.5019	26.236	24.2249	25.3524	25.2338	24.265	25.0746	25.8835	NaN	26.504	NaN	0	6	0	O60869	O60869	Endothelial differentiation-related factor 1	EDF1
724	O60911	Cathepsin L2	CTSV	9.11578	37.329	20	NaN	+	5.2148	0	0.838048	0.36486	0.221072	4.1105	0	1.62914	3.38973	0.00035443	-1.40807	30.0821	29.7315	29.6816	29.8852	29.8146	29.5692	28.0411	28.0753	29.3532	27.9766	27.7736	27.7696	29.5561	29.9646	29.6702	29.7599	29.1613	29.3258	29.794	28.1649	29.573	6	6	6	O60911	O60911	Cathepsin L2	CTSV
747	O94907	Dickkopf-related protein 1	DKK1	9.88621	28.671	10	NaN	+	6.83832	0	1.22664	0.33846	0.20551	4.92963	0	1.99949	4.49634	0	-1.79398	32.1967	31.7289	32.0837	31.9107	31.9495	31.9892	29.3529	29.7364	29.4649	30.4357	29.9855	30.8863	31.6915	31.5903	31.88	31.5712	31.9203	31.9724	31.9765	29.977	31.771	6	6	6	O94907;D6RGF1;D6RCC2;Q9UBU2	O94907	Dickkopf-related protein 1	DKK1
1055	P31948	Stress-induced-phosphoprotein 1	STIP1	9.26437	62.639	25	30.7105		0.564835	0.210878	0.585816	0.551162	0.131585	0.147417	0.843739	-0.0357987	0.810914	0.391823	0.167384	30.4052	30.7622	30.6924	30.7908	30.6714	30.8953	30.9151	30.4688	30.8717	30.6597	30.767	30.7498	30.5858	30.7441	30.5574	30.7516	30.1706	30.6183	30.7029	30.7387	30.5713	6	6	6	P31948;F5H783;H0YGI8;F5GXD8	P31948	Stress-induced-phosphoprotein 1	STIP1
774	P00533	Epidermal growth factor receptor	EGFR	8.13758	134.28	4	NaN	+	4.89526	0	0.34883	0.557063	0.174375	4.5356	0.000106667	-1.11894	4.14789	0.000126984	1.29331	27.8118	27.1284	27.0533	27.6609	27.1447	27.2766	28.4344	28.4502	28.8193	28.5195	28.4121	28.1537	27.5966	27.0393	26.9552	27.169	26.5348	27.7345	27.3459	28.4649	27.1716	6	6	6	P00533;A0A1W2PRR9;Q504U8;E9PFD7;C9JYS6	P00533;A0A1W2PRR9;Q504U8;E9PFD7	Epidermal growth factor receptor;Receptor protein-tyrosine kinase	EGFR
1058	P32119	Peroxiredoxin-2	PRDX2	9.44851	21.892	8	31.0087		0.826707	0.113237	0.641249	0.531661	-0.139015	0.372689	0.614942	0.0947034	1.1363	0.250881	-0.233718	30.1114	29.6578	29.8452	29.7817	30.1099	29.9356	29.96	29.9682	29.9555	29.7039	29.8502	29.4355	29.7316	30.0636	29.955	30.2724	30.2136	30.0393	29.9069	29.8122	30.0459	6	6	6	P32119;A6NIW5	P32119	Peroxiredoxin-2	PRDX2
1060	P33176	Kinesin-1 heavy chain	KIF5B	7.85336	109.68	8	27.696		0.372653	0.344457	0.0282362	0.958967	-0.0207357	0.502885	0.346488	0.277993	0.681588	0.269504	-0.298728	27.5399	26.8609	26.9877	27.0828	26.4327	26.1058	26.8488	26.0769	26.3449	26.5521	26.3442	27.175	27.0235	27.0755	26.1161	26.8485	27.0724	26.9982	26.835	26.557	26.8557	6	6	6	P33176;A0A0G2JMZ6;J3KNA1;O60282;Q12840;C9JWB9	P33176;A0A0G2JMZ6;J3KNA1;O60282;Q12840	Kinesin-1 heavy chain;Kinesin-like protein;Kinesin heavy chain isoform 5C;Kinesin heavy chain isoform 5A	KIF5B;KIF5A;KIF5C
1061	P34096	Ribonuclease 4	RNASE4	8.91202	16.84	5	NaN		0.173498	0.580781	0.362427	0.455341	-0.310675	0.0876983	0.766912	0.146969	0.399201	0.315595	-0.457644	28.0388	27.1381	27.6588	27.6484	27.913	25.6576	27.589	28.0008	27.543	28.2249	26.9829	24.8321	27.2505	27.2847	27.7481	27.896	27.7814	27.9579	27.6794	27.6681	27.6531	5	5	6	P34096	P34096	Ribonuclease 4	RNASE4
1062	P34897	Serine hydroxymethyltransferase, mitochondrial	SHMT2	7.93679	55.992	4	NaN		0.329233	0.382949	0.455323	0.36116	0.40075	0.121965	0.79662	0.0591974	0.398844	0.359354	0.341552	26.4848	25.9259	26.5066	26.4231	25.6368	26.6193	26.5819	25.9491	26.0903	26.2972	26.0534	26.2695	25.3034	26.4927	25.6216	24.4023	26.6812	26.6907	26.2661	26.2069	26.6907	6	6	1	P34897;G3V5L0;G3V241;G3V3Y8;G3V4T0;G3V4X0;G3V2W0;G3V2E4;G3V540;G3V2Y4;G3V4W5;H0YIZ0	P34897;G3V5L0;G3V241;G3V3Y8;G3V4T0;G3V4X0;G3V2W0;G3V2E4;G3V540;G3V2Y4;G3V4W5;H0YIZ0	Serine hydroxymethyltransferase, mitochondrial;Serine hydroxymethyltransferase	SHMT2
1063	P34932	Heat shock 70 kDa protein 4	HSPA4	8.50827	94.33	19	29.2256		0.804734	0.119452	0.815801	0.374309	-0.21842	0.00479253	0.995389	0.00172742	1.21866	0.25895	-0.220147	29.154	28.5679	28.5484	28.9281	28.5424	28.5037	28.5876	28.6786	28.6354	28.8872	28.5896	28.8557	28.9379	28.7361	28.9762	28.7253	28.8622	29.3173	28.7074	28.7057	28.9258	6	6	6	P34932;A0A087WYC1;A0A087WTS8	P34932;A0A087WYC1;A0A087WTS8	Heat shock 70 kDa protein 4	HSPA4
781	P01024	Complement C3	C3	9.47764	187.15	98	NaN	+	14.6151	0	0.992449	0.106861	-0.615287	14.0594	0	-9.23177	9.81283	0	8.61648	25.3859	25.1793	24.7559	25.2783	24.9452	25.4891	34.4457	34.4457	34.2728	34.6737	34.3996	34.1869	25.4225	26.6555	25.1606	26.0693	24.7748	26.6427	NaN	34.4041	26.3624	0	6	2	P01024;M0QXZ3;M0QYC8;M0R1Q1;M0R0Q9;O95568	P01024	Complement C3;Complement C3 beta chain;C3-beta-c;Complement C3 alpha chain;C3a anaphylatoxin;Acylation stimulating protein;Complement C3b alpha chain;Complement C3c alpha chain fragment 1;Complement C3dg fragment;Complement C3g fragment;Complement C3d fragment;Complement C3f fragment;Complement C3c alpha chain fragment 2	C3
1066	P35241	Radixin	RDX	8.79291	68.563	26	29.3028		0.00859099	0.960739	0.000831319	0.998322	-0.000376383	0.0624588	0.90694	0.0253909	0.0641294	0.916754	-0.0257673	29.3352	28.7559	29.0032	29.0914	28.7994	28.5903	28.6637	28.6605	28.8135	29.0608	28.9528	29.2716	28.94	29.1024	28.7806	28.6631	28.7333	29.3582	28.9292	28.9038	28.9296	6	6	6	P35241;E9PQ82;E9PNV3	P35241	Radixin	RDX
797	P02671	Fibrinogen alpha chain	FGA	8.23338	94.972	13	NaN	+	2.7693	0.00132093	0.0352515	0.951373	0.0233781	3.95216	0.00147748	-0.743572	2.33711	0.00812048	0.76695	27.4271	27.2391	27.2022	27.0719	26.8616	27.6373	27.889	28.1833	28.0814	27.9605	27.8721	27.9144	27.4904	27.7015	27.2289	27.4333	27.1786	26.2662	27.2399	27.9834	27.4065	6	6	5	P02671;A0A087WUA0	P02671	Fibrinogen alpha chain;Fibrinopeptide A;Fibrinogen alpha chain	FGA
1068	P35555	Fibrillin-1	FBN1	6.94611	312.24	8	NaN		1.45799	0.0265092	1.02015	0.0916522	0.675495	2.40518	0.00380952	0.996795	-4.34294e-08	1	0	26.7233	25.9174	25.9673	25.8879	25.7438	26.3703	24.9052	25.3874	24.7583	26.0831	24.8191	24.676	26.3944	24.232	26.2994	24.9828	25.4008	25.2474	26.1016	NaN	NaN	6	0	0	P35555;H0YND0	P35555	Fibrillin-1	FBN1
1070	P35579	Myosin-9	MYH9	8.40007	226.53	25	NaN		1.2173	0.0455869	1.63024	0.192685	-0.283149	0.460948	0.548959	-0.118859	0.880529	0.387105	-0.16429	29.5786	29.2107	29.6344	29.431	29.4324	29.0675	29.4757	29.5688	29.6101	29.5681	29.1352	29.7097	29.5412	29.6189	29.9207	29.5432	29.7223	29.7071	29.3924	29.5113	29.6756	6	6	6	P35579;B1AH99;Q5BKV1;A0A0C4DFM8;A1L2Z2;P35749;Q7Z406	P35579	Myosin-9	MYH9
798	P02675	Fibrinogen beta chain	FGB	8.28731	55.928	10	NaN	+	2.60226	0.002	0.401884	0.535582	0.179566	3.30643	0.0116168	-0.524535	2.40438	0.00933333	0.704101	26.9294	26.9127	26.9956	27.3502	27.2386	26.7646	27.6225	27.5039	27.3405	27.6409	27.5335	27.6971	26.9407	26.3839	27.2408	26.5836	26.4792	27.4855	27.0319	27.5564	26.8523	6	6	6	P02675;D6REL8	P02675;D6REL8	Fibrinogen beta chain;Fibrinopeptide B;Fibrinogen beta chain	FGB
1077	P36543	V-type proton ATPase subunit E 1	ATP6V1E1	8.75301	26.145	6	27.3235		0.696694	0.153182	0.755808	0.191751	0.517219	0.182534	0.766283	0.0577812	0.642957	0.202558	0.459438	27.5011	27.5771	27.9423	27.9114	27.5872	27.9224	27.5085	27.4525	28.0971	27.7475	27.594	27.6952	27.3219	27.4937	27.9687	27.0131	25.6589	27.8819	27.7403	27.6825	27.5359	6	6	5	P36543;C9J8H1;Q96A05	P36543;C9J8H1	V-type proton ATPase subunit E 1	ATP6V1E1
1078	P36578	60S ribosomal protein L4	RPL4	8.22266	47.697	2	26.0633		1.35476	0.0330673	1.22168	0.0546471	-0.769137	-4.34294e-08	1	0	1.59646	0.0110667	-1.06167	25.8287	25.4616	24.9117	25.9332	25.1996	24.1868	24.1313	24.0175	24.988	25.0338	25.9741	25.6219	26.0664	25.9275	26.0328	26.0664	26.9813	25.062	NaN	NaN	26.2149	0	0	5	P36578;H3BTP7;H3BU31;H3BM89	P36578;H3BTP7;H3BU31;H3BM89	60S ribosomal protein L4	RPL4
1079	P36871	Phosphoglucomutase-1	PGM1	8.30937	61.448	20	30.1315		1.23519	0.043783	0.557381	0.403561	-0.249151	1.63764	0.0465333	-0.490292	0.825228	0.289166	0.241141	27.5377	27.1219	26.4701	26.9085	27.4869	26.8087	27.7603	27.6637	27.5906	27.3741	27.298	27.5889	26.9803	27.7824	27.599	27.131	27.3597	26.9763	27.0556	27.5459	27.3048	6	6	6	P36871	P36871	Phosphoglucomutase-1	PGM1
1080	P36915	Guanine nucleotide-binding protein-like 1	GNL1	9.84635	68.66	4	NaN		0.923289	0.0904566	0.27564	0.635427	-0.140006	1.35322	0.0602335	-0.503447	0.696512	0.224557	0.36344	32.4518	32.3712	31.9957	32.2837	32.3779	31.7713	32.369	32.6561	32.3831	32.7529	32.5007	33.6104	32.1636	32.2466	32.2457	31.9656	32.2187	33.2514	32.2086	32.712	32.3486	6	6	6	P36915;A0A140T8Y2;A2AB27	P36915;A0A140T8Y2	Guanine nucleotide-binding protein-like 1	GNL1
1081	P36952	Serpin B5	SERPINB5	8.54102	42.1	7	NaN		0.363543	0.350562	0.445911	0.315685	0.602682	1.62509	0.0317463	0.607081	0.00240949	0.992357	-0.0043993	28.1927	27.4992	28.4229	28.0087	27.7662	27.2947	27.3116	26.9979	26.8716	27.0914	27.392	27.8774	28.0029	28.4911	27.2879	24.42	27.2673	28.099	27.8641	27.257	27.8297	6	6	5	P36952	P36952	Serpin B5	SERPINB5
1082	P36957	Dihydrolipoyllysine-residue succinyltransferase component of 2-oxoglutarate dehydrogenase complex, mitochondrial	DLST	8.65617	48.755	9	27.9621		0.111654	0.691269	0.0725356	0.912882	0.0298347	0.331418	0.605356	0.105449	0.18788	0.746774	-0.0756143	28.1401	28.1461	28.3333	28.1965	28.2922	27.7221	27.7556	27.9721	27.7708	28.0201	28.2878	28.3913	27.8355	28.6427	27.8803	27.9748	28.1725	28.1456	28.1384	28.033	28.1086	6	6	6	P36957;Q86SW4;H0YJF9;G3V3F0;G3V5M3	P36957	Dihydrolipoyllysine-residue succinyltransferase component of 2-oxoglutarate dehydrogenase complex, mitochondrial	DLST
1083	P37802	Transgelin-2	TAGLN2	9.25978	22.391	16	29.7674		0.355254	0.357764	0.53359	0.399688	0.263831	0.0929579	0.8503	0.0445709	0.453939	0.411392	0.21926	29.638	29.6152	29.307	28.7631	29.349	29.0497	29.4937	29.5333	29.1424	28.8846	29.418	28.9825	29.1639	29.807	29.0569	28.8675	28.8912	28.3525	29.287	29.2424	29.0232	6	6	6	P37802;X6RJP6	P37802;X6RJP6	Transgelin-2	TAGLN2
1084	P37837	Transaldolase	TALDO1	9.81658	37.54	15	30.1082		0.65799	0.168554	0.848312	0.411025	-0.182984	0.913074	0.501692	-0.111593	0.26503	0.725894	-0.0713914	31.5973	31.4849	31.4446	31.3477	31.5431	31.6839	31.5354	31.7982	31.691	31.6744	31.5203	31.5518	31.9586	31.269	31.8897	31.8072	31.5454	31.7297	31.5169	31.6285	31.6999	6	6	6	P37837;F2Z393	P37837;F2Z393	Transaldolase	TALDO1
1086	P38606	V-type proton ATPase catalytic subunit A	ATP6V1A	9.08575	68.303	17	30.545		0.0785668	0.752941	0.22209	0.788564	0.056557	0.203301	0.774316	0.0509691	0.0186845	0.979348	0.0055879	30.3106	30.0641	30.0947	29.9582	30.2477	29.8323	30.3057	30.0512	29.8947	30.1378	29.9893	29.8231	30.1562	29.9198	30.1128	29.7042	30.0901	30.1853	30.0846	30.0336	30.0281	6	6	6	P38606;C9JVW8;C9JA17;F8WDJ3	P38606	V-type proton ATPase catalytic subunit A	ATP6V1A
1087	P38646	Stress-70 protein, mitochondrial	HSPA9	9.05987	73.68	30	30.7392		0.679231	0.159634	0.971367	0.394815	0.185647	0.739337	0.529781	0.107421	0.288862	0.703449	0.0782264	30.2783	30.078	30.3093	30.2835	30.1089	30.2388	30.333	29.9516	29.9556	30.0372	30.1408	30.2341	30.0623	29.7996	30.0423	29.8779	29.9306	30.4702	30.2161	30.1087	30.0305	6	6	6	P38646;D6RJI2;D6RA73;H0YBG6;H0Y8S0	P38646	Stress-70 protein, mitochondrial	HSPA9
1088	P39023	60S ribosomal protein L3	RPL3	8.16023	46.108	4	NaN		0.255434	0.468335	0.212126	0.613698	-0.229554	0.252826	0.458175	0.39128	0.493108	0.225857	-0.620834	25.2237	24.7976	26.7858	26.7798	26.5313	26.6454	26.5357	26.4763	26.4766	26.8175	24.2966	23.8131	26.1751	25.4815	26.8829	25.8418	26.7129	27.0468	26.737	26.5765	26.5319	3	4	5	P39023;G5E9G0;H7C422;F8WCR1;H7C3M2;B5MCW2;Q92901	P39023;G5E9G0;H7C422	60S ribosomal protein L3	RPL3
1090	P40227	T-complex protein 1 subunit zeta	CCT6A	8.63544	58.024	11	NaN		1.6338	0.0174648	0.194605	0.723467	0.103286	2.09697	0.0180749	0.605222	1.32035	0.0674026	-0.501936	28.9622	28.4201	28.4158	28.5268	28.4123	28.0341	27.2419	27.7744	27.8448	28.1683	28.0121	28.0985	27.9804	27.7171	28.4181	28.4944	28.7145	28.8271	28.4619	27.8567	28.3586	6	6	6	P40227;Q92526	P40227	T-complex protein 1 subunit zeta	CCT6A
1091	P40925	Malate dehydrogenase, cytoplasmic	MDH1	10.4482	36.426	23	32.9519		0.75222	0.133535	0.867935	0.392386	0.197237	0.893786	0.349835	0.184809	0.043073	0.951694	0.0124283	33.6394	33.8673	33.419	33.3801	33.3688	33.8124	33.2483	33.3718	33.2467	33.4637	33.6633	33.3843	33.2408	33.3739	33.4469	33.1311	33.4055	33.7053	33.5812	33.3963	33.3839	6	6	6	P40925;C9JF79;B9A041;C9JRL4;B8ZZ51;C9JLV6	P40925;C9JF79;B9A041;C9JRL4	Malate dehydrogenase, cytoplasmic;Malate dehydrogenase	MDH1
1092	P40926	Malate dehydrogenase, mitochondrial	MDH2	9.48975	35.503	15	32.3987		0.997504	0.07515	0.889638	0.440623	0.164073	0.332536	0.644374	-0.0856574	1.24842	0.220876	0.249731	30.7136	30.3919	30.343	30.7537	30.5737	30.5315	30.4741	30.5043	30.9002	30.4904	30.5098	30.9426	30.4389	30.1904	30.6233	30.3907	30.1722	30.5075	30.5512	30.6369	30.3872	6	6	6	P40926;G3XAL0	P40926;G3XAL0	Malate dehydrogenase, mitochondrial;Malate dehydrogenase	MDH2
1094	P42025	Beta-centractin	ACTR1B	8.03579	42.293	4	NaN		1.24347	0.0429763	1.3791	0.0429783	0.762649	0.85099	0.250806	0.264498	0.727184	0.166189	0.498151	26.5307	26.094	26.1946	26.0695	26.3704	26.2624	26.1211	26.2889	25.6178	26.2591	26.2078	25.4398	26.0818	25.8235	25.3041	24.9379	24.3426	26.4558	26.2536	26.099	26.4558	6	5	1	P42025	P42025	Beta-centractin	ACTR1B
1099	P43686	26S protease regulatory subunit 6B	PSMC4	8.72478	47.366	11	28.0239		0.450406	0.282624	0.397615	0.487107	0.232421	1.01157	0.154773	0.353185	0.187286	0.69188	-0.120764	28.9811	28.6561	28.6823	28.0736	28.4367	29.0017	28.4031	27.6812	28.4773	28.2013	28.5553	28.3943	28.8059	28.4856	28.1343	27.611	28.2293	29.171	28.6386	28.2854	28.4062	6	6	6	P43686	P43686	26S protease regulatory subunit 6B	PSMC4
1100	P45974	Ubiquitin carboxyl-terminal hydrolase 5	USP5	7.65482	95.785	5	25.6902		0.658136	0.168753	0.820824	0.293441	0.297557	0.396105	0.570625	0.114426	0.538602	0.425165	0.183131	25.9668	25.7548	25.6139	25.6734	26.3481	25.6308	25.5256	25.8629	25.718	25.6159	25.9114	25.6673	25.0048	25.2342	25.4809	25.6211	25.9414	25.9199	25.8313	25.7169	25.5337	6	6	6	P45974;F5H571	P45974	Ubiquitin carboxyl-terminal hydrolase 5	USP5
1102	P46108	Adapter molecule crk	CRK	9.47481	33.83	4	29.6178		0.418045	0.304585	0.145106	0.754334	0.101687	0.519292	0.151169	1.09133	0.449655	0.209606	-0.989641	30.0553	30.7933	30.8238	31.0755	30.6062	30.7928	30.8634	30.4533	30.476	24.6439	30.7465	30.4158	30.7474	30.6924	29.4597	30.9116	31.0223	30.7033	30.6911	30.591	30.5895	6	5	6	P46108	P46108	Adapter molecule crk	CRK
1104	Q5T8R1	Glutathione S-transferase Mu 5	GSTM5	8.0404	25.705	4	NaN		0.360125	0.353795	0.135165	0.72511	0.167025	0.424852	0.310633	-0.416848	0.676401	0.159467	0.583872	24.4167	26.3216	26.5249	25.5099	25.6327	24.6935	26.1113	24.91	25.5621	25.6113	26.6761	26.7296	26.0365	23.8789	25.1969	25.7176	25.991	25.2763	26.1188	26.1381	NaN	3	5	0	Q5T8R1;P46439;Q5T8Q9;Q03013	Q5T8R1;P46439	Glutathione S-transferase Mu 5	GSTM5
1105	P46777	60S ribosomal protein L5	RPL5	8.61213	34.362	7	NaN		0.104717	0.698617	0.0141672	0.979108	-0.0099678	0.218283	0.61366	0.141112	0.300929	0.571307	-0.15108	27.0413	27.1396	26.6134	27.3424	26.4535	26.0211	26.9435	26.3507	26.5149	26.3123	26.3181	27.3252	26.8826	26.6203	26.2271	26.8261	26.9347	27.1803	26.7686	26.6275	26.7785	6	6	6	P46777;Q5T7N0;R4GNJ2	P46777;Q5T7N0	60S ribosomal protein L5	RPL5
1106	P46821	Microtubule-associated protein 1B	MAP1B	7.79378	270.63	12	NaN		1.01763	0.0715359	0.952333	0.222298	0.354657	1.36141	0.0974362	0.380853	0.0539331	0.921728	-0.0261955	27.9366	27.8746	26.994	27.5399	27.5604	27.4477	27.3025	27.3618	27.123	26.7612	27.229	27.2906	26.7645	27.0329	27.5431	27.0673	27.0732	27.7443	27.5589	27.178	27.2042	6	6	6	P46821;D6RA32;D6RA40;D6RGJ3;D6RCL2	P46821;D6RA32;D6RA40	Microtubule-associated protein 1B;MAP1B heavy chain;MAP1 light chain LC1	MAP1B
1107	P46940	Ras GTPase-activating-like protein IQGAP1	IQGAP1	8.04025	189.25	7	NaN		1.20552	0.046676	1.21568	0.0284841	1.25599	0.531139	0.359579	0.240795	0.865643	0.0591304	1.01519	28.2224	28.1804	28.2386	28.1698	28.3564	27.8788	28.2316	26.9388	28.0255	27.9398	28.1166	28.3493	24.3017	26.1562	27.4612	28.0192	27.6367	27.9354	28.1744	27.9336	27.7631	6	6	4	P46940;H0YLE8;A0A0J9YXZ5;A0A087WWP1	P46940;H0YLE8;A0A0J9YXZ5	Ras GTPase-activating-like protein IQGAP1	IQGAP1
1108	P47755	F-actin-capping protein subunit alpha-2	CAPZA2	8.98693	32.949	11	29.2051		1.32382	0.0353317	1.37502	0.121424	-0.410754	0.299295	0.565038	0.143388	1.34788	0.0552	-0.554142	28.2096	28.1588	27.9638	28.5091	28.3885	28.0074	28.5749	28.5866	27.6937	28.1171	27.9371	27.4674	28.7747	28.9795	28.1366	28.8282	28.8412	28.1414	28.2062	28.0628	28.6169	6	6	6	P47755;F8W9N7;A0A0D9SET8;C9JUG7	P47755;F8W9N7;A0A0D9SET8;C9JUG7	F-actin-capping protein subunit alpha-2	CAPZA2
1109	P47756	F-actin-capping protein subunit beta	CAPZB	9.22188	31.35	16	28.914		0.0356351	0.864585	0.172766	0.83861	0.0417376	0.0144361	0.982345	0.00517495	0.120315	0.860396	0.0365626	29.4073	29.6695	29.3662	29.8321	29.4595	29.6476	29.4869	29.9657	29.6998	29.3129	29.5216	29.3644	29.4783	29.68	29.6005	29.3297	29.6625	29.3807	29.5637	29.5585	29.522	6	6	6	P47756;B1AK85	P47756;B1AK85	F-actin-capping protein subunit beta	CAPZB
1111	P48307	Tissue factor pathway inhibitor 2	TFPI2	8.57109	26.934	3	NaN		1.20289	0.0468651	1.72505	0.0132893	1.00962	0.331095	0.433189	0.270478	0.808689	0.0938788	0.739147	26.4467	26.7144	27.237	26.4866	26.7385	26.6919	26.5715	26.2677	26.3768	26.9886	25.0181	27.4696	25.204	26.884	24.439	25.7285	26.2096	25.7922	26.7192	26.7348	26.884	6	5	1	P48307;H7C4A3	P48307	Tissue factor pathway inhibitor 2	TFPI2
1112	P48444	Coatomer subunit delta	ARCN1	8.15942	57.21	16	28.8352		1.17929	0.0489406	1.64797	0.0120684	-1.17055	0.349671	0.358726	-0.434179	1.05182	0.0553535	-0.736374	27.3167	24.9402	25.2409	25.2706	26.9249	26.4892	27.1617	27.3376	26.5519	26.3317	24.8255	26.5792	26.8171	27.6437	27.4352	26.8513	27.4314	27.0271	26.9103	26.7924	27.201	3	5	6	P48444;B0YIW6;Q6P1Q5;E9PK34	P48444;B0YIW6	Coatomer subunit delta	ARCN1
818	P05060	Secretogranin-1	CHGB	9.08558	78.275	2	NaN	+	3.22635	0.000428571	-4.34294e-08	1	0	2.31282	0.000303797	-4.09391	2.46562	0.000129032	4.31933	25.9959	25.7627	25.8786	24.3465	24.2534	25.8951	30.621	24.0184	30.3466	30.4864	30.7154	30.5078	25.6764	24.4459	24.5285	24.5651	26.4004	25.1633	NaN	30.5354	NaN	0	5	0	P05060;A0A0A0MT66	P05060;A0A0A0MT66	Secretogranin-1;PE-11;GAWK peptide;CCB peptide	CHGB
1115	P48735	Isocitrate dehydrogenase [NADP], mitochondrial	IDH2	7.97422	50.909	7	27.0231		0.0902514	0.726188	0.0549793	0.889211	0.0586627	0.42328	0.433784	0.203509	0.166269	0.687556	-0.144846	25.957	26.6517	26.0586	26.0718	25.2456	26.4198	26.1336	25.4771	26.0493	25.9014	25.9506	25.6716	26.7827	26.4588	25.6874	26.2257	26.358	24.5401	26.0674	25.9413	26.3025	6	5	5	P48735;H0YL11	P48735	Isocitrate dehydrogenase [NADP], mitochondrial	IDH2
1117	P49189	4-trimethylaminobutyraldehyde dehydrogenase	ALDH9A1	8.82685	53.801	10	29.1772		0.217242	0.514967	0.406235	0.560237	-0.152243	0.284356	0.67524	-0.0789811	0.188441	0.751038	-0.0732622	28.8039	28.4833	28.3746	28.8915	28.9802	28.6452	28.9711	28.6935	28.9254	28.6894	28.841	28.5323	28.8789	29.0144	29.4334	28.5409	28.5353	28.6893	28.6965	28.7754	28.8487	6	6	6	P49189	P49189	4-trimethylaminobutyraldehyde dehydrogenase	ALDH9A1
1120	P49368	T-complex protein 1 subunit gamma	CCT3	8.76418	60.533	17	29.0868		0.837214	0.110628	0.0486734	0.950129	-0.0174516	1.11554	0.242459	-0.235588	0.919907	0.297344	0.218136	29.0477	28.5133	28.7803	28.9431	28.6628	28.9729	29.1521	28.8138	29.0078	29.3821	28.8643	29.1135	28.9056	28.7927	28.9541	28.8054	28.4292	29.1378	28.82	29.0556	28.8375	6	6	6	P49368;B4DUR8;E9PRC8;Q5SZX6;Q5SZX9;E9PM09;Q5SZW8;E9PQ35	P49368;B4DUR8	T-complex protein 1 subunit gamma	CCT3
1124	P49720	Proteasome subunit beta type-3	PSMB3	9.00552	22.949	11	28.1111		1.38067	0.0312405	0.730122	0.282951	-0.347636	0.601765	0.310736	0.2696	2.0496	0.0200569	-0.617236	27.8572	28.5519	28.3298	27.7288	27.2377	28.0732	28.0878	27.759	27.6248	27.4485	27.8873	27.3537	28.3775	28.1807	28.8404	28.2551	28.5081	27.7027	27.9631	27.6935	28.3107	6	6	6	P49720;A0A087WXQ8;A0A087WY10;A0A087WUL2	P49720;A0A087WXQ8;A0A087WY10;A0A087WUL2	Proteasome subunit beta type-3	PSMB3
822	P05120	Plasminogen activator inhibitor 2	SERPINB2	8.89015	46.596	17	NaN	+	9.33724	0	0.183833	0.660258	-0.185029	8.43156	0	-4.71194	6.87947	0	4.52691	25.4632	25.0003	26.1159	25.1279	24.8505	24.5115	29.9119	29.9147	30.2299	30.0453	29.7389	29.5003	25.1616	25.6778	26.7922	24.4277	25.2223	24.8979	NaN	29.8902	25.7893	0	6	3	P05120;H7C004;H7BYS2;E7EPJ9;E9PDK7;E7ERB5	P05120	Plasminogen activator inhibitor 2	SERPINB2
823	P05121	Plasminogen activator inhibitor 1	SERPINE1	10.8473	45.059	39	NaN	+	4.46431	0	0.449778	0.546126	-0.156521	3.84495	0.00126733	-0.855612	4.47447	0.00282759	0.699092	34.0122	34.8642	34.8571	34.8294	34.8287	34.6877	35.564	35.6099	35.5483	35.6658	35.3329	35.4921	34.6762	35.0609	34.9966	34.9713	34.8002	34.5133	34.6799	35.5355	34.8364	6	6	6	P05121	P05121	Plasminogen activator inhibitor 1	SERPINE1
1128	P49773	Histidine triad nucleotide-binding protein 1	HINT1	9.76691	13.802	5	30.1326		0.399304	0.320556	0.432843	0.392358	0.350407	0.0920025	0.831664	-0.0537402	0.6013	0.235578	0.404147	30.5625	29.8242	30.685	30.4184	29.4556	29.9963	30.5214	30.3351	30.3031	29.8809	30.0146	30.2092	29.4562	28.7972	31.0011	29.3209	30.0691	30.1951	30.157	30.2107	29.8066	6	6	6	P49773;D6RC06;D6REP8;D6RE99;D6RD60	P49773;D6RC06;D6REP8;D6RE99;D6RD60	Histidine triad nucleotide-binding protein 1	HINT1
1132	P50281	Matrix metalloproteinase-14	MMP14	7.75818	65.893	6	NaN		0.527831	0.231803	-4.34294e-08	1	0	1.13285	0.0752967	-0.522617	0.351144	0.43085	0.265422	25.4735	24.7331	24.21	25.1901	25.1295	24.3	25.3028	25.2185	25.293	26.0357	25.4623	24.8596	23.9329	24.6114	25.4529	25.3553	25.2341	25.9927	NaN	25.3419	NaN	0	5	0	P50281;F8W1B7	P50281;F8W1B7	Matrix metalloproteinase-14	MMP14
1133	P50395	Rab GDP dissociation inhibitor beta	GDI2	10.074	50.663	37	32.796		0.66079	0.168007	0.580525	0.719038	-0.0648149	0.888958	0.526674	-0.103362	0.31485	0.814428	0.0385475	32.8685	33.0245	33.1425	33.0141	33.1721	33.1029	33.344	33.16	33.0644	33.0551	33.1934	33.1279	33.2443	33.1561	33.0547	33.0463	33.0779	33.1342	33.0541	33.1575	33.1189	6	6	6	P50395;Q5SX91;Q5SX87;V9GYF8;Q5SX90;V9GYJ7;Q5SX86	P50395;Q5SX91	Rab GDP dissociation inhibitor beta	GDI2
1134	P50454	Serpin H1	SERPINH1	8.34134	46.44	7	27.3332		0.565701	0.210578	0.675442	0.369467	0.249277	0.0406329	0.948255	0.0126479	0.615569	0.340827	0.236629	26.9989	27.118	27.2574	27.239	27.3388	26.8641	27.12	26.892	27.2191	27.4675	27.0417	27	26.7633	26.6043	27.6741	26.8494	26.481	26.9485	27.136	27.1234	26.8868	6	6	6	P50454;E9PKH2;E9PK86;E9PMI5;E9PR70;E9PPV6;H0YEP8;E9PQ34;E9PJH8;E9PIG2;E9PRS3;E9PNX1	P50454;E9PKH2	Serpin H1	SERPINH1
1135	P50502	Hsc70-interacting protein	ST13	9.2836	41.331	10	30.2892		0.624199	0.180232	0.61259	0.505674	0.154293	0.784264	0.357983	0.189055	0.164047	0.851279	-0.0347621	28.9024	29.1477	28.7429	29.5196	29.0465	29.2383	28.8638	28.961	28.9005	28.6495	29.0612	29.0271	28.9235	28.8161	29.213	28.8832	28.8681	28.9676	29.0996	28.9105	28.9453	6	6	6	P50502;H7C3I1;Q3KNR6;Q8NFI4;F6VDH7;Q8IZP2;F8WAQ7	P50502;H7C3I1;Q3KNR6;Q8NFI4;F6VDH7	Hsc70-interacting protein;Putative protein FAM10A5	ST13;ST13P5
841	P07093	Glia-derived nexin	SERPINE2	9.25079	44.002	22	NaN	+	3.04322	0.000652174	0.452356	0.613641	-0.113741	2.26564	0.0362804	0.448162	2.9068	0.0119577	-0.561902	30.3087	29.9843	30.309	29.8874	30.4004	30.209	29.4971	29.9795	29.7239	29.9492	29.8445	29.4156	30.0581	30.2188	30.6005	30.443	30.1385	30.3222	30.1831	29.735	30.2969	6	6	6	P07093;C9JN98;C9K031	P07093	Glia-derived nexin	SERPINE2
1137	P50990	T-complex protein 1 subunit theta	CCT8	8.94164	59.62	20	30.0986		0.725478	0.142237	0.715767	0.437045	-0.183324	0.0024631	1	0.000681877	1.01624	0.335014	-0.184006	29.8642	29.4131	29.4824	29.7777	29.5626	29.9482	29.7151	29.749	29.7357	29.6609	29.5948	29.5888	29.732	29.524	30.0913	29.7061	30.0527	30.0421	29.6747	29.674	29.858	6	6	6	P50990;H7C4C8;H7C2U0	P50990;H7C4C8	T-complex protein 1 subunit theta	CCT8
1138	P50991	T-complex protein 1 subunit delta	CCT4	8.54967	57.924	14	28.271		0.403445	0.317169	0.377832	0.594357	0.137834	0.647881	0.323133	0.241464	0.263164	0.672349	-0.10363	28.303	28.0982	28.2274	29.0037	28.2718	28.4411	28.2758	27.6738	27.8868	28.1891	28.6041	28.2669	28.2208	28.0002	28.2246	28.0151	28.6162	28.4413	28.3909	28.1494	28.253	6	6	6	P50991	P50991	T-complex protein 1 subunit delta	CCT4
1140	P51149	Ras-related protein Rab-7a	RAB7A	8.00745	23.489	8	NaN		0.202548	0.537119	0.654796	0.333569	0.303922	0.0756034	0.828348	0.0728108	-4.34294e-08	1	0	25.9013	25.7333	25.8279	25.0628	25.2556	25.8586	24.5248	25.2753	24.9621	25.5958	26.6294	26.2153	25.0134	25.1198	25.4015	24.6872	25.7808	25.8133	25.7153	NaN	NaN	5	0	0	P51149;C9J4V0;C9J8S3;C9IZZ0;C9J592;C9J4S4;C9J7D1	P51149;C9J4V0;C9J8S3;C9IZZ0;C9J592;C9J4S4	Ras-related protein Rab-7a	RAB7A
1141	P51452	Dual specificity protein phosphatase 3	DUSP3	8.29708	20.478	2	NaN		0.802592	0.119671	0.616616	0.315332	0.352618	1.4301	0.036019	0.64595	-4.34294e-08	1	0	26.3044	26.0329	26.1551	26.0809	25.9938	25.9401	25.2604	25.3576	25.0646	25.6589	26.5861	24.704	25.9078	25.4759	25.1306	26.5602	24.8939	26.4231	26.0949	NaN	NaN	5	0	0	P51452;K7ELG5;K7ES89	P51452;K7ELG5;K7ES89	Dual specificity protein phosphatase 3	DUSP3
1143	P51858	Hepatoma-derived growth factor	HDGF	8.72143	26.788	7	27.6602		1.4593	0.0265158	1.15467	0.0751053	0.675658	0.338827	0.556575	-0.138102	1.35288	0.0282034	0.81376	27.67	28.2584	27.8388	28.1424	27.9879	28.2131	28.577	28.521	27.9738	27.8097	28.3452	27.7125	27.8201	27.8993	27.5225	27.6521	27.3686	25.7941	28.0184	28.1565	27.6525	6	6	5	P51858	P51858	Hepatoma-derived growth factor	HDGF
1144	P51911	Calponin-1	CNN1	9.31012	33.17	12	30.1075		1.26722	0.0406411	0.437946	0.479725	0.219435	1.3038	0.0595781	0.523978	2.18265	0.105139	-0.304542	30.6827	30.0465	29.6509	29.8528	29.2795	29.1878	29.3184	29.4216	29.2372	29.2856	29.3566	28.9369	29.3199	29.5708	29.7331	29.6273	29.5395	29.593	29.7834	29.2594	29.5639	6	6	6	P51911;B7Z7E1;K7ENC5;K7ERK4;K7EQ72;K7ESJ2;K7ER02	P51911	Calponin-1	CNN1
854	P07858	Cathepsin B	CTSB	9.65273	37.821	14	NaN	+	8.67339	0	1.13019	0.338612	0.211387	5.8069	0	-1.12651	7.6783	0	1.33789	30.6292	30.3515	30.7368	30.5633	30.8121	30.2315	31.6868	31.8313	31.439	31.8797	31.6005	31.6461	30.1416	30.4506	30.2407	30.4683	30.4304	30.3244	30.5541	31.6806	30.3427	6	6	6	P07858;R4GMQ5;E9PJ67;E9PCB3;E9PKQ7;E9PNL5;E9PHZ5;E9PLY3;E9PSG5;E9PQM1;E9PR54;E9PS78	P07858	Cathepsin B;Cathepsin B light chain;Cathepsin B heavy chain	CTSB
1150	P52888	Thimet oligopeptidase	THOP1	7.68141	78.839	4	NaN		1.72066	0.0139246	0.605171	0.301732	0.384068	1.58682	0.00812987	1.29666	1.31159	0.0255154	-0.912594	26.6378	26.2292	24.8226	26.3917	26.2971	26.9392	25.6048	24.2689	23.8827	24.4057	26.4919	24.8834	25.8566	25.7366	25.8539	25.9126	26.1776	25.4757	26.499	NaN	25.8553	5	0	5	P52888;K7EP46;K7EIK4;K7EKB6;K7EMU4;K7EL32;K7EL02	P52888;K7EP46	Thimet oligopeptidase	THOP1
1151	P52907	F-actin-capping protein subunit alpha-1	CAPZA1	9.09503	32.922	9	28.7559		0.276252	0.443157	0.431814	0.539421	0.164807	0.512114	0.511738	0.132181	0.0790203	0.888555	0.0326265	29.2395	28.609	28.713	28.7108	29.0878	28.6438	28.7906	28.6961	28.4422	28.7981	28.6416	28.8422	28.4142	28.2765	29.0496	28.406	28.8826	28.986	28.834	28.7018	28.6692	6	6	6	P52907	P52907	F-actin-capping protein subunit alpha-1	CAPZA1
1152	P53396	ATP-citrate synthase	ACLY	8.16247	120.84	17	NaN		0.205444	0.532736	0.13481	0.835053	0.0494452	0.538928	0.524466	0.124067	0.247572	0.726549	-0.0746222	28.2979	27.8097	27.97	27.7842	27.9027	27.6523	27.8223	27.8042	27.893	27.7426	27.4876	27.9228	27.6195	27.5437	28.1333	27.9902	27.6991	28.1346	27.9028	27.7788	27.8534	6	6	6	P53396;K7ESG8;K7EIE7	P53396	ATP-citrate synthase	ACLY
865	P08581	Hepatocyte growth factor receptor	MET	8.08472	155.54	8	NaN	+	3.1219	0.000558659	0.337338	0.656127	0.106373	2.73328	0.0143556	0.540976	3.93607	0.0182584	-0.434603	28.3017	28.074	28.0131	27.8335	28.6385	27.8684	27.6133	27.4999	27.6638	27.6865	27.5471	27.4727	27.9572	28.1937	28.163	27.951	27.787	28.039	28.1215	27.5806	28.0152	6	6	6	P08581;H7C174	P08581	Hepatocyte growth factor receptor	MET
872	P09341	Growth-regulated alpha protein	CXCL1	10.1902	11.301	11	NaN	+	12.4466	0	-4.34294e-08	1	0	11.1437	0	-7.85091	8.90953	0	7.7539	24.4664	26.0139	24.8169	25.03	25.4289	25.0381	32.9615	32.9235	32.8774	33.0635	33.0153	33.0584	26.1379	25.5222	23.8996	25.7924	24.3389	25.6852	NaN	32.9833	NaN	0	6	0	P09341	P09341	Growth-regulated alpha protein;GRO-alpha(4-73);GRO-alpha(5-73);GRO-alpha(6-73)	CXCL1
1158	P54652	Heat shock-related 70 kDa protein 2	HSPA2	8.53689	70.02	29	29.4269		0.152956	0.613035	0.135889	0.80195	0.0663061	0.199923	0.680234	-0.0950324	0.373288	0.525481	0.161338	28.1492	28.0758	27.6488	28.4858	28.0467	28.5251	28.5184	28.2925	28.5368	27.7068	28.4796	27.9676	27.9495	28.1049	28.7076	27.8625	27.8008	28.1082	28.1552	28.2503	28.0889	6	6	6	P54652	P54652	Heat shock-related 70 kDa protein 2	HSPA2
882	P09960	Leukotriene A-4 hydrolase	LTA4H	7.71804	69.284	5	NaN	+	2.18028	0.0050318	0.359406	0.44063	0.339149	1.82764	0.0092	-0.934449	2.79564	0.00148571	1.2736	26.2273	24.5216	25.888	24.3503	24.9866	24.9039	26.1658	25.8523	26.0007	26.416	26.1399	25.9096	24.286	25.3131	24.0095	24.3751	25.8265	25.0326	26.0576	26.0807	NaN	2	6	0	P09960;B4DEH5	P09960	Leukotriene A-4 hydrolase	LTA4H
1161	P54886	Delta-1-pyrroline-5-carboxylate synthase	ALDH18A1	9.21685	87.301	7	NaN		0.527634	0.231523	0.317446	0.651187	-0.114151	0.400999	0.500794	0.159513	0.855401	0.251354	-0.273663	31.051	31.6678	31.0282	31.1195	30.8901	30.8913	30.5153	30.6239	31.2272	31.3286	31.136	30.8598	31.3691	31.1257	31.0679	31.492	31.4326	30.8455	31.108	30.9485	31.2221	6	6	6	P54886	P54886	Delta-1-pyrroline-5-carboxylate synthase;Glutamate 5-kinase;Gamma-glutamyl phosphate reductase	ALDH18A1
1163	P55001	Microfibrillar-associated protein 2	MFAP2	9.9028	20.825	6	NaN		1.14932	0.0519552	1.96764	0.0615814	-0.457743	0.674483	0.313838	-0.243929	0.476542	0.407878	-0.213814	29.8968	29.7361	29.5166	29.5066	29.4095	29.6283	30.0173	29.713	29.5173	30.6145	29.5451	29.7501	30.4673	29.8518	29.7249	29.9927	29.9564	30.4471	29.6156	29.8596	30.0734	6	6	6	P55001	P55001	Microfibrillar-associated protein 2	MFAP2
895	P11047	Laminin subunit gamma-1	LAMC1	9.19468	177.6	50	NaN	+	5.06391	0	0.553064	0.629362	0.0987787	4.7877	0.0039697	0.573334	3.65694	0.0147755	-0.474555	32.0048	31.6825	31.7471	31.9107	31.9809	31.9503	31.3141	31.2381	31.0911	31.3864	31.3759	31.4305	31.9909	31.6582	31.7099	31.8417	31.9216	31.5613	31.8794	31.306	31.7806	6	6	6	P11047	P11047	Laminin subunit gamma-1	LAMC1
1166	P55072	Transitional endoplasmic reticulum ATPase	VCP	9.41333	89.321	42	32.1026		0.166636	0.592089	0.0837094	0.945737	0.0165567	0.243876	0.818453	-0.0366961	0.563545	0.735733	0.0532529	31.6963	31.5991	31.3713	31.7818	31.5115	31.5193	31.6164	31.6263	31.6832	31.6447	31.5686	31.5603	31.4764	31.4732	31.6112	31.6006	31.4891	31.7296	31.5799	31.6166	31.5633	6	6	6	P55072;C9JUP7;C9IZA5	P55072	Transitional endoplasmic reticulum ATPase	VCP
1167	P55263	Adenosine kinase	ADK	8.31952	40.545	3	NaN		1.51623	0.0232629	1.02999	0.0983448	0.626477	0.712143	0.372164	-0.186527	1.44412	0.0245	0.813004	27.2571	26.746	27.0646	27.3404	26.9171	26.8115	26.8519	27.2043	27.4496	27.288	27.0638	27.3982	26.7152	26.6931	27.0387	25.5213	25.2851	27.1244	27.0228	27.2093	26.8928	6	6	4	P55263	P55263	Adenosine kinase	ADK
1169	P55290	Cadherin-13	CDH13	8.84681	78.286	6	NaN		1.73164	0.0135581	0.405769	0.584124	0.138879	1.69496	0.0298719	0.601445	1.33591	0.0779103	-0.462566	29.7308	29.4911	28.9094	29.5455	29.6953	29.3317	28.3333	28.3194	28.806	29.0802	29.271	29.2853	29.3176	28.9769	29.3181	29.178	29.407	29.6729	29.4506	28.8492	29.3117	6	6	6	P55290	P55290	Cadherin-13	CDH13
1171	P55809	Succinyl-CoA:3-ketoacid coenzyme A transferase 1, mitochondrial	OXCT1	8.38639	56.157	10	27.9195		1.86419	0.0104892	1.60286	0.099057	-0.415613	1.14824	0.0226396	1.19005	1.67039	0.00513869	-1.60567	27.8881	27.4206	27.4351	27.225	27.5478	27.0956	27.8561	24.602	27.3152	25.2002	27.3699	25.1285	27.8035	27.7238	28.0157	27.445	27.8693	28.2487	27.4354	27.5137	27.851	6	3	6	P55809;E9PDW2;Q9BYC2	P55809;E9PDW2	Succinyl-CoA:3-ketoacid coenzyme A transferase 1, mitochondrial	OXCT1
1174	P56537	Eukaryotic translation initiation factor 6	EIF6	9.01845	26.599	5	NaN		0.220469	0.511618	0.241177	0.520252	-0.442944	0.457554	0.232923	-0.633953	0.163072	0.667858	0.19101	24.2042	27.7552	27.8767	27.9306	27.9326	28.2199	27.5539	27.9925	28.2883	28.3393	28.1063	27.4425	25.6446	27.7936	28.0501	28.3743	28.366	28.3482	27.943	27.9538	28.1865	5	6	5	P56537;B7ZBH1;F8WD20;A0A0B4J1Y7;F8WDS6	P56537;B7ZBH1	Eukaryotic translation initiation factor 6	EIF6
918	P13726	Tissue factor	F3	8.47998	33.067	4	NaN	+	4.03001	3.53982e-05	0.917951	0.0902764	-0.825462	4.48162	0	-2.42829	2.74808	0.000808989	1.60282	24.5648	25.9279	25.2684	24.9883	25.0713	26.7694	27.9936	27.903	27.997	28.1403	27.7584	27.3676	25.799	25.5777	27.5295	25.6377	25.7324	27.2667	26.7694	27.86	27.3981	1	6	2	P13726	P13726	Tissue factor	F3
1178	P59998	Actin-related protein 2/3 complex subunit 4	ARPC4	8.76018	19.667	7	28.228		0.254561	0.468317	0.555155	0.549857	-0.136196	0.391775	0.572072	-0.113401	0.0561835	0.923479	-0.0227944	27.3505	27.1552	27.1079	27.2246	26.9095	26.9176	27.4954	27.1396	27.0443	26.8287	27.5095	27.3283	27.4972	27.0445	26.9753	27.5169	27.3299	27.1188	27.1109	27.2243	27.2471	6	6	6	P59998;F8WCF6;F8WDD7;H7C0A3;A0A0A6YYG9;F8WE39;R4GN08	P59998;F8WCF6;F8WDD7;H7C0A3;A0A0A6YYG9	Actin-related protein 2/3 complex subunit 4	ARPC4;ARPC4-TTLL3
1179	P60174	Triosephosphate isomerase	TPI1	10.3755	30.791	31	33.2829		0.375246	0.3421	0.377105	0.637764	0.109978	0.130008	0.86652	-0.0303841	0.69141	0.464482	0.140362	34.072	33.5449	33.5831	33.7006	33.5743	33.5222	33.6791	33.6187	33.7539	33.7026	33.7946	33.6303	33.374	33.4804	33.9044	33.5915	33.2422	33.7447	33.6662	33.6966	33.5562	6	6	6	P60174;U3KPZ0;U3KQF3;U3KPS5	P60174;U3KPZ0	Triosephosphate isomerase	TPI1
1180	P60709	Actin, cytoplasmic 1	ACTB	8.97332	41.736	53	27.1408		0.241016	0.485337	0.14753	0.741065	-0.119219	0.373847	0.499165	0.170814	0.47825	0.347202	-0.290033	29.3076	28.3139	28.8235	29.124	28.5861	28.2865	28.6739	28.2807	28.5243	28.9876	28.2794	28.6708	28.1698	28.0954	29.467	28.6313	29.4656	29.3279	28.7403	28.5695	28.8595	6	6	6	P60709;G5E9R0;E7EVS6;Q6S8J3;C9JZR7;Q562R1;C9JTX5;A5A3E0;C9JUM1;P0CG38;P0CG39;Q9BYX7	P60709	Actin, cytoplasmic 1;Actin, cytoplasmic 1, N-terminally processed	ACTB
1182	P60866	40S ribosomal protein S20	RPS20	9.45413	13.373	4	28.3839		0.124855	0.665144	0.390186	0.502878	-0.218705	0.0916315	0.796972	-0.0805086	0.196073	0.670607	-0.138197	28.8594	27.903	28.414	29.1169	27.8381	28.6903	28.7959	28.6533	28.8191	29.315	27.5767	28.1448	28.9035	28.0401	28.8779	28.6335	28.9473	28.7315	28.4703	28.5508	28.689	6	6	6	P60866;E5RJX2;E5RIP1;G3XAN0	P60866;E5RJX2;E5RIP1	40S ribosomal protein S20	RPS20
1183	P60891	Ribose-phosphate pyrophosphokinase 1	PRPS1	8.2293	34.834	8	NaN		0.997748	0.0752651	1.51723	0.0374237	0.725567	0.962753	0.0821908	0.586042	0.146234	0.707415	0.139525	25.5857	26.3208	26.2592	25.3616	26.2033	26.2475	25.7049	24.6743	25.5346	24.4317	26.1892	25.9273	25.6767	24.3551	26.0325	25.1624	25.3213	25.0768	25.9964	25.8096	NaN	6	3	0	P60891;B1ALA9;A0A0B4J207;P21108;B7ZB02;B1ALA7;P11908;H7C540;A6NMS2;D3YTJ7	P60891;B1ALA9;A0A0B4J207;P21108	Ribose-phosphate pyrophosphokinase 1;Ribose-phosphate pyrophosphokinase 3	PRPS1;PRPS1L1
929	P14780	Matrix metalloproteinase-9	MMP9	8.19593	78.457	13	NaN	+	7.25044	0	-4.34294e-08	1	0	5.9264	0	-3.99539	6.35683	0	3.38619	25.7501	25.4233	25.608	23.6165	24.2194	24.1354	28.5889	28.5693	28.5956	29.1789	28.7112	29.0812	26.7089	24.8424	25.1605	25.1983	25.4354	25.0625	NaN	28.7875	NaN	0	6	0	P14780	P14780	Matrix metalloproteinase-9;67 kDa matrix metalloproteinase-9;82 kDa matrix metalloproteinase-9	MMP9
1186	P60981	Destrin	DSTN	9.49115	18.506	17	30.1633		0.103145	0.701587	0.18756	0.759679	0.0763547	0.0555975	0.926966	-0.0175505	0.262355	0.687392	0.0939051	29.9429	30.1443	29.7174	30.0373	29.5588	29.7169	29.8457	29.8814	29.9117	29.6189	30.129	29.8362	29.7511	29.8617	29.6121	29.9073	30.2602	29.2671	29.8529	29.8705	29.7766	6	6	6	P60981;F6RFD5	P60981;F6RFD5	Destrin	DSTN
1187	P61019	Ras-related protein Rab-2A	RAB2A	9.33201	23.545	16	30.6167		0.867993	0.102912	1.10818	0.29026	-0.25263	1.0979	0.336115	-0.178251	0.219271	0.732598	-0.074379	29.3291	29.3861	29.5386	29.4773	29.4393	29.6998	29.9468	29.7659	29.5799	29.5267	29.6792	29.4413	29.6754	29.7784	29.5472	29.9351	30.1316	29.3184	29.4784	29.6566	29.731	6	6	6	P61019;E9PKL7;Q5HYI5;Q8WUD1;H0YD31;H7C125;E9PE37;A0A1D5RMT4;H0YDL5	P61019;E9PKL7	Ras-related protein Rab-2A	RAB2A
1188	P61020	Ras-related protein Rab-5B	RAB5B	8.54754	23.707	7	NaN		0.162872	0.597188	0.260274	0.629294	0.152825	0.584745	0.401282	0.181707	0.0400452	0.925315	-0.028882	27.1817	26.7138	26.5332	26.6651	27.0025	26.7374	26.835	26.9402	26.5802	26.2091	26.3808	26.7981	27.0191	26.8295	27.1111	26.9748	25.69	26.2922	26.8056	26.6239	26.8453	6	6	5	P61020;F8VUA5	P61020;F8VUA5	Ras-related protein Rab-5B	RAB5B
1189	P61026	Ras-related protein Rab-10	RAB10	8.12218	22.541	3	26.8474		1.52302	0.0228587	0.547589	0.358576	-0.319894	1.04581	0.0723284	0.588727	1.70903	0.0119362	-0.908621	26.8419	25.734	25.692	25.5933	25.7967	25.8395	25.1831	24.6514	26.0669	25.411	24.6724	25.9803	26.6787	26.6722	26.1171	26.4252	26.2299	25.2937	25.9162	NaN	26.5015	6	0	4	P61026	P61026	Ras-related protein Rab-10	RAB10
1190	P61088	Ubiquitin-conjugating enzyme E2 N	UBE2N	9.2559	17.138	6	27.6537		1.34813	0.033469	1.3785	0.107672	0.440946	0.788158	0.417221	0.149516	0.85644	0.233079	0.29143	28.9023	28.9951	29.3557	29.2443	29.3724	29.0825	29.1378	28.9693	28.9257	29.234	28.9347	28.8537	28.2312	28.8537	29.1437	28.6646	28.2368	29.1768	29.1587	29.0092	28.7178	6	6	6	P61088;F8VQQ8;F8VSD4;F8VV71;Q5JXB2;F8VZ29	P61088;F8VQQ8;F8VSD4	Ubiquitin-conjugating enzyme E2 N	UBE2N
953	P17900	Ganglioside GM2 activator	GM2A	9.51072	20.838	7	NaN	+	3.86836	9.44882e-05	1.33849	0.0781368	0.552674	3.2884	0.00334426	-0.768766	3.2124	0.000790698	1.32144	29.4289	29.1443	29.1639	29.0009	29.4271	29.1639	30.0856	29.657	29.7142	29.8435	30.0774	30.5638	28.832	28.8165	28.6486	28.5159	27.7236	29.4764	29.2215	29.9903	28.6688	6	6	6	P17900;H0YBY3;E5RJD0	P17900	Ganglioside GM2 activator;Ganglioside GM2 activator isoform short	GM2A
1192	P61158	Actin-related protein 3	ACTR3	8.77014	47.371	9	29.1958		0.335546	0.375738	0.206052	0.754588	-0.0759773	0.33004	0.627609	0.0931285	0.694661	0.408354	-0.169106	28.1071	28.3784	27.9884	28.7278	28.3166	28.4111	28.0086	28.3809	28.3708	28.1517	28.1164	28.3422	28.6583	28.2929	28.6156	28.5093	27.9549	28.3542	28.3216	28.2284	28.3975	6	6	6	P61158;B4DXW1;F8WEW2;F8WE84;F8WDR7;Q9P1U1	P61158;B4DXW1	Actin-related protein 3	ACTR3
1193	P61160	Actin-related protein 2	ACTR2	9.10047	44.76	10	28.4162		0.524679	0.232881	0.63304	0.459689	0.181422	0.13172	0.817619	-0.0476475	0.709621	0.32088	0.229069	28.9657	28.6831	28.4538	28.8906	28.6705	28.8991	28.8661	28.7827	28.927	29.0814	28.2733	28.9182	28.6892	28.0131	28.7162	28.5379	28.8222	28.6955	28.7605	28.8081	28.579	6	6	6	P61160;F5H6T1;A0A1B0GWD0;A0A1B0GWH0	P61160;F5H6T1	Actin-related protein 2	ACTR2
1194	P61163	Alpha-centractin	ACTR1A	8.33389	42.613	8	27.2457		0.648475	0.171695	0.646714	0.191193	0.670325	0.0845614	0.862282	-0.0413942	0.684878	0.132721	0.711719	27.2412	27.0418	26.6196	26.5962	26.9098	27.1437	27.3043	27.1754	27.3612	26.6994	26.6572	26.6031	26.4925	27.2555	23.8621	26.9644	26.0704	26.8854	26.9254	26.9668	26.7336	6	6	5	P61163;R4GMT0;A0A1B0GVS3	P61163;R4GMT0	Alpha-centractin	ACTR1A
1196	P61224	Ras-related protein Rap-1b	RAP1B	8.15788	20.825	3	NaN		0.1901	0.554801	0.369654	0.496751	0.238524	0.487833	0.365174	0.250878	0.0119972	0.976015	-0.0123533	25.5836	25.2379	25.3675	25.8608	25.7074	25.6402	24.3441	25.7329	25.4308	25.2056	25.9141	25.2645	25.04	24.336	25.5235	25.6386	26.3179	25.11	25.6319	25.5856	NaN	5	4	0	P61224;F5H823;B7ZB78;F5GZG1;E7ESV4;A0A0J9YXB3;F5H7Y6;P62834;A6NIZ1;F8WBC0;F5H4H0;F5GYH7;F5H077;F5GWU8;F5H491;F5H0B7;F5H500;F5H6R7;F5H004;A0A075B6Q0;F5GYB5;F5GX62	P61224;F5H823;B7ZB78;F5GZG1;E7ESV4;A0A0J9YXB3;F5H7Y6;P62834;A6NIZ1	Ras-related protein Rap-1b;Ras-related protein Rap-1A;Ras-related protein Rap-1b-like protein	RAP1B;RAP1A
963	P19876	C-X-C motif chemokine 3	CXCL3	9.27054	11.342	7	NaN	+	9.65928	0	-4.34294e-08	1	0	8.63779	0	-5.15383	6.87689	0	4.83782	24.6305	25.6279	25.0364	24.1556	24.4519	24.672	30.0814	29.6328	29.4978	30.2201	29.6423	30.4228	24.3787	26.4333	25.7116	24.6355	24.3916	24.9196	NaN	29.9162	NaN	0	6	0	P19876	P19876	C-X-C motif chemokine 3;GRO-gamma(5-73)	CXCL3
1200	P61586	Transforming protein RhoA	RHOA	9.30475	21.768	7	30.0343		1.8069	0.0116867	1.14178	0.134041	-0.439905	0.646252	0.369053	0.199325	1.91799	0.0208889	-0.63923	29.0117	28.3716	28.6968	28.5161	28.1628	28.6124	28.5746	28.0902	28.1153	28.5769	28.2303	28.5882	29.2664	29.2518	28.0964	29.2017	29.1498	29.0447	28.5619	28.3626	29.0018	6	6	6	P61586;Q5JR07;C9JNR4;E9PQH6;C9JX21;Q5JR08;Q5JR05;P08134;E9PLA2;C9JRM1;Q5JR06;E9PN11;U3KQA9;U3KQV3	P61586;Q5JR07;C9JNR4;E9PQH6;C9JX21;Q5JR08;Q5JR05;P08134	Transforming protein RhoA;Rho-related GTP-binding protein RhoC	RHOA;RHOC
1202	P61769	Beta-2-microglobulin	B2M	10.9849	13.714	15	NaN		0.988459	0.0770728	0.559325	0.602358	0.109921	1.12558	0.272562	0.211046	0.759378	0.560879	-0.101125	33.9487	34.1097	34.1653	34.0493	33.7165	34.3597	33.9628	33.9242	33.912	33.959	33.668	33.657	33.9344	33.8851	34.1229	33.8926	33.9392	33.9155	34.0582	33.8472	33.9483	6	6	6	P61769;F5H6I0;H0YLF3	P61769	Beta-2-microglobulin;Beta-2-microglobulin form pI 5.3	B2M
964	P19883	Follistatin	FST	9.72266	38.007	20	NaN	+	6.25056	0	0.27233	0.63444	0.142584	5.14089	0	-1.5108	5.33857	0	1.65338	30.4484	30.5317	30.6842	30.9675	30.0539	31.083	32.1421	32.0179	32.356	32.4588	31.8612	31.9975	31.0136	30.6071	30.0932	30.7223	30.5114	29.9655	30.6281	32.1389	30.4855	6	6	6	P19883	P19883	Follistatin	FST
1204	P61960	Ubiquitin-fold modifier 1	UFM1	9.12892	9.1175	5	27.9249		0.448481	0.283421	0.74243	0.31769	-0.290699	0.526966	0.397859	-0.198954	0.168638	0.731863	-0.0917454	26.7383	26.6518	27.248	26.9131	26.9087	27.3862	27.623	27.3626	26.6369	27.2971	27.0235	27.0969	27.6927	27.4404	27.2641	27.5034	27.1531	26.5367	26.9744	27.1733	27.2651	6	6	6	P61960;H0Y614	P61960	Ubiquitin-fold modifier 1	UFM1
1205	P61970	Nuclear transport factor 2	NUTF2	9.49039	14.478	5	29.1625		0.183352	0.564916	0.0372693	0.947099	0.0267738	0.424259	0.48755	-0.162863	0.377699	0.483167	0.189637	28.7174	29.567	28.9733	29.0437	29.6694	29.1765	29.4347	29.3204	29.3815	28.9774	29.6911	29.3193	29.4991	29.2184	29.132	28.6948	29.896	28.5461	29.1912	29.3541	29.1644	6	6	6	P61970;H3BRV9	P61970;H3BRV9	Nuclear transport factor 2	NUTF2
1206	P61978	Heterogeneous nuclear ribonucleoprotein K	HNRNPK	9.54087	50.976	23	31.1663		0.820376	0.114699	1.21228	0.270484	-0.257267	0.547409	0.489739	-0.139117	0.423489	0.573984	-0.11815	30.5246	30.9474	30.9913	31.084	30.9604	31.0377	30.9233	31.1533	31.1216	30.7958	31.4289	30.9572	31.3076	31.2318	30.8729	31.3191	30.9442	31.4135	30.9242	31.0634	31.1815	6	6	6	P61978;Q5T6W2;S4R457;S4R359	P61978;Q5T6W2	Heterogeneous nuclear ribonucleoprotein K	HNRNPK
1207	P61981	14-3-3 protein gamma	YWHAG	10.221	28.302	33	33.1927		1.76429	0.0126804	1.72206	0.156538	-0.310408	0.056889	0.926953	-0.0179183	1.97777	0.125117	-0.292489	32.5715	32.795	32.6037	32.7619	32.2565	32.8738	32.8371	32.8219	32.7258	32.6361	32.4213	32.5278	32.9783	32.9396	33.1699	33.0149	32.9367	32.6854	32.6437	32.6617	32.9541	6	6	6	P61981	P61981	14-3-3 protein gamma;14-3-3 protein gamma, N-terminally processed	YWHAG
1209	P62140	Serine/threonine-protein phosphatase PP1-beta catalytic subunit	PPP1CB	8.88285	37.186	10	28.5889		0.309622	0.404546	0.505553	0.486199	0.190181	0.542035	0.362141	0.231369	0.0682615	0.883082	-0.0411876	28.9803	28.1794	28.3562	28.6745	28.7025	28.5851	28.7308	27.648	28.7615	28.3963	28.1106	28.4425	28.0419	28.3964	28.3271	28.0271	28.688	28.8563	28.5797	28.3483	28.3895	6	6	6	P62140;C9JP48;C9J9S3	P62140;C9JP48	Serine/threonine-protein phosphatase PP1-beta catalytic subunit;Serine/threonine-protein phosphatase	PPP1CB
1210	P62191	26S protease regulatory subunit 4	PSMC1	8.39065	49.184	10	NaN		0.267393	0.453153	0.893596	0.388862	0.196456	0.20778	0.663691	0.10348	0.199155	0.711541	0.0929756	27.7476	27.5316	27.2316	27.6387	27.2058	27.7272	27.3374	28.0922	27.3123	26.8546	27.1633	27.7018	27.2464	27.4192	27.5455	27.1409	27.1592	27.3924	27.5138	27.4103	27.3173	6	6	6	P62191	P62191	26S protease regulatory subunit 4	PSMC1
1211	P62195	26S protease regulatory subunit 8	PSMC5	8.77774	45.626	12	28.6377		1.79273	0.012	0.194083	0.735107	-0.0937459	1.5903	0.0512951	0.482127	2.01992	0.0247111	-0.575873	28.837	28.7839	28.4251	28.356	28.5045	29.2739	28.012	28.1565	27.9846	27.9855	28.4711	28.6778	28.6182	28.7105	28.5556	28.8253	28.5989	29.4343	28.6967	28.2146	28.7905	6	6	6	P62195;J3KRP2;J3QSA9;J3QQM1;J3QLH6;J3QRW1;J3QSE0;J3QRR3;Q8NB90	P62195;J3KRP2;J3QSA9;J3QQM1;J3QLH6	26S protease regulatory subunit 8	PSMC5
1213	P62258	14-3-3 protein epsilon	YWHAE	10.2836	29.174	27	33.8453		0.553798	0.216244	0.896716	0.285458	-0.290845	0.369988	0.540679	-0.139627	0.375956	0.540166	-0.151218	32.2076	32.822	32.6341	32.8113	32.5696	33.0292	33.07	33.1001	32.9195	32.7059	32.8353	32.2808	32.9498	33.124	33.0769	33.2383	33.0896	32.3403	32.679	32.8186	32.9698	6	6	6	P62258;K7EIT4;B4DJF2;I3L3T1;K7EM20;I3L0W5	P62258	14-3-3 protein epsilon	YWHAE
1216	P62269	40S ribosomal protein S18	RPS18	7.7928	17.718	3	NaN		1.49085	0.0246756	0.540664	0.266892	-0.56849	1.25928	0.0407788	0.685561	1.79939	0.0054966	-1.25405	24.2621	23.9829	25.2524	25.7944	25.5083	24.8384	23.9275	24.1291	24.1158	24.8051	24.2093	24.3384	26.6904	24.1541	25.2683	25.9526	24.5771	26.407	24.1225	24.144	NaN	2	5	0	P62269;A0A0G2JQH2;Q5GGW2	P62269	40S ribosomal protein S18	RPS18
1219	P62310	U6 snRNA-associated Sm-like protein LSm3	LSM3	8.55937	11.845	5	NaN		0.0407621	0.850573	0.149297	0.742749	0.112901	0.0304769	0.927374	-0.0320196	0.146774	0.704112	0.144921	25.6878	25.0204	24.5025	24.7905	25.4607	24.625	26.2282	24.5513	25.0086	24.1148	24.754	25.6222	24.9334	25.5363	24.4025	24.5519	24.407	25.5786	25.0145	24.7606	25.0014	6	4	5	P62310	P62310	U6 snRNA-associated Sm-like protein LSm3	LSM3
1221	P62328	Thymosin beta-4	TMSB4X	10.9888	5.0526	6	32.2958		0.633109	0.177097	0.348204	0.503909	0.246841	0.402502	0.433639	-0.214505	1.31125	0.0807771	0.461347	31.1927	32.1837	32.2943	32.1992	31.3593	32.6994	32.1682	32.3149	32.2265	32.0391	32.239	32.2279	31.8412	31.633	31.9851	31.898	32.2678	30.8224	31.9881	32.2026	31.7413	6	6	6	P62328	P62328	Thymosin beta-4;Hematopoietic system regulatory peptide	TMSB4X
965	P19957	Elafin	PI3	9.02522	12.269	3	NaN	+	7.17657	0	-4.34294e-08	1	0	6.56398	0	-3.7083	5.65441	0	3.66365	25.1408	25.5536	25.0804	24.9258	26.0689	23.9845	28.6455	29.01	28.8551	29.0921	28.3561	29.0449	25.9052	23.7562	26.2135	24.6532	25.3385	25.1551	NaN	28.8339	NaN	0	6	0	P19957	P19957	Elafin	PI3
1225	P67775	Serine/threonine-protein phosphatase 2A catalytic subunit alpha isoform	PPP2CA	8.33907	35.594	3	NaN		0.232299	0.497333	0.424981	0.343733	-0.517634	0.0392646	0.890869	0.0800082	0.510317	0.220657	-0.597642	24.4248	26.9977	24.6085	25.598	26.7478	27.285	25.1449	24.6615	27.6626	25.3729	27.1949	25.1448	26.8006	26.4645	26.6364	26.495	26.9896	25.3814	27.0101	27.4288	26.6772	3	2	5	P67775;P62714;H0YC23;E5RFI3;E5RHP4;E7ESG8;E5RHC1	P67775;P62714	Serine/threonine-protein phosphatase 2A catalytic subunit alpha isoform;Serine/threonine-protein phosphatase 2A catalytic subunit beta isoform	PPP2CA;PPP2CB
1230	Q16778	Histone H2B type 2-E	HIST2H2BE	9.67225	13.92	10	28.0431		1.85324	0.0106462	1.78459	0.0140952	0.931644	1.51355	0.0663759	0.435824	0.87538	0.130169	0.49582	29.4931	30.2122	30.054	30.5011	29.9418	30.3686	29.4501	29.3318	29.6792	29.7513	29.8019	29.9417	28.2928	29.3598	29.7742	28.9905	28.4839	30.0798	30.0952	29.6593	29.1635	6	6	6	Q16778;P62807;U3KQK0;P57053;P06899;O60814;Q99879;Q99877;Q93079;Q5QNW6;P33778;P23527;Q99880;Q96A08;Q8N257	Q16778;P62807;U3KQK0;P57053;P06899;O60814;Q99879;Q99877;Q93079;Q5QNW6;P33778;P23527;Q99880;Q96A08;Q8N257	Histone H2B type 2-E;Histone H2B type 1-C/E/F/G/I;Histone H2B;Histone H2B type F-S;Histone H2B type 1-J;Histone H2B type 1-K;Histone H2B type 1-M;Histone H2B type 1-N;Histone H2B type 1-H;Histone H2B type 2-F;Histone H2B type 1-B;Histone H2B type 1-O;Histone H2B type 1-L;Histone H2B type 1-A;Histone H2B type 3-B	HIST2H2BE;HIST1H2BC;HIST1H2BN;H2BFS;HIST1H2BJ;HIST1H2BK;HIST1H2BM;HIST1H2BH;HIST2H2BF;HIST1H2BB;HIST1H2BO;HIST1H2BL;HIST1H2BA;HIST3H2BB
1231	P62820	Ras-related protein Rab-1A	RAB1A	9.24368	22.677	17	29.378		0.735383	0.138584	1.04529	0.285876	0.265565	0.32192	0.642228	0.0887044	0.562805	0.427057	0.17686	29.4855	29.8013	29.35	29.4215	29.5852	29.758	29.7172	29.6383	29.5294	29.0555	29.4488	29.4801	29.0465	29.3724	28.9916	29.1654	29.4552	29.7771	29.5669	29.4782	29.3014	6	6	6	P62820;E7END7;H0YLJ8;H0YL94;P59190	P62820;E7END7	Ras-related protein Rab-1A	RAB1A
1234	P62857	40S ribosomal protein S28	RPS28	9.61408	7.8409	7	NaN		0.310994	0.403171	0.13254	0.741316	0.139855	1.13986	0.202081	-0.272272	0.470002	0.292409	0.412127	28.4581	27.9184	28.2145	27.906	28.1457	28.1601	28.4116	28.0278	28.3229	28.5324	28.8165	28.3253	28.2449	27.5654	29.3797	28.3073	28.0353	26.4311	28.1338	28.4061	28.3065	6	6	5	P62857	P62857	40S ribosomal protein S28	RPS28
1235	P62873	Guanine nucleotide-binding protein G(I)/G(S)/G(T) subunit beta-1	GNB1	9.03044	37.377	13	27.8121		0.747614	0.134815	0.369452	0.662072	-0.096887	0.539731	0.529659	0.120368	1.15337	0.269467	-0.217255	28.9446	28.6056	28.7948	28.5291	28.3966	28.509	28.3416	28.6434	28.4669	28.7793	28.3948	28.4315	28.8198	28.7128	28.6444	29.0626	28.4573	28.6641	28.63	28.5096	28.7268	6	6	6	P62873;F6UT28;B1AKQ8;F6X3N5;B3KVK2	P62873;F6UT28;B1AKQ8;F6X3N5	Guanine nucleotide-binding protein G(I)/G(S)/G(T) subunit beta-1	GNB1
1237	P62879	Guanine nucleotide-binding protein G(I)/G(S)/G(T) subunit beta-2	GNB2	8.53495	37.331	10	26.7551		0.298283	0.416929	0.244037	0.748961	-0.0718641	0.650581	0.477044	-0.135311	0.235766	0.753938	0.0634467	26.9906	26.9393	27.1444	27.0345	26.5691	26.8188	27.007	27.2751	27.0972	27.048	26.7899	27.0915	27.1722	26.8858	26.7358	27.2458	27.13	26.7585	26.9161	27.0515	26.988	6	6	6	P62879;C9JZN1;C9JIS1;C9JXA5;E7EP32;Q9HAV0;C9JD14;H7C5J5	P62879;C9JZN1;C9JIS1;C9JXA5;E7EP32	Guanine nucleotide-binding protein G(I)/G(S)/G(T) subunit beta-2	GNB2
1239	P62913	60S ribosomal protein L11	RPL11	9.04273	20.252	10	27.2136		0.660372	0.167911	0.280995	0.497016	-0.387036	0.857351	0.0641818	-0.879173	1.29312	0.0725659	0.492137	28.5699	27.9604	28.557	25.0745	28.3601	27.6715	28.5909	28.4424	28.5891	28.715	28.4238	28.7073	27.2249	27.7504	28.1827	28.4532	28.1939	28.7104	28.2238	28.5781	28.0859	5	6	6	P62913;Q5VVC9;Q5VVC8	P62913;Q5VVC9;Q5VVC8	60S ribosomal protein L11	RPL11
1240	P62937	Peptidyl-prolyl cis-trans isomerase A	PPIA	10.4871	18.012	23	33.1982		1.53445	0.0223497	0.268563	0.697099	-0.0942802	1.1427	0.170625	0.305046	2.24619	0.052523	-0.399326	33.173	32.9222	33.2851	33.1316	33.1201	32.4246	32.6328	32.4648	32.5827	32.6399	33.0043	32.9018	33.1	33.1743	32.8408	32.9575	33.1634	33.3863	33.0094	32.7044	33.1037	6	6	6	P62937;F8WE65;C9J5S7;P0DN26;A0A0H2UH34;A0A0B4J2A2;A0A075B767;A0A075B759;Q9Y536;F5H284;P0DN37;E5RIZ5	P62937;F8WE65;C9J5S7	Peptidyl-prolyl cis-trans isomerase A;Peptidyl-prolyl cis-trans isomerase A, N-terminally processed;Peptidyl-prolyl cis-trans isomerase	PPIA
989	P22692	Insulin-like growth factor-binding protein 4	IGFBP4	9.32052	27.934	10	NaN	+	11.863	0	-4.34294e-08	1	0	11.0559	0	-5.70013	8.29075	0	5.57003	25.1112	25.1705	24.6285	25.0387	25.6142	24.6988	30.9179	30.8319	30.8712	30.8064	30.5435	30.4918	24.4777	24.483	25.8158	25.007	26.2628	24.9963	NaN	30.7438	NaN	0	6	0	P22692	P22692	Insulin-like growth factor-binding protein 4	IGFBP4
1242	P63000	Ras-related C3 botulinum toxin substrate 1	RAC1	8.70308	21.45	6	NaN		0.0488649	0.826163	0.122223	0.765966	0.111457	0.23202	0.594418	0.150899	0.0382808	0.920575	-0.0394414	27.2807	27.0686	26.5839	26.0729	26.9223	26.9274	27.2234	26.8115	25.9263	26.3033	27.1398	26.546	26.9051	27.4091	25.3288	26.5504	27.1975	26.7961	26.8093	26.6584	27.0155	6	6	4	P63000;P60763;J3KSC4;J3QLK0;P15153;B1AH77;B1AH78;B1AH80	P63000;P60763;J3KSC4;J3QLK0;P15153	Ras-related C3 botulinum toxin substrate 1;Ras-related C3 botulinum toxin substrate 3;Ras-related C3 botulinum toxin substrate 2	RAC1;RAC3;RAC2
1243	P63092	Guanine nucleotide-binding protein G(s) subunit alpha isoforms short	GNAS	8.67038	45.664	7	NaN		1.1687	0.0499864	0.581581	0.504258	-0.160811	0.774506	0.410521	0.153482	1.44605	0.142383	-0.314294	28.0569	27.9473	27.7089	28.186	27.7985	28.1439	27.8932	27.7023	28.1139	27.651	27.7706	27.7895	28.1548	28.0043	28.0853	27.9204	27.9804	28.6612	27.9736	27.8201	28.1344	6	6	6	P63092;Q5JWF2;A0A0A0MR13;P38405;S4R3E3	P63092;Q5JWF2;A0A0A0MR13	Guanine nucleotide-binding protein G(s) subunit alpha isoforms short;Guanine nucleotide-binding protein G(s) subunit alpha isoforms XLas	GNAS
1244	P63104	14-3-3 protein zeta/delta	YWHAZ	10.2919	27.745	24	32.9644		1.08422	0.0603636	1.26789	0.364804	-0.185026	0.0146503	0.984742	0.00403913	1.27087	0.297773	-0.189065	32.5516	32.7319	32.5529	32.7128	32.3155	32.7211	32.4974	32.7961	32.6871	32.5686	32.6851	32.3272	32.9562	32.7809	32.5854	32.8278	32.6893	32.8564	32.5976	32.5936	32.7826	6	6	6	P63104;E7EX29;E7ESK7;E5RIR4;E9PD24;E7EVZ2;B0AZS6;E5RGE1;B7Z2E6;H0YB80	P63104;E7EX29;E7ESK7;E5RIR4;E9PD24;E7EVZ2	14-3-3 protein zeta/delta	YWHAZ
991	P23229	Integrin alpha-6	ITGA6	8.57658	126.6	17	NaN	+	4.59473	0	1.01194	0.434227	0.161347	3.98028	0.00309244	0.682195	3.00636	0.014794	-0.520848	29.7683	29.5242	29.6951	29.49	29.6577	29.3767	28.9401	28.51	28.8279	29.1757	28.9106	29.0547	29.573	29.2207	29.5717	29.4421	29.2371	29.4995	29.5854	28.9032	29.424	6	6	6	P23229;C9JXX7;H7BZ97	P23229	Integrin alpha-6;Integrin alpha-6 heavy chain;Integrin alpha-6 light chain;Processed integrin alpha-6	ITGA6
1009	P26006	Integrin alpha-3	ITGA3	8.58854	116.61	12	NaN	+	2.29097	0.00397037	0.619344	0.360897	0.280857	2.15005	0.0363208	-0.464653	2.35532	0.0087381	0.74551	28.1143	28.5042	28.5918	28.954	28.7925	28.4671	28.8642	28.8238	29.2	29.2337	28.9803	29.1098	28.1581	27.6396	28.575	27.9604	28.451	28.9545	28.5706	29.0353	28.2898	6	6	6	P26006;H0YA49;D6R9X8;H0YA32;K7EMU3	P26006	Integrin alpha-3;Integrin alpha-3 heavy chain;Integrin alpha-3 light chain	ITGA3
1010	P26022	Pentraxin-related protein PTX3	PTX3	8.51485	41.975	8	NaN	+	8.66027	0	-4.34294e-08	1	0	7.40057	0	-4.15776	6.7366	0	3.44886	24.6495	25.7584	24.2208	24.885	24.8864	23.8032	28.7817	28.9675	29.1144	28.8994	28.659	28.728	24.759	26.1255	24.9308	25.2829	25.056	26.3025	NaN	28.8583	NaN	0	6	0	P26022	P26022	Pentraxin-related protein PTX3	PTX3
1250	P63313	Thymosin beta-10	TMSB10	10.554	5.0256	5	NaN		0.254955	0.4684	0.21687	0.675454	-0.13083	0.572168	0.346159	-0.247385	0.224552	0.673032	0.116555	31.1595	30.1518	30.9066	30.6949	30.1148	30.3759	30.6538	30.4852	30.8022	31.2667	30.6197	31.0603	30.6895	30.0499	30.4137	30.7291	31.0911	31.2153	30.5673	30.8146	30.6981	6	6	6	P63313	P63313	Thymosin beta-10	TMSB10
1064	P35052	Glypican-1	GPC1	9.76974	61.68	30	NaN	+	4.22572	4.08163e-05	0.871925	0.356311	0.226486	6.80559	0.000413793	0.74025	2.29847	0.0260786	-0.513764	32.486	32.3665	32.4087	32.5371	32.3704	32.5316	31.8853	31.5679	31.6257	31.8071	31.7079	31.6651	32.283	31.8703	31.9696	32.0192	32.7253	32.4741	32.4501	31.7098	32.2236	6	6	6	P35052;H7C410;H7C024;H7BZL4;H7BZE9;C9J4Y6	P35052;H7C410;H7C024	Glypican-1;Secreted glypican-1	GPC1
1252	P68032	Actin, alpha cardiac muscle 1	ACTC1	9.72509	42.019	42	32.3757		1.62764	0.0176517	1.19628	0.132331	-0.427558	0.393042	0.477269	0.182874	2.07135	0.0199812	-0.610432	31.6895	31.2673	30.9572	31.0443	30.8717	31.8044	31.4264	31.2585	31.3416	30.9976	31.0011	30.5118	31.9613	31.6924	31.7486	31.9945	31.6812	31.1216	31.2724	31.0895	31.6999	6	6	6	P68032;P68133;A6NL76;F8WB63;B8ZZJ2;F8WCH0	P68032;P68133;A6NL76	Actin, alpha cardiac muscle 1;Actin, alpha skeletal muscle	ACTC1;ACTA1
1253	Q5VTE0	Putative elongation factor 1-alpha-like 3	EEF1A1P5	9.793	50.184	24	31.7096		0.580169	0.202778	0.258795	0.758957	-0.0637525	1.00838	0.57099	0.0857407	0.770391	0.430331	-0.149493	31.6525	31.6992	31.8789	31.8549	31.7377	31.8066	31.7855	31.764	31.6764	31.6457	31.6167	31.627	31.9648	32.0095	31.5906	32.1262	31.5436	31.7776	31.7716	31.6859	31.8354	6	6	6	Q5VTE0;P68104;A0A087WVQ9;A0A087WV01;Q5JR01;A6PW80	Q5VTE0;P68104;A0A087WVQ9;A0A087WV01	Putative elongation factor 1-alpha-like 3;Elongation factor 1-alpha 1;Elongation factor 1-alpha	EEF1A1P5;EEF1A1
1067	P35442	Thrombospondin-2	THBS2	8.50568	129.99	24	NaN	+	2.10342	0.00607509	0.166593	0.749378	-0.0935307	2.27566	0.0108916	-0.688922	1.96337	0.0242883	0.595391	28.9954	27.9208	28.3537	28.2895	27.9534	28.3669	28.7423	29.0219	28.6674	29.3633	29.2591	28.9591	28.3176	28.2752	28.9936	28.1796	27.9609	28.7139	28.3133	29.0022	28.4068	6	6	6	P35442;Q5RI53	P35442	Thrombospondin-2	THBS2
1224	P62701	40S ribosomal protein S4, X isoform	RPS4X	8.02604	29.597	6	NaN	+	2.89022	0.000980392	-4.34294e-08	1	0	2.76828	0.000757895	-1.43448	3.17189	0.0015	1.09422	26.1357	23.7938	24.5423	24.7108	25.1774	24.3781	26.1645	26.5892	26.1063	26.0136	26.0928	26.3786	24.5037	25.264	25.7344	24.5304	25.5119	25.2353	NaN	26.2242	NaN	0	6	0	P62701;C9JEH7;Q8TD47;P22090	P62701	40S ribosomal protein S4, X isoform	RPS4X
1257	P68402	Platelet-activating factor acetylhydrolase IB subunit beta	PAFAH1B2	9.7177	25.569	12	30.6842		0.0802408	0.750494	0.14874	0.743531	-0.113647	0.245169	0.578964	-0.15876	0.0706644	0.874044	0.0451129	28.6875	29.8862	29.7172	30.0518	29.8106	30.3494	30.3437	30.0245	30.1438	29.533	29.9191	29.4912	29.7129	29.3386	30.5545	29.4498	30.1546	29.9742	29.7505	29.9092	29.8641	6	6	6	P68402;J3KNE3	P68402	Platelet-activating factor acetylhydrolase IB subunit beta	PAFAH1B2
1259	Q5TFQ8	Signal-regulatory protein beta-1 isoform 3	SIRPB1	8.54324	43.359	2	NaN	+	3.80675	0.000125	0.178286	0.674866	-0.172735	5.3293	0	-1.71647	2.72287	0.000884211	1.54374	27.115	26.0667	27.0619	26.9745	26.803	26.7584	28.7065	28.0772	28.8166	28.6328	28.2923	28.553	27.079	26.6451	28.0654	25.4853	27.2053	27.3359	26.7966	28.5131	27.2661	6	6	5	Q5TFQ8;P78324	Q5TFQ8;P78324	Signal-regulatory protein beta-1 isoform 3;Tyrosine-protein phosphatase non-receptor type substrate 1	SIRPB1;SIRPA
1260	P78371	T-complex protein 1 subunit beta	CCT2	8.4956	57.488	18	28.9315		0.00357449	0.982601	0.00211842	0.998486	0.000774701	0.0508715	0.949078	-0.0118192	0.0373695	0.953772	0.0125939	28.1105	27.9203	27.8717	28.3126	28.0216	28.0302	28.0206	27.8617	28.2671	28.0723	28.0638	28.0522	27.8408	27.8454	28.0413	27.8104	28.3481	28.3763	28.0445	28.0563	28.0437	6	6	6	P78371;F5GWF6;F8VQ14	P78371;F5GWF6;F8VQ14	T-complex protein 1 subunit beta	CCT2
1262	P78504	Protein jagged-1	JAG1	8.69784	133.8	14	NaN	+	7.8095	0	0.380132	0.582448	-0.146666	6.91444	0	-1.69426	5.79663	0	1.54759	28.8989	28.3558	28.6371	28.5261	28.5976	28.1349	30.166	30.2227	30.0921	30.5085	30.006	30.3207	28.3121	28.4956	29.209	28.5099	28.9426	28.5613	28.5251	30.2193	28.6717	6	6	6	P78504;A0A087WXH5	P78504	Protein jagged-1	JAG1
1269	P98160	Basement membrane-specific heparan sulfate proteoglycan core protein	HSPG2	8.92834	468.83	62	NaN	+	3.48088	0.000233766	0.0218397	0.98102	0.00588703	3.80877	0.0208125	-0.413225	2.66011	0.0365405	0.419112	32.0227	31.9375	31.9205	32.0497	31.7988	31.8474	32.1999	32.1943	32.506	32.4533	32.2522	32.4504	31.9591	31.6218	31.872	31.8115	32.2234	32.0534	31.9294	32.3427	31.9235	6	6	6	P98160;H7BYA5;A0A0U1RQT3	P98160	Basement membrane-specific heparan sulfate proteoglycan core protein;Endorepellin;LG3 peptide	HSPG2
1289	Q03252	Lamin-B2	LMNB2	8.09272	69.948	9	NaN	+	6.19611	0	0.0730021	0.858092	0.0700226	4.87128	0	2.39237	6.13153	0	-2.32235	27.9417	27.1751	27.0115	25.8855	27.305	27.6626	24.927	24.3909	24.7982	25.0159	24.7036	24.7918	26.1488	27.1037	27.204	27.4218	27.3329	27.3503	27.4192	NaN	27.2825	5	0	5	Q03252	Q03252	Lamin-B2	LMNB2
1316	Q12841	Follistatin-related protein 1	FSTL1	9.31406	34.985	16	NaN	+	2.17496	0.00512676	0.105448	0.860255	-0.0466881	1.92576	0.0398378	0.475377	2.47092	0.0215229	-0.522065	30.3833	30.2781	30.1952	30.6226	30.2486	31.0198	30.0798	30.1932	29.9481	30.0212	29.5805	30.0727	30.7542	30.5734	30.267	30.7414	30.5744	30.1173	30.4579	29.9826	30.5046	6	6	6	Q12841;C9J5G4;H7C4W4	Q12841	Follistatin-related protein 1	FSTL1
1266	P81605	Dermcidin	DCD	9.55709	11.284	8	NaN		0.286614	0.430808	0.692311	0.151417	-0.781452	0.48236	0.159238	-1.34604	0.159671	0.579509	0.56459	25.0176	24.8971	24.7193	24.7305	26.3648	25.3842	24.955	25.7043	32.8626	25.9056	24.3167	25.4455	24.6315	25.2696	26.0216	27.3498	27.5966	24.933	NaN	26.5316	27.4732	0	6	2	P81605	P81605	Dermcidin;Survival-promoting peptide;DCD-1	DCD
1267	P84090	Enhancer of rudimentary homolog	ERH	9.2845	12.259	5	26.2206		1.266	0.0406492	1.02127	0.0720179	0.842175	0.187094	0.711059	-0.0838496	1.18315	0.0320823	0.926024	27.4525	28.1197	27.9965	28.4995	28.1143	28.2448	28.1825	28.2122	28.0001	28.2298	28.5556	27.7502	28.2136	27.0358	27.0998	27.647	25.296	28.0819	28.0712	28.155	27.6156	6	6	5	P84090;G3V279	P84090;G3V279	Enhancer of rudimentary homolog	ERH
1340	Q13751	Laminin subunit beta-3	LAMB3	9.7914	129.57	85	NaN	+	5.85626	0	0.832727	0.519206	-0.13081	5.02423	0.00130612	-0.733495	4.00508	0.00513043	0.602685	33.1494	32.9477	32.9859	33.2846	32.9943	33.0135	33.8063	33.5875	33.7965	34.0552	33.6165	33.9143	33.0996	32.9849	33.3608	33.1422	33.1757	33.397	33.0626	33.7961	33.1934	6	6	6	Q13751;X1WI29;Q5THA1	Q13751	Laminin subunit beta-3	LAMB3
1270	P98172	Ephrin-B1	EFNB1	9.41681	38.006	9	NaN		1.62127	0.0179441	1.38271	0.22529	-0.278762	2.17887	0.0449283	-0.416543	0.377507	0.55815	0.137781	30.098	30.1795	30.2192	30.1919	30.329	30.2977	30.3575	30.2276	30.715	30.9412	30.6806	30.8927	30.7185	30.0762	30.2108	30.6709	30.6901	30.6212	30.2192	30.6358	30.498	6	6	6	P98172	P98172	Ephrin-B1	EFNB1
1341	Q13753	Laminin subunit gamma-2	LAMC2	10.253	130.97	113	NaN	+	3.19884	0.000439306	0.664744	0.592041	0.107474	2.20238	0.0462857	-0.409268	2.76373	0.0182718	0.516742	34.8401	34.5812	34.8466	34.9492	34.7629	34.6716	35.0011	34.9781	35.0689	35.55	35.0285	35.4806	34.7727	34.4437	34.6961	34.5894	34.6333	34.8716	34.7753	35.1845	34.6678	6	6	6	Q13753	Q13753	Laminin subunit gamma-2	LAMC2
1359	Q14393	Growth arrest-specific protein 6	GAS6	8.99616	79.676	16	NaN	+	7.31457	0	1.15151	0.339279	0.209064	5.89927	0	1.27865	4.88048	0.000184615	-1.06958	30.6995	30.3052	30.5317	30.5656	30.3938	30.6684	28.9585	29.0726	29.3295	29.6992	29.113	29.3195	30.3068	30.1906	30.6349	30.0368	30.3516	30.389	30.5273	29.2487	30.3183	6	6	6	Q14393	Q14393	Growth arrest-specific protein 6	GAS6
1276	Q01469	Fatty acid-binding protein, epidermal	FABP5	9.45888	15.164	9	29.1229		1.57971	0.0197906	1.68279	0.0480423	-0.585645	0.38572	0.549322	-0.131176	1.12886	0.101976	-0.454469	29.3698	28.9784	28.8497	29.3148	28.8536	29.1157	29.2393	29.4243	29.6151	29.2201	28.9981	28.7723	29.7636	29.6097	29.1729	30.0208	30.3174	29.1116	29.0803	29.2115	29.666	6	6	6	Q01469;I6L8B7;A8MUU1	Q01469;I6L8B7	Fatty acid-binding protein, epidermal	FABP5
1277	Q01518	Adenylyl cyclase-associated protein 1	CAP1	8.92545	51.901	15	29.2947		0.484222	0.258391	0.357435	0.637103	0.113137	0.301613	0.616732	-0.104759	0.893348	0.298871	0.217896	28.7929	29.2365	29.2584	29.4194	29.308	29.6162	29.4812	29.5435	29.7214	29.0867	29.1761	29.2511	29.1778	28.9407	29.3318	29.2525	28.8699	29.3799	29.2719	29.3767	29.1588	6	6	6	Q01518;Q5T0R7;Q5T0R6;Q5T0R5;Q5T0R4;Q5T0R3;Q5T0R2;Q5T0R1;Q5T0R9;Q5T0S3;Q5T0R8	Q01518	Adenylyl cyclase-associated protein 1	CAP1
1280	Q01995	Transgelin	TAGLN	10.1124	22.611	18	32.7081		0.0736577	0.763264	0.172772	0.724688	0.115088	0.000280565	0.999194	-0.00016435	0.220136	0.677522	0.115252	31.4487	32.6891	32.312	32.0295	32.1404	32.508	32.4207	32.3231	32.2719	31.7993	32.1829	32.1308	32.2777	32.6483	32.0471	32.3584	31.824	31.2817	32.188	32.1881	32.0729	6	6	6	Q01995;H0YCU9;E9PJ32	Q01995;H0YCU9	Transgelin	TAGLN
1281	Q02297	Pro-neuregulin-1, membrane-bound isoform	NRG1	8.05641	70.391	3	NaN		1.21828	0.0455247	0.0192972	0.96692	-0.0202789	1.23348	0.0422146	-0.68201	2.3884	0.0111304	0.661731	25.2065	26.7666	26.2818	26.6406	25.5785	24.902	26.5478	26.6223	26.4291	26.6316	26.6439	26.5933	25.7269	26.4057	26.5139	25.5203	25.5933	25.7375	26.563	26.578	NaN	3	6	0	Q02297;A0A0D9SF85;E7EX30;H0YBA3;H0YCP0;E5RHP6;F6RJN6	Q02297;A0A0D9SF85;E7EX30;H0YBA3	Pro-neuregulin-1, membrane-bound isoform;Neuregulin-1	NRG1
1282	Q02388	Collagen alpha-1(VII) chain	COL7A1	8.13941	295.22	14	NaN		0.101139	0.70406	0.161538	0.823065	0.0493615	0.287478	0.698791	0.0699574	0.0871879	0.920902	-0.0205959	29.3147	29.0976	29.1073	29.6427	29.4092	29.0531	29.3105	29.0918	29.1895	29.2678	29.295	29.0501	29.19	28.9977	29.1237	29.371	29.5027	29.1433	29.2708	29.2008	29.2214	6	6	6	Q02388	Q02388	Collagen alpha-1(VII) chain	COL7A1
1284	Q02487	Desmocollin-2	DSC2	7.95829	99.961	2	NaN		1.10838	0.0574185	1.55149	0.0178551	1.0378	1.03963	0.0585138	0.691492	0.296997	0.432591	0.346306	26.9067	26.6292	27.3862	26.5997	27.5388	27.1073	26.666	26.1527	26.3397	24.8737	26.6676	27.3192	26.5906	26.4599	26.8407	24.503	25.2515	26.2952	27.028	26.629	26.5466	6	5	4	Q02487	Q02487	Desmocollin-2	DSC2
1286	Q02790	Peptidyl-prolyl cis-trans isomerase FKBP4	FKBP4	8.82364	51.804	7	29.83		0.451852	0.281881	0.690354	0.384546	0.232497	0.487376	0.460825	0.165436	0.179383	0.769358	0.0670608	28.8782	28.9615	28.8554	29.4954	29.5187	29.3621	29.3893	28.8012	28.8755	29.162	29.0555	28.7953	28.8742	28.6643	28.8107	28.8903	28.9613	29.4756	29.1786	29.0131	28.9461	6	6	6	Q02790;H0YFG2	Q02790	Peptidyl-prolyl cis-trans isomerase FKBP4;Peptidyl-prolyl cis-trans isomerase FKBP4, N-terminally processed	FKBP4
1363	Q14574	Desmocollin-3	DSC3	8.89201	99.968	14	NaN	+	4.13996	3.8835e-05	1.49382	0.0734643	0.523483	6.29154	0	1.10272	1.76736	0.0311867	-0.579234	30.7533	30.3257	30.3368	30.7507	30.5493	30.6643	29.6105	29.5401	29.3514	29.2414	29.545	29.4755	29.7496	29.7557	30.4013	29.4285	30.706	30.1981	30.5634	29.4606	30.0399	6	6	6	Q14574	Q14574	Desmocollin-3	DSC3
1369	Q14966	Zinc finger protein 638	ZNF638	7.56222	220.62	3	NaN	+	4.3195	4.30108e-05	-4.34294e-08	1	0	3.62115	0	-2.39003	3.34086	0	2.66921	25.1126	24.0593	25.3621	24.8398	24.9886	24.4033	26.9728	27.3709	27.9374	27.8588	27.5539	25.4123	24.2943	23.4327	23.9112	25.2623	24.393	25.7972	NaN	27.5388	NaN	0	5	0	Q14966	Q14966	Zinc finger protein 638	ZNF638
1372	Q15056	Eukaryotic translation initiation factor 4H	EIF4H	8.13194	27.385	2	NaN	+	1.97751	0.00811765	0.0862301	0.834723	-0.077617	1.90658	0.0101818	0.840185	2.3842	0.00512593	-0.917802	25.9482	25.8374	25.3521	24.3781	25.8689	25.8938	24.6665	24.7828	25.111	24.3277	24.8951	24.4543	25.3353	25.7887	26.2828	25.0433	25.1216	26.1726	25.7801	NaN	25.7402	5	0	5	Q15056	Q15056	Eukaryotic translation initiation factor 4H	EIF4H
1291	Q04917	14-3-3 protein eta	YWHAH	9.60506	28.218	19	31.7075		0.635454	0.176168	0.301997	0.719682	-0.0794284	0.416887	0.552142	0.123204	1.36377	0.269966	-0.202632	30.9339	31.1112	30.4678	30.8606	30.4486	30.8387	30.8947	30.7857	30.4966	30.5159	30.8068	30.422	30.9273	30.8495	30.9582	30.8791	30.7572	30.7661	30.7768	30.6536	30.8562	6	6	6	Q04917;A2IDB2;F8WEB6;A2IDB1	Q04917;A2IDB2	14-3-3 protein eta	YWHAH
1292	Q05639	Elongation factor 1-alpha 2	EEF1A2	9.00557	50.47	23	29.131		0.539234	0.225082	0.186388	0.75434	0.0825246	0.812855	0.192067	0.360577	0.486065	0.351569	-0.278053	29.3119	29.3984	29.2297	29.553	29.1475	28.9792	29.0338	28.1425	28.5792	28.7154	29.5556	29.4299	29.068	28.9238	29.1419	29.4237	28.745	29.8223	29.27	28.9094	29.1874	6	6	6	Q05639	Q05639	Elongation factor 1-alpha 2	EEF1A2
1293	Q05707	Collagen alpha-1(XIV) chain	COL14A1	8.50367	193.51	12	29.7075		0.764609	0.129902	0.455406	0.557429	0.143909	0.547517	0.48702	-0.141793	1.00992	0.213869	0.285702	29.4268	29.4659	29.3751	29.6153	29.3138	29.0298	29.6924	29.5655	29.4967	29.1184	29.7908	29.4137	29.2352	29.1019	29.6903	28.9152	29.4632	28.9573	29.3711	29.5129	29.2272	6	6	6	Q05707;A0A0A0MQT7;Q4G0W3;J3QT83;H0YBB2	Q05707;A0A0A0MQT7	Collagen alpha-1(XIV) chain	COL14A1
1294	Q06124	Tyrosine-protein phosphatase non-receptor type 11	PTPN11	7.87481	68.436	6	26.2478		1.45001	0.0269347	1.5981	0.0104144	1.33348	0.23902	0.493415	0.329444	1.94925	0.00692994	1.00404	26.7029	23.8068	27.0921	26.4159	26.7471	26.4378	26.3971	25.6214	26.7912	25.4767	24.7842	26.1555	25.4915	24.5571	24.692	24.9323	24.783	24.746	26.6792	26.2699	NaN	5	3	0	Q06124;A0A0U1RRI0;A0A1W2PPU4	Q06124;A0A0U1RRI0	Tyrosine-protein phosphatase non-receptor type 11	PTPN11
1296	Q06323	Proteasome activator complex subunit 1	PSME1	8.74798	28.723	7	28.598		0.108912	0.69312	0.175072	0.659931	0.204889	0.169629	0.765855	-0.0621964	0.233366	0.5401	0.267085	27.811	28.0563	27.5882	27.4914	27.7676	27.8304	28.2171	27.8696	27.7245	27.5675	28.0812	27.4583	27.7197	28.3645	27.91	28.2989	27.6779	25.3445	27.7575	27.8197	27.9942	6	6	5	Q06323;H0YKK6;H0YLU2	Q06323;H0YKK6	Proteasome activator complex subunit 1	PSME1
1390	Q15582	Transforming growth factor-beta-induced protein ig-h3	TGFBI	10.3107	74.68	57	NaN	+	3.97637	6.77966e-05	1.02849	0.36308	0.201872	3.56767	0.00595745	0.617626	2.92957	0.033252	-0.415754	34.0125	34.3884	34.3501	34.6216	34.3525	34.5918	33.787	33.8561	33.8239	33.9988	33.552	33.5931	34.1654	34.1573	34.3607	34.3334	34.1512	33.9375	34.3861	33.7685	34.1843	6	6	6	Q15582;H0Y8L3;S4R3C6;H0Y9D7;H0Y8M8;H0YAB8;D6RBX4;H0YAH8	Q15582;H0Y8L3	Transforming growth factor-beta-induced protein ig-h3	TGFBI
1392	Q15691	Microtubule-associated protein RP/EB family member 1	MAPRE1	8.338	29.999	5	NaN	+	4.10793	3.73832e-05	0.0421983	0.911873	-0.0595764	3.78615	0	-2.34819	3.76025	0	2.28862	24.5435	25.8437	23.7789	26.1545	25.252	25.4351	27.8212	28.2179	27.43	26.9327	27.4718	27.2232	24.6506	25.4245	24.7176	24.3236	25.5779	26.6709	NaN	27.5161	26.6709	0	6	1	Q15691	Q15691	Microtubule-associated protein RP/EB family member 1	MAPRE1
1414	Q24JP5	Transmembrane protein 132A	TMEM132A	7.78735	110.11	9	NaN	+	6.0629	0	-4.34294e-08	1	0	4.83647	0	-2.18839	5.56057	0	2.33968	25.0271	25.8563	25.389	24.234	25.306	25.9377	27.0758	27.2235	27.6317	27.8473	27.4385	27.6636	24.877	24.8355	25.7821	25.7068	25.2268	24.4142	NaN	27.4801	NaN	0	6	0	Q24JP5;H0YFB3;H0YFQ2	Q24JP5	Transmembrane protein 132A	TMEM132A
1304	Q08257	Quinone oxidoreductase	CRYZ	8.93817	35.206	6	29.6908		0.669279	0.164117	0.524728	0.403551	0.258467	0.249283	0.591948	-0.144879	1.31881	0.101146	0.403346	28.2523	28.6921	28.1721	29.0606	29.1377	29.3897	29.5123	28.8236	29.0296	28.7392	28.9004	28.5687	28.6812	28.6927	28.0771	28.3093	28.5024	28.891	28.7841	28.929	28.5256	6	6	6	Q08257;C9JH92;A6NP24	Q08257;C9JH92;A6NP24	Quinone oxidoreductase	CRYZ
1438	Q6UXB1	Insulin growth factor-like family member 3	IGFL3	9.15591	14.198	1	NaN	+	5.85754	0	0.950563	0.0860249	-0.810324	3.66782	0	2.86818	6.06787	0	-3.6785	27.981	27.885	27.9475	29.0559	28.2534	25.9259	24.8702	26.2022	24.2364	25.1747	24.9309	24.4253	28.3077	28.2483	28.9585	28.5733	28.3521	29.4707	28.2246	NaN	28.6518	5	0	6	Q6UXB1	Q6UXB1	Insulin growth factor-like family member 3	IGFL3
1307	Q08752	Peptidyl-prolyl cis-trans isomerase D	PPID	8.72247	40.763	10	29.257		0.401342	0.318821	0.795202	0.327813	-0.265496	0.168941	0.715293	-0.0881646	0.411992	0.481983	-0.177331	28.5116	28.1373	28.6943	28.3791	28.2367	27.7682	27.7396	28.8069	28.146	28.3595	28.5386	28.6657	28.1857	28.6032	28.6668	28.2543	28.6757	28.9345	28.2879	28.376	28.5534	6	6	6	Q08752;H0Y8J0;R4GN99;H0Y548;P30405;P49792	Q08752	Peptidyl-prolyl cis-trans isomerase D	PPID
1453	Q86SJ2	Amphoterin-induced protein 2	AMIGO2	9.09812	57.933	6	NaN	+	3.49267	0.00024	0.298189	0.704543	-0.0852896	2.69696	0.00817722	0.66231	2.86605	0.00523741	-0.7476	30.2611	29.8887	29.7686	30.1494	30.1716	30.0359	29.3104	29.5023	29.8527	28.8203	29.2758	29.5401	30.0638	30.1836	29.9207	30.5404	30.1845	29.8941	30.0459	29.3836	30.1312	6	6	6	Q86SJ2	Q86SJ2	Amphoterin-induced protein 2	AMIGO2
1314	Q12765	Secernin-1	SCRN1	8.91223	46.382	5	28.8404		0.784316	0.124832	0.0372484	0.95051	-0.0218271	1.17566	0.163089	0.307361	0.967935	0.187595	-0.329188	28.7415	28.2269	28.3519	28.4857	29.0412	28.7544	28.2093	28.4085	28.539	28.0407	28.4705	28.0894	28.3537	28.1622	28.8174	28.4278	28.6696	29.3018	28.6002	28.2929	28.6221	6	6	6	Q12765;B8ZZP4;C9J7U9;C9K052	Q12765	Secernin-1	SCRN1
1467	Q8N474	Secreted frizzled-related protein 1	SFRP1	8.55199	35.385	11	NaN	+	4.52449	0	1.01054	0.089616	0.697159	5.22311	0	2.46847	2.55051	0.000893617	-1.77131	28.2607	27.7237	27.4583	27.6419	27.7877	27.6865	25.6993	24.214	26.0271	24.9212	25.5768	25.3096	25.765	27.5866	27.7995	27.7185	26.0897	27.4167	27.7598	NaN	27.0627	6	0	6	Q8N474;Q6ZSL4	Q8N474	Secreted frizzled-related protein 1	SFRP1
1468	Q8N4W3	Granulocyte colony-stimulating factor	CSF3	10.464	21.543	7	NaN	+	7.67707	0	0.131536	0.801485	-0.0674677	5.62313	0	-2.15484	6.17091	0	2.08737	29.7748	29.1643	29.1083	28.9326	29.8971	29.6321	31.0558	31.5983	31.6771	32.1786	31.6286	31.2997	29.7219	29.5237	29.1402	29.859	29.3518	29.3175	29.4182	31.573	29.4857	6	6	6	Q8N4W3;J3KTH8;P09919;J3QRX2	Q8N4W3;J3KTH8;P09919;J3QRX2	Granulocyte colony-stimulating factor	CSF3
1501	Q92626	Peroxidasin homolog	PXDN	7.46555	165.27	5	NaN	+	6.28066	0	-4.34294e-08	1	0	5.94059	0	-2.46291	4.22024	0	1.65167	25.2685	24.7642	24.743	25.0515	25.3407	23.9191	27.251	27.4104	27.4218	27.3862	27.5822	26.8129	25.3404	25.415	25.3689	25.1307	26.4963	26.2031	NaN	27.3107	NaN	0	6	0	Q92626;H7C1W1	Q92626	Peroxidasin homolog	PXDN
1530	Q96N03	V-set and transmembrane domain-containing protein 2-like protein	VSTM2L	8.66218	22.349	3	NaN	+	3.8904	6.4e-05	0.665715	0.442492	0.186104	2.85524	0.000102564	2.0758	2.66362	0.000809524	-1.8897	27.6509	27.7443	28.07	27.5587	27.881	27.1606	26.1412	26.012	24.1089	26.557	26.5353	24.2562	27.5975	27.3583	27.5816	27.6858	27.4149	27.3107	27.6776	26.3114	27.4915	6	4	6	Q96N03	Q96N03	V-set and transmembrane domain-containing protein 2-like protein	VSTM2L
1539	Q9BPU6	Dihydropyrimidinase-related protein 5	DPYSL5	7.90666	61.421	6	NaN	+	4.81848	0	0.457148	0.616602	0.113578	3.53205	0.000428571	1.27594	3.43312	0.0008	-1.16236	27.1449	26.5578	26.9622	26.8242	26.7383	27.1942	26.1187	24.8826	25.0635	25.7693	25.9866	25.9453	26.7743	26.6716	26.9059	26.5892	26.9685	26.8307	26.9036	NaN	26.79	6	0	6	Q9BPU6;E7EWB4	Q9BPU6	Dihydropyrimidinase-related protein 5	DPYSL5
1324	Q13200	26S proteasome non-ATPase regulatory subunit 2	PSMD2	8.34669	100.2	6	27.5749		0.650007	0.171463	0.700352	0.318356	0.305137	0.00155656	0.998336	0.000775019	0.879746	0.220882	0.304362	28.6218	28.5807	27.8751	28.6061	27.8687	28.2155	28.5917	28.3964	28.3839	28.1645	28.1964	28.0303	27.8096	27.5859	28.6106	27.6471	27.9361	28.3478	28.2946	28.2939	27.9895	6	6	6	Q13200;H7C2Q3;C9JPC0	Q13200;H7C2Q3	26S proteasome non-ATPase regulatory subunit 2	PSMD2
1329	Q13308	Inactive tyrosine-protein kinase 7	PTK7	8.78655	118.39	14	NaN		1.83942	0.0109146	0.406071	0.73416	-0.0654742	2.07093	0.15106	-0.251371	1.34152	0.298341	0.185897	29.5219	29.4868	29.6198	29.7786	29.7512	29.6652	29.7135	29.7276	30.0363	30.0514	29.8658	29.9372	29.8475	29.5859	29.5797	29.7388	29.8707	29.5938	29.6373	29.8886	29.7027	6	6	6	Q13308;Q86X91;F8WDG7;H7C5L0;C9J9E8;H0Y8F1	Q13308;Q86X91	Inactive tyrosine-protein kinase 7	PTK7
1542	Q9BQT9	Calsyntenin-3	CLSTN3	7.75791	106.1	5	NaN	+	4.03963	3.6036e-05	0.0818182	0.861145	0.053978	3.1516	0.0003	1.6099	3.19054	0.000373333	-1.55592	27.2732	26.1975	26.2304	26.8858	26.2105	26.3064	25.1375	24.4959	26.124	24.7414	24.1466	24.7991	26.6407	26.7468	26.6831	26.6978	25.7831	26.2285	26.5747	NaN	26.5994	5	0	5	Q9BQT9;F5H5D7;F5H7C7;F5H5C6;F5H746;F5H172	Q9BQT9	Calsyntenin-3	CLSTN3
1544	Q9BRA2	Thioredoxin domain-containing protein 17	TXNDC17	8.4915	13.941	5	NaN	+	3.99776	7.01754e-05	0.182758	0.705396	-0.124913	4.35693	0.000126984	-1.28825	3.16378	0.0012	1.16333	26.0178	25.0539	25.227	26.0011	25.6357	25.5439	27.2566	26.715	26.7117	27.067	26.7828	26.6757	26.1082	25.2102	25.6315	25.133	25.6026	26.5435	NaN	26.8682	26.5435	0	6	1	Q9BRA2;I3L0K2;I3L3M7;I3L2R6	Q9BRA2;I3L0K2;I3L3M7;I3L2R6	Thioredoxin domain-containing protein 17	TXNDC17
1332	Q13404	Ubiquitin-conjugating enzyme E2 variant 1	UBE2V1	9.19665	16.495	7	NaN		0.587558	0.199724	0.625596	0.168	0.856616	0.140857	0.816368	0.0464506	0.585676	0.157362	0.810165	28.8055	28.7087	29.0362	28.8543	28.8878	28.3189	28.4488	28.5786	29.001	28.7888	28.7007	28.8148	29.0409	28.9552	29.129	28.7521	25.5667	26.0279	28.7686	28.7221	28.9693	6	6	4	Q13404;G3V2F7;I3L0A0;A0A0A0MSL3;E5RIF1;D6RG00	Q13404;G3V2F7;I3L0A0;A0A0A0MSL3	Ubiquitin-conjugating enzyme E2 variant 1	UBE2V1;TMEM189-UBE2V1
1333	Q13409	Cytoplasmic dynein 1 intermediate chain 2	DYNC1I2	8.72433	71.456	4	27.6249		0.583903	0.201056	0.214375	0.695397	-0.113677	0.56252	0.158915	0.763777	0.661155	0.119564	-0.877454	28.6414	28.0966	28.6619	28.4476	28.1664	27.8409	28.3371	27.9593	28.1949	28.2232	28.2318	24.326	27.8977	28.4102	28.3413	28.1485	29.0996	28.6396	28.3091	28.1892	28.4228	6	5	6	Q13409;E7EQL5;E9PGG1;E7EUM4;E7ERR6;E7ERH4;E7ET01;E7ETL8;E7EQU2;E7ESD3;E7EMU4;E7EV09;E7EU01	Q13409;E7EQL5;E9PGG1;E7EUM4;E7ERR6;E7ERH4;E7ET01;E7ETL8;E7EQU2;E7ESD3;E7EMU4;E7EV09	Cytoplasmic dynein 1 intermediate chain 2	DYNC1I2
1562	Q9GZM7	Tubulointerstitial nephritis antigen-like	TINAGL1	9.69076	52.387	22	NaN	+	4.42439	4.44444e-05	0.041274	0.961349	0.0125643	3.3458	0.00682993	0.620142	4.20291	0.00466667	-0.607578	31.6881	31.5778	31.9538	31.8754	32.0605	31.4655	30.9593	31.005	31.1114	31.3415	31.0652	31.4179	31.7736	31.8837	31.8686	31.8117	31.6431	31.5651	31.7702	31.15	31.7576	6	6	6	Q9GZM7;F6SDV2	Q9GZM7;F6SDV2	Tubulointerstitial nephritis antigen-like	TINAGL1
1335	Q13442	28 kDa heat- and acid-stable phosphoprotein	PDAP1	9.08682	20.63	2	NaN		0.0399588	0.852208	0.111751	0.741038	-0.208231	0.130972	0.658857	-0.220666	0.0146704	0.972676	0.0124346	27.6944	27.7284	24.3654	28.2609	27.9418	28.8087	27.7811	27.4451	27.7583	27.5492	27.8185	27.7712	28.281	28.1039	27.6542	27.7765	26.3282	27.9051	28.0868	27.6872	27.9441	5	6	5	Q13442	Q13442	28 kDa heat- and acid-stable phosphoprotein	PDAP1
1582	Q9HCY8	Protein S100-A14	S100A14	8.33672	11.662	2	NaN	+	3.38264	0.000275	0.748799	0.255771	-0.386112	3.38471	0.000404494	-1.24614	2.50695	0.00517647	0.860031	24.7383	25.5633	25.9699	24.9156	24.8301	24.9897	25.8033	26.6227	26.6963	26.5667	26.2935	26.5012	25.0996	25.2025	25.724	25.283	26.2276	25.787	NaN	26.414	26.2276	0	6	1	Q9HCY8	Q9HCY8	Protein S100-A14	S100A14
1339	Q13561	Dynactin subunit 2	DCTN2	8.36479	44.23	11	27.6705		0.438728	0.288567	0.780524	0.29222	-0.312325	0.349489	0.489866	-0.188756	0.272873	0.634178	-0.123569	26.7858	26.7312	26.2319	27.4472	26.5246	27.1697	27.1828	27.0659	26.667	26.6724	27.6643	26.7705	26.9333	27.5409	27.0488	27.0174	26.8629	27.3609	26.8151	27.0038	27.1274	6	6	6	Q13561;F8W1I6;H0YI98;F8VW18;F8VRV7;H0YHL1;F8VX93;F8W0U6	Q13561;F8W1I6;H0YI98;F8VW18	Dynactin subunit 2	DCTN2
1599	Q9NZ08	Endoplasmic reticulum aminopeptidase 1	ERAP1	7.69165	107.23	2	NaN	+	3.74427	0.000120301	0.99467	0.117299	-0.567735	3.46729	0.000109589	-1.60637	2.87223	0.00231579	1.03864	25.1758	24.4675	25.8565	24.2752	24.5132	25.4665	26.2205	26.0684	26.8713	27.0514	26.707	26.4744	25.1487	24.8488	25.956	25.8121	25.5897	25.8059	25.6615	26.5655	25.881	2	6	2	Q9NZ08	Q9NZ08	Endoplasmic reticulum aminopeptidase 1	ERAP1
1616	Q9UHI8	A disintegrin and metalloproteinase with thrombospondin motifs 1	ADAMTS1	7.75312	105.36	5	NaN	+	3.68029	0.000171429	0.0972021	0.804586	-0.093997	3.85693	0.000131148	-1.52785	3.22728	0.000395062	1.43385	25.3814	25.7157	24.9241	24.7182	26.332	25.5019	26.8259	26.5185	27.0017	27.1483	27.1527	27.0934	25.5835	24.7214	26.6092	25.0362	25.8726	25.3144	25.6088	26.9567	NaN	2	6	0	Q9UHI8	Q9UHI8	A disintegrin and metalloproteinase with thrombospondin motifs 1	ADAMTS1
1343	Q13838	Spliceosome RNA helicase DDX39B	DDX39B	9.36059	48.991	19	30.1955		0.509128	0.242438	0.598233	0.459336	0.188114	0.0253248	0.97097	0.00717672	0.637692	0.402145	0.180938	30.399	30.0322	30.3	30.2649	30.4021	29.9114	30.2589	30.0206	30.1847	30.1168	30.3884	30.2971	29.8394	30.1179	30.2409	29.8346	29.6358	30.5124	30.2183	30.2111	30.0302	6	6	6	Q13838;Q5STU3;A0A0G2JJZ9;A0A140T9X3;A0A0A0MT12;F6TRA5;F6WLT2;F6S4E6;O00148;A0A140T973;A0A140T9K1;H0Y400;A0A140T996;A0A140T9L4;A0A140T9X9;F6QYI9;A0A0G2JJL7;F6UJC5;A0A140TA18;K7EPJ3;F6R6M7;K7EQN7;A0A140T9K2;A0A0D9SEM9;A0A140T9N3;F6U6E2;K7EN69;K7ENP6;A0A0G2JHN7;K7EL56;K7EIL8;F6S2B7;F6SXL5;H0YCC6	Q13838;Q5STU3;A0A0G2JJZ9;A0A140T9X3;A0A0A0MT12;F6TRA5;F6WLT2;F6S4E6;O00148	Spliceosome RNA helicase DDX39B;ATP-dependent RNA helicase DDX39A	DDX39B;DDX39A
1645	Q9Y3C6	Peptidyl-prolyl cis-trans isomerase-like 1	PPIL1	8.50136	18.237	4	NaN	+	2.14138	0.00554483	0.662049	0.403263	0.218543	1.94229	0.00515108	1.1371	1.4052	0.020986	-0.918556	26.6487	26.3519	26.3372	26.2275	26.0917	26.1785	24.2212	23.9664	25.2912	25.6934	26.1518	25.6888	26.4636	26.335	25.8266	26.1275	25.5079	26.2635	26.3059	NaN	26.2032	6	0	5	Q9Y3C6	Q9Y3C6	Peptidyl-prolyl cis-trans isomerase-like 1	PPIL1
1346	Q14019	Coactosin-like protein	COTL1	9.89093	15.945	7	28.208		0.258336	0.46548	0.485557	0.497282	0.187629	0.255967	0.660233	0.0912253	0.229485	0.693869	0.0964038	31.2581	31.0095	31.2239	30.9521	31.0735	30.4923	30.9158	31.0589	30.4861	30.9309	31.1967	30.8737	30.4379	30.4336	30.9151	30.7588	30.996	31.3423	31.0016	30.9104	30.814	6	6	6	Q14019;H3BT58	Q14019;H3BT58	Coactosin-like protein	COTL1
853	P07814	Bifunctional glutamate/proline--tRNA ligase	EPRS	7.67191	170.59	8	26.3814	+	2.35776	0.00331518	1.6256	0.159392	-0.315148	0.632334	0.43314	0.156519	2.56286	0.0276752	-0.471667	27.028	26.932	26.7672	26.603	26.4478	26.7341	26.4373	26.6041	26.5839	26.294	26.8949	26.7589	27.4519	26.952	26.9696	26.9261	27.0049	27.0986	26.752	26.5955	27.0672	6	6	6	P07814;V9GYZ6	P07814;V9GYZ6	Bifunctional glutamate/proline--tRNA ligase;Glutamate--tRNA ligase;Proline--tRNA ligase	EPRS
1348	Q14126	Desmoglein-2	DSG2	8.34025	122.29	5	NaN		0.644539	0.172282	0.161387	0.793031	-0.0639782	0.759131	0.381968	0.173395	1.00986	0.261078	-0.237373	28.2802	28.1017	27.9883	28.563	27.9142	28.4163	28.1106	28.2188	27.7986	28.0666	28.057	27.9717	28.4318	28.1205	28.4413	28.3596	27.7664	28.5279	28.2106	28.0372	28.2746	6	6	6	Q14126;J3KSI6	Q14126;J3KSI6	Desmoglein-2	DSG2
1351	Q14166	Tubulin--tyrosine ligase-like protein 12	TTLL12	8.03527	74.403	2	NaN		0.603538	0.190478	0.982055	0.0747257	0.877099	0.190732	0.566698	0.270732	0.633229	0.168875	0.606366	27.3152	27.0415	27.3695	26.934	24.7978	25.9646	26.5424	26.5946	26.4805	24.3986	26.5978	27.1843	25.7885	24.8194	26.396	26.2716	24.9716	25.9129	26.925	26.6799	NaN	5	5	0	Q14166;V9GY16	Q14166;V9GY16	Tubulin--tyrosine ligase-like protein 12	TTLL12
1352	Q14194	Dihydropyrimidinase-related protein 1	CRMP1	8.33052	62.183	15	28.6758		0.122037	0.670413	0.249654	0.551327	-0.28825	0.447071	0.40131	-0.222781	0.0532623	0.876742	-0.0654691	27.4363	26.7943	27.0595	28.159	26.7742	27.4832	27.854	27.4356	27.278	27.5016	27.6298	27.3443	27.9231	27.7852	27.6273	28.0972	28.4984	25.5048	27.2844	27.5072	27.9862	6	6	5	Q14194;E9PD68	Q14194;E9PD68	Dihydropyrimidinase-related protein 1	CRMP1
1353	Q14195	Dihydropyrimidinase-related protein 3	DPYSL3	9.27166	61.963	23	30.6223		0.167226	0.591754	0.0710306	0.923921	-0.0255423	0.271033	0.674183	0.0821981	0.405287	0.605555	-0.10774	30.8973	30.3144	30.3152	30.423	30.4254	30.2311	30.5193	30.6638	30.3148	30.2843	30.2275	30.1035	30.3053	30.1311	30.7196	30.5364	30.4533	30.6139	30.4344	30.3522	30.4599	6	6	6	Q14195;H0YBT4;D6RF19;Q14117	Q14195	Dihydropyrimidinase-related protein 3	DPYSL3
1354	Q14204	Cytoplasmic dynein 1 heavy chain 1	DYNC1H1	7.32595	532.4	10	NaN		0.652175	0.170719	0.130899	0.79402	0.0761232	0.870738	0.188045	0.345283	0.944998	0.236616	-0.26916	27.9633	27.5568	27.0665	26.814	27.9081	27.6293	26.8023	27.4404	27.3141	27.0714	27.2788	26.9593	27.7556	27.3452	27.4109	27.1395	27.0726	27.7575	27.4897	27.1444	27.4135	6	6	6	Q14204	Q14204	Cytoplasmic dynein 1 heavy chain 1	DYNC1H1
1355	Q14240	Eukaryotic initiation factor 4A-II	EIF4A2	9.43149	46.402	14	31.02		0.144891	0.627119	0.206747	0.762739	-0.0692237	0.105688	0.891584	0.0253201	0.331036	0.667851	-0.0945438	30.6534	30.7598	30.6125	30.9869	30.4394	30.6657	30.6845	30.8639	30.6447	30.4736	30.6765	30.6224	30.6013	30.4676	30.4951	30.9049	31.1727	30.8914	30.6863	30.6609	30.7555	6	6	6	Q14240;E7EQG2	Q14240;E7EQG2	Eukaryotic initiation factor 4A-II;Eukaryotic initiation factor 4A-II, N-terminally processed	EIF4A2
961	P19367	Hexokinase-1	HK1	8.18038	102.48	9	27.9559	+	2.33059	0.00352852	1.34145	0.0746432	0.571483	1.05249	0.192033	-0.296538	2.23996	0.00648366	0.86802	27.4647	27.1304	27.6439	27.9437	27.5553	27.3303	27.878	27.3844	27.8351	27.8199	27.7195	28.2104	26.5726	26.4916	27.236	26.3212	27.6491	27.3689	27.5114	27.8079	26.9399	6	6	6	P19367;B1AR63;B1AR62;B1AR61;E9PB90;Q2TB90;P52789;P52790	P19367	Hexokinase-1	HK1
849	Q5JP53	Tubulin beta chain	TUBB	9.07478	47.766	28	28.4173	+	2.47123	0.00261224	0.810868	0.392928	-0.20326	1.52301	0.145778	0.28934	2.86049	0.0200748	-0.4926	29.5955	29.1969	29.0454	29.3121	29.3833	28.9629	28.8237	28.8133	28.9357	28.9106	29.0427	29.234	29.089	29.4834	29.6178	29.271	29.6186	29.6359	29.2493	28.96	29.4526	6	6	6	Q5JP53;P07437;Q5ST81	Q5JP53;P07437;Q5ST81	Tubulin beta chain	TUBB
967	P20336	Ras-related protein Rab-3A	RAB3A	9.04481	24.984	13	28.4682	+	2.53114	0.00235294	1.79042	0.0709189	-0.463674	0.163879	0.77045	0.0593424	3.457	0.0111038	-0.523016	28.8611	28.415	28.7003	28.296	27.925	28.5659	28.6048	28.2925	28.3905	28.3039	28.3933	28.4221	28.8897	28.7835	29.2636	28.8085	28.702	29.0981	28.4605	28.4012	28.9242	6	6	6	P20336;S4R3Q3;M0R257	P20336;S4R3Q3	Ras-related protein Rab-3A	RAB3A
1365	Q14697	Neutral alpha-glucosidase AB	GANAB	8.87271	106.87	18	31.0413		0.0631925	0.788841	0.0756869	0.889353	0.0387122	0.253542	0.651934	0.0957022	0.115625	0.819305	-0.05699	29.907	29.2614	29.4206	29.9532	29.55	29.5152	29.3934	29.1018	29.509	29.4625	29.6416	29.9248	29.0475	29.3837	29.8345	29.3794	29.6593	30.0707	29.6012	29.5055	29.5625	6	6	6	Q14697;F5H6X6;E9PKU7;E9PNH1	Q14697;F5H6X6;E9PKU7	Neutral alpha-glucosidase AB	GANAB
1366	Q14847	LIM and SH3 domain protein 1	LASP1	8.13735	29.717	9	27.1152		0.679353	0.159848	1.26105	0.0460541	0.837809	0.44537	0.276505	0.474608	0.343219	0.388967	0.363201	26.1511	26.3382	26.4017	24.6933	26.1223	26.8022	26.3647	25.855	26.0618	26.2273	23.7624	25.3899	25.8441	25.4298	25.8046	24.3068	25.3411	24.7555	26.3631	26.2179	NaN	5	3	0	Q14847;C9J9W2;F6S2S5;K7ESD6	Q14847;C9J9W2;F6S2S5	LIM and SH3 domain protein 1	LASP1
668	O00299	Chloride intracellular channel protein 1	CLIC1	8.93433	26.922	12	28.5174	+	2.089	0.00625085	0.472734	0.538029	-0.15625	2.04291	0.0860346	0.326903	2.19036	0.0332903	-0.483153	28.3452	28.222	28.4622	28.4695	28.7191	28.7534	28.3828	28.1952	28.1961	28.0958	27.97	28.1702	28.7819	29.0021	28.8801	28.6851	28.1493	28.4105	28.4952	28.1683	28.6515	6	6	6	O00299	O00299	Chloride intracellular channel protein 1	CLIC1
139	A0A1B0GWF2	Syntaxin-binding protein 1	STXBP1	8.51379	65.215	10	28.5788	+	4.19891	4.0404e-05	1.53673	0.263575	-0.237867	2.44492	0.0830316	0.308286	4.06803	0.00704403	-0.546153	28.1957	28.1021	27.7703	28.1427	27.9722	27.9762	27.7572	27.5746	27.6669	27.5954	27.8854	27.8301	28.1503	28.1359	28.073	28.3266	28.4075	28.4932	28.0265	27.7183	28.2644	6	6	6	A0A1B0GWF2;A0A1B0GVQ5;P61764;A0A0D9SG72;A0A1B0GTP9;A0A1B0GW76;A0A0D9SFQ7;A0A0D9SFW6;A0A096LP33;A0A0D9SEP9;A0A0D9SEH5;A0A1B0GTD8;A0A1B0GVV9;A0A096LP52	A0A1B0GWF2;A0A1B0GVQ5;P61764;A0A0D9SG72;A0A1B0GTP9;A0A1B0GW76	Syntaxin-binding protein 1	STXBP1
1370	Q14974	Importin subunit beta-1	KPNB1	8.78289	97.169	17	29.6132		0.741081	0.136585	0.942044	0.342775	0.226274	1.06425	0.363569	0.162288	0.189977	0.769729	0.0639865	29.7012	29.4784	29.5192	29.4792	29.5303	29.2771	29.2898	29.3042	29.4342	29.3529	29.0786	29.5519	29.2871	28.8805	28.9706	29.487	29.6132	29.3893	29.4976	29.3353	29.2713	6	6	6	Q14974;J3QR48;J3KTM9;J3QKQ5	Q14974;J3QR48	Importin subunit beta-1	KPNB1
1371	Q15046	Lysine--tRNA ligase	KARS	8.08746	68.047	7	NaN		1.05942	0.0640513	0.842108	0.178734	0.481156	0.38518	0.613664	-0.0939802	1.04503	0.0811937	0.575136	26.5748	26.4644	26.4669	26.7882	26.8586	26.7729	26.931	26.8369	26.7372	26.5979	26.958	26.4286	25.23	26.4517	26.4574	26.7127	25.3003	26.8868	26.6543	26.7483	26.6271	6	6	4	Q15046;J3KRL2;H3BPV7;H3BVA8	Q15046	Lysine--tRNA ligase	KARS
51	A0A087X0S5	Collagen alpha-1(VI) chain	COL6A1	8.33945	108.34	7	29.1965	+	3.38586	0.00027673	2.02525	0.076431	-0.413782	1.43945	0.254077	0.203979	2.88699	0.00921637	-0.617762	28.2667	28.2435	28.136	28.2728	28.2042	27.9765	28.0755	28.0439	27.6942	28.0928	28.1302	27.8393	28.5762	28.572	28.6872	28.1753	29.0843	28.4874	28.1833	27.9793	28.5971	6	6	6	A0A087X0S5;P12109	A0A087X0S5;P12109	Collagen alpha-1(VI) chain	COL6A1
1056	P31949	Protein S100-A11	S100A11	9.71979	11.74	9	29.2959	+	3.97291	6.72269e-05	1.58078	0.100076	0.41672	1.84779	0.0549677	-0.422102	4.59899	0.000857143	0.838822	28.7527	29.1512	29.5491	29.3949	29.5847	29.4361	29.5841	29.9866	29.6761	29.8424	29.6142	29.6979	28.8709	28.8131	29.1347	28.71	28.6233	29.2164	29.3114	29.7336	28.8947	6	6	6	P31949	P31949	Protein S100-A11;Protein S100-A11, N-terminally processed	S100A11
1375	Q15102	Platelet-activating factor acetylhydrolase IB subunit gamma	PAFAH1B3	9.19723	25.734	9	30.1402		0.365797	0.349665	0.607349	0.317367	0.353312	0.150351	0.741094	0.080368	0.377442	0.408613	0.272944	29.4508	29.068	29.2158	29.3178	29.6544	29.707	29.7852	28.7498	29.0368	29.1293	29.338	29.8926	28.5101	28.9048	29.6876	28.7375	28.4255	30.0285	29.4023	29.3219	29.049	6	6	6	Q15102;M0R389;M0R1K3;M0QZT2;M0QXS6;M0R323	Q15102;M0R389;M0R1K3	Platelet-activating factor acetylhydrolase IB subunit gamma	PAFAH1B3
909	P12277	Creatine kinase B-type	CKB	9.27149	42.644	13	29.4011	+	2.15465	0.00537979	2.0743	0.118696	0.330759	0.617599	0.381712	-0.192549	2.07226	0.0297384	0.523308	29.9556	29.7587	29.4868	29.6979	29.5956	29.746	30.198	30.2157	30.0719	29.7903	29.8133	29.3067	29.0104	29.434	29.5497	29.4872	29.3801	29.3947	29.7068	29.8993	29.376	6	6	6	P12277;G3V4N7;H0YJG0;G3V461	P12277;G3V4N7	Creatine kinase B-type	CKB
1378	Q15181	Inorganic pyrophosphatase	PPA1	8.06666	32.66	3	NaN		0.110694	0.691894	0.201732	0.591095	0.324677	0.293848	0.401564	0.423984	0.0620907	0.846651	-0.0993067	26.7398	25.4916	25.6868	24.0322	27.5164	25.6164	24.7397	26.2699	25.0347	24.6294	24.9595	26.906	24.6271	26.0372	25.5897	24.7863	24.7352	27.3597	25.8472	25.2539	25.68	6	5	5	Q15181;Q5SQT6	Q15181;Q5SQT6	Inorganic pyrophosphatase	PPA1
1379	Q15185	Prostaglandin E synthase 3	PTGES3	9.36393	18.697	7	30.9247		1.81495	0.0113958	0.0369442	0.932372	0.041846	2.62411	0.0035122	-0.935184	1.78806	0.0092948	0.977029	27.5645	28.3515	28.2103	28.7157	29.1076	28.7837	29.427	29.2368	29.6759	29.4257	29.3823	29.1968	27.3941	28.1746	29.2651	28.1067	28.0197	29.5219	28.4556	29.3907	28.4137	6	6	6	Q15185;A0A087WYT3;B4DDC6	Q15185;A0A087WYT3	Prostaglandin E synthase 3	PTGES3
1380	Q15223	Nectin-1	PVRL1	8.35932	57.157	3	NaN		0.693736	0.153767	0.819076	0.0945525	0.976621	1.4812	0.02338	0.760904	0.131366	0.693113	0.215718	28.397	26.8683	27.6549	27.9121	27.8209	27.2663	27.7928	26.7286	27.1154	26.1854	26.8386	26.6933	27.4367	27.423	26.3336	26.126	28.4581	24.2821	27.6532	26.8923	27.361	6	6	4	Q15223	Q15223	Nectin-1	PVRL1
1381	Q15257	Serine/threonine-protein phosphatase 2A activator	PPP2R4	8.54285	40.667	5	27.4202		0.0745491	0.761725	0.10232	0.878232	0.0364526	0.204293	0.633954	0.129	0.134781	0.759583	-0.0925477	27.6503	27.4618	27.6722	27.6101	27.773	27.2091	27.7391	27.8247	27.5578	26.3622	27.958	27.1607	27.4082	27.1179	27.7496	27.4238	27.664	27.7943	27.5628	27.4338	27.5263	6	6	6	Q15257;Q68CR8;F6WIT2;A6PVN5;B7ZBQ0;A6PVN9;B7ZBP9;B7ZBP7;B4DDQ6;H0Y6E5;Q5T949;Q5T948;A6PVN7;A6PVN8;A6PVN6	Q15257;Q68CR8;F6WIT2;A6PVN5;B7ZBQ0;A6PVN9	Serine/threonine-protein phosphatase 2A activator	PPP2R4;DKFZp781M17165
1382	Q15365	Poly(rC)-binding protein 1	PCBP1	9.37983	37.497	16	30.0119		0.809104	0.118083	0.90587	0.508313	-0.131154	0.100772	0.893817	0.0240555	1.17056	0.374292	-0.15521	30.2437	29.8726	29.9323	30.2094	30.1536	29.9664	30.0352	30.2338	29.9378	29.8989	30.2135	29.9144	30.0663	30.2015	30.1097	30.1893	30.2195	30.3785	30.063	30.0389	30.1941	6	6	6	Q15365	Q15365	Poly(rC)-binding protein 1	PCBP1
1384	Q15404	Ras suppressor protein 1	RSU1	7.98124	31.54	5	NaN		0.0929272	0.720099	0.0309857	0.960544	-0.0169465	0.381571	0.622219	0.0907348	0.206506	0.692269	-0.107681	25.246	25.3356	25.3726	25.4268	25.4514	25.201	25.5246	25.541	25.0075	25.262	24.9933	25.1605	25.2211	25.5557	24.8931	26.165	25.0152	25.2849	25.3389	25.372	25.3539	6	4	3	Q15404	Q15404	Ras suppressor protein 1	RSU1
1386	Q15435	Protein phosphatase 1 regulatory subunit 7	PPP1R7	8.3306	41.564	4	26.3781		0.0792145	0.75234	0.248885	0.693399	0.103765	0.0880739	0.853783	0.0441236	0.151071	0.797128	0.0596418	26.4752	26.6542	27.1044	27.124	27.276	27.3399	26.814	26.578	26.7894	26.9858	27.3843	27.1573	26.8412	26.4764	26.8933	27.0153	26.9123	27.2124	26.9956	26.9515	26.8918	6	6	6	Q15435;C9JD73;C9J177;H7C118;C9JRC4;H7C003;B5MBZ8	Q15435;C9JD73;C9J177;H7C118;C9JRC4;H7C003	Protein phosphatase 1 regulatory subunit 7	PPP1R7
976	P21281	V-type proton ATPase subunit B, brain isoform	ATP6V1B2	8.76889	56.5	20	29.806	+	2.86177	0.00104348	1.37637	0.132889	-0.386652	1.25474	0.0953378	0.409035	3.18197	0.00406452	-0.795687	29.0831	28.7419	28.4448	28.9646	28.6071	28.1908	28.5882	27.7814	28.392	28.1287	28.0808	28.6069	29.2519	29.2239	28.7338	28.7787	29.1906	29.1733	28.672	28.263	29.0587	6	6	6	P21281;H0YC04;C9JL73;P15313;C9J5E3;C9JNS9;H0YC45;H0YAT8;E5RGH6;C9JZ02	P21281;H0YC04	V-type proton ATPase subunit B, brain isoform	ATP6V1B2
708	O43396	Thioredoxin-like protein 1	TXNL1	9.38432	32.251	8	30.1105	+	2.18182	0.00500709	1.57122	0.0897831	0.446307	0.144866	0.789221	-0.0552231	2.99955	0.0176436	0.50153	29.8995	30.0697	29.5772	30.434	30.3524	29.7057	29.9963	29.9721	30.0845	30.1836	30.1979	29.9354	29.4434	29.5769	29.1804	29.5239	29.8637	29.7723	30.0064	30.0616	29.5601	6	6	6	O43396;K7ER96;K7EML9;K7EKG2;K7EPB7;K7EME7	O43396;K7ER96	Thioredoxin-like protein 1	TXNL1
768	P00367	Glutamate dehydrogenase 1, mitochondrial	GLUD1	9.16575	61.397	23	30.1482	+	3.26058	0.000436364	3.0632	0.0882612	-0.325781	0.359722	0.660172	0.0764116	3.0451	0.0348413	-0.402192	30.3858	30.2906	30.0921	30.2121	30.1891	30.4669	29.9424	30.1761	30.3049	30.4669	30.2373	30.0505	30.6458	30.4863	30.592	30.5066	30.5953	30.7652	30.2728	30.1963	30.5985	6	6	6	P00367;P49448	P00367;P49448	Glutamate dehydrogenase 1, mitochondrial;Glutamate dehydrogenase 2, mitochondrial	GLUD1;GLUD2
1146	P52209	6-phosphogluconate dehydrogenase, decarboxylating	PGD	9.11561	53.139	10	30.3465	+	2.30404	0.00391045	0.530014	0.585108	0.119563	1.31854	0.209958	-0.245443	4.05916	0.0333333	0.365006	29.6176	29.5506	29.2818	29.909	29.4331	29.8779	29.8499	29.7952	29.9869	29.9756	29.7979	29.7372	29.5024	29.6582	29.3603	29.512	29.4565	29.4632	29.6117	29.8571	29.4921	6	6	6	P52209;K7EM49;K7EPF6;K7EMN2;K7ELN9	P52209;K7EM49;K7EPF6	6-phosphogluconate dehydrogenase, decarboxylating	PGD
1394	Q15819	Ubiquitin-conjugating enzyme E2 variant 2	UBE2V2	9.77913	16.363	12	29.4062		0.300729	0.414325	0.393477	0.661519	0.0934038	0.0821481	0.905078	-0.0226965	0.582968	0.549473	0.1161	30.7588	30.5766	30.812	30.7498	30.9343	30.3901	30.685	30.5389	30.7296	30.697	31.019	30.6882	30.481	30.47	30.8312	30.5175	30.5125	30.8489	30.7036	30.7263	30.6102	6	6	6	Q15819;G3V113;H0YBP9;H0YBX6	Q15819;G3V113;H0YBP9	Ubiquitin-conjugating enzyme E2 variant 2	UBE2V2
1397	S4R3E9	NEDD8	NEDD8-MDP1	9.96505	9.6721	6	30.3144		0.160535	0.600993	0.396871	0.506787	-0.208048	0.205672	0.625005	-0.138404	0.122297	0.797783	-0.069644	29.4858	29.8189	29.6945	30.4809	29.0804	30.204	30.019	29.7552	30.5755	30.0402	29.986	29.2189	29.8425	30.1539	29.8182	29.9816	30.5131	29.7035	29.7941	29.9325	30.0021	6	6	6	S4R3E9;Q15843;F8VSA6;E9PS38;E9PL57	S4R3E9;Q15843;F8VSA6;E9PS38;E9PL57	NEDD8	NEDD8-MDP1;NEDD8
1398	Q15907	Ras-related protein Rab-11B	RAB11B	9.52711	24.488	17	30.8513		0.947392	0.0846191	0.984669	0.402384	-0.180641	0.0846378	0.905931	-0.0212161	1.43043	0.347627	-0.159424	30.3392	29.9158	30.2662	30.3186	30.3667	30.5447	30.364	30.1996	30.3745	30.2276	30.4306	30.2822	30.6545	30.4476	30.268	30.4902	30.4026	30.5723	30.2919	30.3131	30.4725	6	6	6	Q15907;H3BMH2;H3BSC1;P62491;B4DQU5	Q15907;H3BMH2;H3BSC1;P62491	Ras-related protein Rab-11B;Ras-related protein Rab-11A	RAB11B;RAB11A
1251	P67936	Tropomyosin alpha-4 chain	TPM4	9.91811	28.521	30	31.8647	+	3.22287	0.000449704	2.74154	0.0506533	-0.415425	0.0702355	0.923949	0.0178661	2.80764	0.0309958	-0.433291	31.8092	31.4948	31.4406	31.8061	31.5791	31.569	31.6491	31.7853	31.6509	31.6825	31.5046	31.3192	32.169	31.9788	31.7788	32.1254	32.2607	31.8785	31.6164	31.5986	32.0319	6	6	6	P67936;K7EPB9;K7EMU5	P67936	Tropomyosin alpha-4 chain	TPM4
1407	Q16555	Dihydropyrimidinase-related protein 2	DPYSL2	9.59227	62.293	34	32.3662	+	4.33669	4.34783e-05	2.63322	0.178943	-0.249345	0.979122	0.564433	0.0884193	4.25953	0.0420077	-0.337764	31.6173	31.6339	31.4005	31.5878	31.5121	31.7	31.3885	31.5347	31.471	31.512	31.5557	31.459	31.9067	31.7932	31.6515	31.7637	31.9074	31.9251	31.5753	31.4868	31.8246	6	6	6	Q16555;A0A1C7CYX9;E5RFU4	Q16555;A0A1C7CYX9	Dihydropyrimidinase-related protein 2	DPYSL2
1441	Q6ZN40	Tropomyosin alpha-1 chain	TPM1	9.93871	37.452	40	33.5072	+	2.13507	0.00560825	0.598639	0.437328	-0.204158	1.28367	0.101888	0.384737	2.81966	0.0111648	-0.588896	32.1499	32.3053	31.843	31.8703	31.7089	32.6347	31.8424	31.9208	31.9791	31.4491	31.6238	31.3884	32.3145	32.1351	32.0258	32.6405	32.4264	32.1946	32.0853	31.7006	32.2895	6	6	6	Q6ZN40;P09493;H0YL52;H0YKP3;H0YL80;H0YLS7;H0YKZ6;A0A087WTJ7	Q6ZN40;P09493;H0YL52	Tropomyosin alpha-1 chain	TPM1
1402	Q16394	Exostosin-1	EXT1	7.48171	86.254	5	NaN		1.30615	0.0371873	2.09033	0.014048	0.776293	0.38691	0.420327	0.234625	-4.34294e-08	1	0	26.0337	26.1355	25.9324	25.8985	26.0463	25.8859	25.3311	26.3414	26.1225	24.8481	25.376	26.5053	25.0961	24.7954	26.1771	25.6095	24.7828	24.8134	25.9887	NaN	NaN	6	0	0	Q16394;H7C1H6	Q16394	Exostosin-1	EXT1
1404	Q16531	DNA damage-binding protein 1	DDB1	7.85002	126.97	11	27.3044		0.880377	0.100103	0.745844	0.357242	0.247486	0.145751	0.832277	-0.0388616	1.08135	0.204067	0.286348	26.8141	26.8362	26.9147	27.2267	27.0138	26.5266	26.7982	26.9827	26.9508	27.0402	26.9855	26.8077	26.6581	26.8708	26.6675	26.465	27.1041	26.0817	26.8887	26.9275	26.7531	6	6	5	Q16531;F5GY55;F5GWI0;F5GZY8;F5H2L3	Q16531;F5GY55	DNA damage-binding protein 1	DDB1
868	P08670	Vimentin	VIM	10.1529	53.651	56	34.0532	+	2.93197	0.000836735	0.723041	0.437089	-0.181747	1.62575	0.060062	0.437339	3.68432	0.00542657	-0.619086	34.0641	33.7693	33.2738	33.6831	33.5229	34.0588	33.6483	33.5081	33.3162	33.0681	33.241	32.9663	33.9025	33.886	33.9567	33.7851	33.9642	33.968	33.7287	33.2913	33.9104	6	6	6	P08670;B0YJC4;B0YJC5;A0A1B0GUA0;Q5JVS8;A0A1B0GTT5;H7C5W5;P41219;B4DIR1;K7ELP4;F8W835;K7EKH9;Q8IWY7;A0A1B0GVG8	P08670;B0YJC4	Vimentin	VIM
465	E9PR17	CD59 glycoprotein	CD59	9.78815	14.529	7	NaN	+	2.08087	0.00637838	0.943599	0.267669	0.299571	0.983332	0.220185	-0.273395	2.62003	0.0144205	0.572966	29.9721	29.8229	29.9973	29.436	29.8415	29.2206	30.1901	29.6821	30.2034	30.0593	29.8599	29.9359	29.345	29.8425	29.6787	29.1034	29.2654	29.2579	29.7151	29.9885	29.4155	6	6	6	E9PR17;E9PNW4;P13987;H0YET2	E9PR17;E9PNW4;P13987	CD59 glycoprotein	CD59
1409	Q16658	Fascin	FSCN1	8.64612	54.529	14	28.7651		0.638638	0.174826	0.668738	0.45503	-0.178795	0.0850339	0.881539	0.032994	1.2758	0.264086	-0.211789	28.2208	28.037	27.9883	28.7231	28.2474	28.5923	28.3131	28.3597	28.5464	28.2054	28.1951	27.9913	28.7512	28.4111	28.4103	28.3379	28.5206	28.4505	28.3015	28.2685	28.4803	6	6	6	Q16658;C9JFC0;A0A0A0MSB2	Q16658	Fascin	FSCN1
1410	Q16706	Alpha-mannosidase 2	MAN2A1	7.83533	131.14	4	NaN		0.796802	0.121113	0.949184	0.1108	0.63477	1.41296	0.036169	0.65178	0.0133784	0.972224	-0.0170101	26.8452	27.007	26.8905	27.416	26.7619	27.027	26.5165	26.4292	26.4385	27.2525	26.0771	25.3231	26.6096	24.8393	26.7914	26.4169	27.4006	26.0812	26.9913	26.5428	26.8046	6	5	4	Q16706	Q16706	Alpha-mannosidase 2	MAN2A1
532	G3V2U7	Acylphosphatase	ACYP1	8.35915	14.125	1	NaN	+	2.01128	0.00763036	0.892238	0.140973	0.549145	1.49552	0.0604308	-0.461048	2.07142	0.00553425	1.01019	25.4078	26.3967	26.2891	26.2792	25.7689	25.9562	26.6674	26.5898	26.2197	26.7627	26.4762	26.1485	24.7705	26.288	26.3505	25.5661	24.9567	24.8713	26.138	26.4774	26.3505	5	6	1	G3V2U7;P07311	G3V2U7;P07311	Acylphosphatase;Acylphosphatase-1	ACYP1
819	P05067	Amyloid beta A4 protein	APP	10.1055	86.942	37	NaN	+	4.08729	3.7037e-05	3.3175	0.0537228	0.37681	1.00612	0.389686	-0.151386	3.26656	0.0117647	0.528196	33.6589	33.5083	33.5544	33.6184	33.5577	33.6542	33.6597	33.588	33.6724	34.0956	33.6049	33.8396	33.3233	33.1982	33.3819	33.0843	32.9495	33.3539	33.592	33.7434	33.2152	6	6	6	P05067;E9PG40;H7C0V9;A0A0A0MRG2;H7C2L2	P05067;E9PG40;H7C0V9;A0A0A0MRG2	Amyloid beta A4 protein;N-APP;Soluble APP-alpha;Soluble APP-beta;C99;Beta-amyloid protein 42;Beta-amyloid protein 40;C83;P3(42);P3(40);C80;Gamma-secretase C-terminal fragment 59;Gamma-secretase C-terminal fragment 57;Gamma-secretase C-terminal fragment 50;C31	APP
916	P13667	Protein disulfide-isomerase A4	PDIA4	9.06959	72.932	21	NaN	+	2.4225	0.00281124	0.830628	0.252413	0.354114	1.54098	0.0651925	-0.433757	2.83026	0.00477612	0.787871	29.5606	30.0543	30.3257	30.5894	29.931	30.4209	30.2774	30.5255	30.5939	30.8328	30.5973	30.6575	29.3435	29.6589	30.0456	29.3251	30.2414	30.1427	30.147	30.5807	29.7929	6	6	6	P13667;C9JMN9	P13667	Protein disulfide-isomerase A4	PDIA4
1416	Q32Q12	Nucleoside diphosphate kinase	NME1-NME2	10.2997	32.642	21	33.1632		0.222343	0.510075	0.142076	0.820651	-0.0548884	0.451474	0.525565	-0.13376	0.348869	0.69215	0.078872	32.5581	33.1181	33.3242	33.2199	33.4268	33.226	33.1819	33.3951	33.3775	33.0793	33.4265	33.2153	33.4433	33.2383	33.0758	33.4102	32.9346	33.1001	33.1455	33.2793	33.2004	6	6	6	Q32Q12;J3KPD9;E7ERL0;E5RHP0	Q32Q12;J3KPD9;E7ERL0	Nucleoside diphosphate kinase	NME1-NME2;NME2;NME1
1417	Q3LXA3	Bifunctional ATP-dependent dihydroxyacetone kinase/FAD-AMP lyase (cyclizing)	DAK	8.5484	58.946	8	28.3396		1.39541	0.0304576	0.687109	0.3962	-0.220215	0.825711	0.255349	0.263124	1.62933	0.0528561	-0.48334	28.4064	27.7882	28.2852	28.0639	28.3151	28.489	28.0666	27.6092	27.5165	28.0715	28.2004	28.305	28.3879	28.5973	28.4908	28.0645	28.2034	28.9253	28.2247	27.9615	28.4449	6	6	6	Q3LXA3;H0YCY6;E9PJG8;E9PQR1;I3L252	Q3LXA3;H0YCY6;E9PJG8	Bifunctional ATP-dependent dihydroxyacetone kinase/FAD-AMP lyase (cyclizing);ATP-dependent dihydroxyacetone kinase;FAD-AMP lyase (cyclizing)	DAK;TKFC
1425	Q5QPE4	Sorting nexin-5	SNX5	8.37736	26.596	2	NaN		1.47504	0.0256277	1.85517	0.00626087	-1.35414	0.0989269	0.740732	-0.160972	1.68858	0.00778049	-1.19316	25.2486	24.3885	24.82	26.8707	26.9731	26.0615	26.8886	25.5445	26.6713	25.7106	26.4146	24.0987	26.8999	26.8043	27.0016	26.9347	27.5534	27.2933	26.9219	26.6581	27.0812	2	3	6	Q5QPE4;Q9Y5X3;Q5QPE5	Q5QPE4;Q9Y5X3;Q5QPE5	Sorting nexin-5	SNX5
1426	Q5RHS7		S100A2	9.65135	10.97	6	NaN		0.976155	0.079266	0.0126747	0.978986	-0.0126082	1.18997	0.0579283	-0.589972	1.35383	0.052259	0.577364	27.7698	28.6917	29.0285	29.5614	29.2385	29.2522	29.0697	29.7169	29.4555	29.862	29.3352	29.6425	28.2936	28.7066	29.6629	29.4959	28.521	28.9379	28.9237	29.5137	28.9363	6	6	6	Q5RHS7	Q5RHS7		S100A2
1431	Q5TCU3	Tropomyosin beta chain	TPM2	8.94757	32.814	35	29.6931		0.158819	0.603844	0.126615	0.694426	-0.310018	0.457523	0.226504	-0.666368	0.217984	0.525893	0.356351	28.2538	28.7203	28.4814	24.5875	28.7293	28.6213	28.4485	29.0506	28.6806	28.3585	28.6731	28.1805	28.2348	28.9411	28.8408	29.1455	29.0955	24.9961	28.5612	28.5653	28.8515	5	6	5	Q5TCU3;Q5TCU8;P07951;U3KQK2;K7EQW8;K7ELP0;D6RGJ6	Q5TCU3;Q5TCU8;P07951	Tropomyosin beta chain	TPM2
1432	Q60FE5	Filamin-A	FLNA	8.76215	278.22	41	30.3929		1.31663	0.0362451	0.10799	0.862357	0.0436163	1.39237	0.125195	0.329143	1.92375	0.133716	-0.285527	31.6852	31.2146	30.7646	31.0561	30.9108	31.2202	30.9537	30.8424	30.6371	30.9305	30.7014	30.8116	31.3655	31.2564	30.8701	31.0863	31.0969	30.9146	31.1419	30.8128	31.0983	6	6	6	Q60FE5;Q5HY54;P21333;A0A087WWY3;F8WE98;H0Y5C6;H7C2E7;H0Y5F3;H7C5L4	Q60FE5;Q5HY54;P21333;A0A087WWY3	Filamin-A	FLNA
992	P23246	Splicing factor, proline- and glutamine-rich	SFPQ	8.20366	76.149	5	NaN	+	1.95218	0.00867532	1.31842	0.0936784	0.498193	0.575361	0.383281	-0.200072	2.0074	0.0147879	0.698265	26.8982	27.2882	26.8511	27.3096	27.1753	26.5509	26.8578	27.2924	27.3413	27.3014	27.6033	26.8776	26.1839	26.4506	26.996	25.8904	26.5095	27.0537	27.0122	27.2123	26.514	6	6	6	P23246;H0Y9K7	P23246	Splicing factor, proline- and glutamine-rich	SFPQ
1125	P49721	Proteasome subunit beta type-2	PSMB2	9.0141	22.836	9	NaN	+	3.90736	6.45161e-05	1.04535	0.428182	-0.161637	2.60379	0.0799137	0.30772	3.83008	0.0140619	-0.469357	28.4807	28.3345	28.1218	28.1405	28.2175	28.1208	27.8017	28.077	27.7864	27.8945	27.9909	28.019	28.3087	28.4574	28.3715	28.2345	28.3413	28.6721	28.236	27.9282	28.3976	6	6	6	P49721;A0A087WVV1	P49721	Proteasome subunit beta type-2	PSMB2
1440	Q6YHK3	CD109 antigen	CD109	7.37891	161.69	7	NaN		0.751028	0.133691	0.243289	0.639633	0.151374	0.945453	0.0820709	0.603179	0.668766	0.198112	-0.451805	26.2761	25.8221	25.6385	26.0994	26.9766	26.1043	24.7386	26.2449	24.6684	25.447	26.0004	26.1986	26.1075	25.1954	26.3737	26.332	25.8938	26.1064	26.1529	NaN	26.0015	6	0	6	Q6YHK3	Q6YHK3	CD109 antigen	CD109
1249	P63279	SUMO-conjugating enzyme UBC9	UBE2I	9.31762	18.007	8	NaN	+	2.44315	0.00270968	1.70912	0.0537931	0.542265	0.565281	0.368775	-0.218715	2.59125	0.00634667	0.76098	28.1201	28.7352	28.8809	28.6567	28.2901	28.1118	28.4284	28.7138	29.2767	28.4583	28.4985	28.7315	27.7912	27.6276	28.0878	27.4911	28.1602	28.3834	28.4658	28.6845	27.9235	6	6	6	P63279;H3BQQ9;B0QYN7;H3BPC4;H3BRD1	P63279;H3BQQ9;B0QYN7;H3BPC4	SUMO-conjugating enzyme UBC9	UBE2I
1444	Q6ZVM7	TOM1-like protein 2	TOM1L2	7.86804	55.556	4	NaN		0.503908	0.245815	0.739917	0.18985	0.538986	0.105464	0.761122	0.107163	0.682994	0.200699	0.431823	26.3211	25.7334	24.1685	25.894	25.8745	25.7091	24.619	25.5575	25.3381	25.4338	26.3528	25.7564	25.6485	24.942	24.1661	25.461	25.3992	24.8498	25.7723	25.6877	NaN	3	5	0	Q6ZVM7;F5H3S6;B7Z2U2	Q6ZVM7	TOM1-like protein 2	TOM1L2
1446	Q7KZF4	Staphylococcal nuclease domain-containing protein 1	SND1	7.905	102	15	NaN		0.322695	0.389955	0.174058	0.699164	0.138682	0.629557	0.372163	-0.199083	0.517773	0.29785	0.337765	26.5152	26.2894	26.5866	27.1119	26.8662	26.7297	26.4057	26.8609	27.1683	26.962	26.8898	27.0069	26.6355	26.6447	27.1975	27.0324	25.1686	26.5884	26.6832	26.8823	26.8197	6	6	5	Q7KZF4;H7C597	Q7KZF4	Staphylococcal nuclease domain-containing protein 1	SND1
1608	Q9UBR2	Cathepsin Z	CTSZ	9.91703	33.868	14	NaN	+	2.18711	0.00498571	1.39865	0.197758	-0.299043	1.0637	0.19246	0.292385	2.04898	0.0219178	-0.591428	31.4146	31.2021	31.2961	31.1552	31.1923	31.4979	30.7145	30.8731	30.5421	31.4422	31.1192	31.3127	31.4821	31.4945	31.5815	31.6858	31.2365	32.0721	31.293	31.0006	31.5921	6	6	6	Q9UBR2	Q9UBR2	Cathepsin Z	CTSZ
1330	Q13347	Eukaryotic translation initiation factor 3 subunit I	EIF3I	8.55272	36.501	7	27.2866	+	2.03962	0.00710368	1.64288	0.0589296	0.532106	2.51865	0.0154754	0.553933	0.0439647	0.930824	-0.0218267	28.1424	27.6608	27.6204	27.3271	27.8037	28.0114	27.0967	27.1198	27.0828	27.4885	27.0452	27.4092	26.8355	26.9121	27.6544	27.5179	26.8896	27.5638	27.761	27.207	27.2289	6	6	6	Q13347;Q5TFK1	Q13347	Eukaryotic translation initiation factor 3 subunit I	EIF3I
1455	Q86UP2	Kinectin	KTN1	8.59417	156.27	25	29.9498		1.30811	0.0369268	0.655507	0.573076	0.116005	1.9458	0.206404	0.215993	0.636317	0.575233	-0.0999877	29.9646	30.0515	29.7886	30.0384	29.838	29.7082	29.6336	29.8164	29.6799	29.723	29.528	29.7125	29.6268	29.7061	29.7633	29.6387	30.0469	29.9116	29.8982	29.6822	29.7822	6	6	6	Q86UP2;G3V4Y7;B7Z6P3;H0YJZ8;G3V5G2;H0YJP2;G3V5P0	Q86UP2	Kinectin	KTN1
1457	Q86VP6	Cullin-associated NEDD8-dissociated protein 1	CAND1	8.31804	136.37	13	28.1663		0.741401	0.136679	0.603404	0.539516	0.1365	1.26004	0.245301	0.220757	0.282931	0.694015	-0.0842565	28.5112	28.5577	28.4441	28.6183	28.4862	28.8384	28.4233	28.3528	28.6135	28.5043	28.0753	28.1622	28.2723	28.2658	28.8964	28.4197	28.4129	28.3698	28.576	28.3552	28.4395	6	6	6	Q86VP6;F5H6I6;H0YH27;A0A0C4DGH5;F8WBB8;O75155	Q86VP6	Cullin-associated NEDD8-dissociated protein 1	CAND1
1459	S4R3V8	Lipolysis-stimulated lipoprotein receptor	LSR	8.49283	66.175	10	NaN		1.04606	0.0660807	0.336117	0.64947	0.111652	1.39154	0.10104	0.368448	0.778765	0.281069	-0.256796	28.3459	27.6734	27.9284	28.01	27.8771	27.9224	27.822	27.2399	27.528	27.8227	27.2072	27.9265	27.7742	27.6431	27.6215	28.0822	27.6637	28.3023	27.9595	27.5911	27.8479	6	6	6	S4R3V8;Q86X29;M0QZL9;M0R1W9	S4R3V8;Q86X29	Lipolysis-stimulated lipoprotein receptor	LSR
1462	Q8IV08	Phospholipase D3	PLD3	9.39561	54.705	5	28.9365		0.22422	0.508492	0.403963	0.53545	-0.17948	0.385142	0.536434	-0.138789	0.0831179	0.871381	-0.0406911	29.8841	29.7592	30.6001	30.2054	30.4558	30.1719	30.3473	30.2733	30.6422	30.2753	30.4361	29.9349	30.6962	30.0037	30.5533	30.5215	30.6022	29.7764	30.1794	30.3182	30.3589	6	6	6	Q8IV08;M0R2W7;M0R1F7	Q8IV08	Phospholipase D3	PLD3
1466	Q8N0Y7	Probable phosphoglycerate mutase 4	PGAM4	9.21535	28.777	19	29.9661		1.45532	0.0266387	1.40534	0.0661187	-0.579832	0.0170235	0.966746	-0.0117998	1.78065	0.0320328	-0.568033	29.7326	29.0663	28.4678	28.4163	29.0827	28.8641	29.2621	29.3217	29.0395	28.5017	28.6362	28.9394	29.7018	29.8143	28.8591	29.7758	29.4335	29.5243	28.9383	28.9501	29.5181	6	6	6	Q8N0Y7	Q8N0Y7	Probable phosphoglycerate mutase 4	PGAM4
847	P07355	Annexin A2	ANXA2	9.83613	38.604	40	27.3749	+	2.53373	0.00234599	0.762786	0.386492	-0.215873	2.74979	0.0147912	-0.53298	1.86423	0.11011	0.317107	31.2517	31.8428	32.0069	31.8191	31.7993	32.0222	32.2784	32.2647	32.1668	32.5565	32.3341	32.3393	32.2101	31.9533	32.1283	32.1314	32.0299	31.5841	31.7903	32.3233	32.0062	6	6	6	P07355;H0YN42;A6NMY6;H0YMD0;H0YMU9;H0YM50;H0YKS4;H0YNP5;H0YMM1;H0YKZ7;H0YLV6;H0YMT9;H0YKX9;H0YN28;H0YL33;H0YKL9;H0YMW4;H0YNA0;H0YKV8;H0YN52;H0YMD9;H0YKN4;H0YLE2;H0YNB8	P07355;H0YN42;A6NMY6;H0YMD0;H0YMU9;H0YM50;H0YKS4;H0YNP5;H0YMM1	Annexin A2;Annexin;Putative annexin A2-like protein	ANXA2;ANXA2P2
1275	Q01082	Spectrin beta chain, non-erythrocytic 1	SPTBN1	8.08156	274.61	23	28.7909	+	2.41342	0.00286853	0.26881	0.761127	-0.0619351	3.71041	0.0407354	-0.347857	1.59058	0.156505	0.285921	28.8406	28.7057	28.6661	28.7344	28.7606	28.7005	29.2457	29.2466	29.0738	28.9833	29.0232	28.9224	29.1781	28.8224	28.5089	28.8898	28.739	28.6412	28.7346	29.0825	28.7966	6	6	6	Q01082;A0A087WUZ3;F8W6C1;E9PJZ2;A4QPE4;M0QZQ3;C9JY79;O15020;Q9H254	Q01082;A0A087WUZ3	Spectrin beta chain, non-erythrocytic 1	SPTBN1
1470	Q8N6C5	Immunoglobulin superfamily member 1	IGSF1	8.6444	148.93	9	29.8967		0.761291	0.130797	1.02743	0.215749	-0.342226	0.187821	0.740837	-0.0685844	0.654359	0.296305	-0.273641	29.0563	29.1668	29.3495	29.5039	29.2484	29.5202	29.4777	29.892	29.4211	29.1464	29.308	29.0116	30.0927	29.7983	29.6265	29.8541	29.6472	28.8797	29.3075	29.3761	29.6497	6	6	6	Q8N6C5	Q8N6C5	Immunoglobulin superfamily member 1	IGSF1
1471	Q8N8Z6	Discoidin, CUB and LCCL domain-containing protein 1	DCBLD1	7.7315	77.92	6	NaN		1.35458	0.032995	1.05235	0.125534	-0.507309	0.696979	0.155294	0.519685	1.38355	0.0183725	-1.02699	25.7923	25.7175	25.428	26.2348	25.8193	25.9614	24.088	25.9484	24.3285	26.1409	25.3824	25.947	26.3282	26.6637	26.1629	27.2047	26.2587	25.379	25.8256	25.7593	26.3329	6	3	6	Q8N8Z6;H0Y4G4	Q8N8Z6	Discoidin, CUB and LCCL domain-containing protein 1	DCBLD1
1374	Q15084	Protein disulfide-isomerase A6	PDIA6	9.16086	48.121	15	29.0161	+	3.12369	0.000539326	1.28553	0.339272	-0.201962	2.93257	0.0373825	-0.389984	2.2013	0.250985	0.188022	29.2469	28.9495	29.0042	29.2866	29.4842	29.1358	29.5629	29.6927	29.4907	29.5842	29.6315	29.4851	29.2973	29.5494	29.4104	29.3356	29.4585	29.2677	29.1845	29.5745	29.3865	6	6	6	Q15084	Q15084	Protein disulfide-isomerase A6	PDIA6
1535	Q99574	Neuroserpin	SERPINI1	8.7875	46.426	7	29.1431	+	1.94941	0.00869903	0.0971991	0.860732	-0.0464668	3.05385	0.0127719	-0.535784	1.43755	0.0615842	0.489317	27.6012	27.7884	27.8389	27.8131	27.8862	27.6831	28.4216	28.5546	28.3827	28.0177	28.5085	27.9406	27.6913	27.772	27.7419	27.8029	28.5892	27.2924	27.7685	28.3043	27.815	6	6	6	Q99574;H7C5T9;C9JDY5	Q99574	Neuroserpin	SERPINI1
1476	Q8NBS9	Thioredoxin domain-containing protein 5	TXNDC5	8.48139	47.628	8	27.5738		0.257108	0.466527	0.40512	0.579544	-0.142127	0.429054	0.539828	-0.128517	0.0384345	0.953857	-0.0136102	27.4961	27.4885	28.0149	27.2266	27.8469	27.4046	27.6732	27.6013	27.8274	27.4829	27.7127	27.9512	27.7753	27.8666	27.6351	27.242	27.8801	27.9313	27.5796	27.7081	27.7217	6	6	6	Q8NBS9	Q8NBS9	Thioredoxin domain-containing protein 5	TXNDC5
1298	Q06828	Fibromodulin	FMOD	9.80096	43.178	10	29.4335	+	2.63496	0.00183406	1.8371	0.0862667	0.415378	2.48163	0.0234171	0.492466	0.367964	0.691689	-0.0770877	31.8596	31.307	31.1769	31.0756	31.1427	31.4292	30.6429	30.7641	30.9991	30.8847	30.9313	30.8141	30.8005	30.7709	31.2188	31.001	30.7126	30.995	31.3318	30.8394	30.9165	6	6	6	Q06828	Q06828	Fibromodulin	FMOD
1483	Q8NHP8	Putative phospholipase B-like 2	PLBD2	7.95788	65.471	5	NaN		0.249005	0.474485	0.628825	0.362866	-0.271389	0.105715	0.778055	-0.0804218	0.318015	0.520847	-0.190967	25.9713	25.9693	26.3559	25.887	25.8541	25.07	25.6421	26.5228	25.6532	25.2548	26.6878	25.8294	26.1961	26.0121	25.9463	26.2478	26.6256	25.708	26.0075	26.0671	26.2704	5	5	4	Q8NHP8	Q8NHP8	Putative phospholipase B-like 2;Putative phospholipase B-like 2 32 kDa form;Putative phospholipase B-like 2 45 kDa form	PLBD2
1484	Q8TDQ7	Glucosamine-6-phosphate isomerase 2	GNPDA2	9.11498	31.084	11	28.2076		1.09461	0.058887	1.26801	0.134389	-0.403746	0.309321	0.601081	-0.112813	0.95069	0.219785	-0.290933	28.9471	29.0202	28.7011	28.9399	28.9984	28.2265	28.7119	29.1402	28.544	29.067	28.9943	29.0526	28.9851	28.8928	29.6298	28.8628	29.4767	29.4084	28.8055	28.9184	29.2093	6	6	6	Q8TDQ7;V9GYK3;V9GYW0	Q8TDQ7	Glucosamine-6-phosphate isomerase 2	GNPDA2
799	P02689	Myelin P2 protein	PMP2	9.52043	14.909	5	29.7009	+	3.10899	0.000577778	1.81661	0.0705158	0.460421	2.72993	0.00678378	0.71544	1.38638	0.203109	-0.255019	30.1973	29.8956	29.3537	29.2919	29.7628	29.9609	28.8137	28.9242	29.1218	28.9996	28.8867	29.4235	29.213	29.4161	29.0665	29.2034	29.4678	29.3328	29.7437	29.0283	29.2833	6	6	6	P02689;E5RH45	P02689	Myelin P2 protein	PMP2
1493	Q8WXD2	Secretogranin-3	SCG3	8.66855	53.005	10	29.6674		0.745862	0.135369	0.860856	0.132634	-0.620407	0.303519	0.476965	-0.242131	1.09199	0.140142	-0.378276	26.3739	28.523	28.2425	27.969	28.3685	28.5541	28.3781	28.2411	28.1925	28.2582	28.4294	27.9844	28.3245	28.8057	28.6576	29.0726	29.0071	27.8859	28.3314	28.2473	28.6256	5	6	6	Q8WXD2;H0YKC2	Q8WXD2	Secretogranin-3	SCG3
1496	Q92499	ATP-dependent RNA helicase DDX1	DDX1	8.12804	82.431	11	NaN		0.201923	0.537441	0.3557	0.437914	0.356929	0.827292	0.288366	0.232223	0.107347	0.763848	0.124707	27.5609	26.7166	27.3789	27.0343	27.3039	27.2621	26.7818	27.1494	27.3115	26.7847	26.9261	26.9099	25.1368	27.3801	27.396	27.5754	25.9612	27.6657	27.2095	26.9772	27.5043	6	6	4	Q92499;F1T0B3;A0A087X2G1	Q92499;F1T0B3;A0A087X2G1	ATP-dependent RNA helicase DDX1	DDX1
1399	Q16181	Septin-7	2007-09-01	8.9685	50.679	18	29.7552	+	3.1308	0.000542373	1.9929	0.0766261	0.418571	2.76019	0.0155	0.522631	0.753511	0.555243	-0.10406	29.4623	29.2939	29.3905	29.5236	29.0011	29.8789	28.9171	28.9074	29.0513	28.8753	28.8991	28.7643	29.2663	28.8133	28.9747	28.9748	28.9577	29.0519	29.425	28.9024	29.0065	6	6	6	Q16181;E7ES33;E7EPK1;G3V1Q4;A0A0U1RRE1;Q5JXL7;A0A0U1RRM2;A0A0U1RRH9;A0A0U1RRD1;A0A0U1RQK0;Q6ZU15	Q16181;E7ES33;E7EPK1;G3V1Q4	Septin-7	2007-09-01
725	O75083	WD repeat-containing protein 1	WDR1	9.39601	66.193	22	30.7492	+	3.57267	0.000246575	0.962008	0.470414	0.146503	3.40077	0.0320194	0.388102	2.92816	0.142986	-0.241598	31.4004	31.1508	30.9997	31.0428	30.9725	31.2766	30.7405	30.8815	30.7041	30.7022	30.7203	30.7656	30.9271	30.7922	31.0748	31.0489	31.04	31.0808	31.1405	30.7524	30.994	6	6	6	O75083;D6RD66	O75083;D6RD66	WD repeat-containing protein 1	WDR1
766	P00338	L-lactate dehydrogenase A chain	LDHA	9.62934	36.688	21	31.2798	+	2.36117	0.00329688	1.3804	0.317456	-0.209177	2.98096	0.0409515	-0.374452	0.802931	0.397048	0.165275	30.7365	30.7763	30.8166	30.9605	30.8695	30.6944	31.3386	31.3397	31.1229	31.3075	31.0919	30.8999	30.957	30.7645	30.8636	31.3117	31.1273	31.0849	30.809	31.1834	31.0181	6	6	6	P00338;F5GXY2;F5GYU2;F5GXH2;A0A087WUM2;Q6ZMR3;F5H8H6;F5GXC7;F5GWW2;F5GXU1;F5GZQ4;F5H5J4;F5H6W8	P00338	L-lactate dehydrogenase A chain	LDHA
1502	Q92688	Acidic leucine-rich nuclear phosphoprotein 32 family member B	ANP32B	8.44546	28.787	6	NaN		0.743475	0.135986	0.33526	0.486934	-0.290606	1.77108	0.0214021	-0.651645	0.454668	0.31665	0.36104	25.527	26.2164	25.9363	25.4277	25.9209	25.0452	26.6369	26.9062	26.0032	26.0372	26.2374	26.1626	26.9307	26.7691	26.2315	24.7669	25.4688	25.6502	25.9001	26.3306	26.1746	4	6	4	Q92688	Q92688	Acidic leucine-rich nuclear phosphoprotein 32 family member B	ANP32B
813	P04406	Glyceraldehyde-3-phosphate dehydrogenase	GAPDH	9.82364	36.053	24	31.5471	+	2.93011	0.000832487	0.128076	0.882205	0.0309162	3.90318	0.0405536	0.342121	2.24098	0.0967952	-0.311205	31.7768	31.5266	31.7519	31.8323	31.6745	31.7502	31.3985	31.4347	31.4217	31.2346	31.3052	31.465	31.7875	31.73	31.4511	31.6208	32.0065	31.531	31.7187	31.3766	31.6878	6	6	6	P04406;E7EUT5;O14556	P04406;E7EUT5	Glyceraldehyde-3-phosphate dehydrogenase	GAPDH
1504	Q92747	Actin-related protein 2/3 complex subunit 1A	ARPC1A	8.34723	41.569	4	NaN		1.10408	0.0576769	1.05828	0.0460963	1.15789	0.410459	0.502279	0.155802	0.87029	0.0589467	1.00209	27.2878	27.5239	26.9544	27.2374	27.2752	26.7686	26.3841	27.1831	27.2523	27.0085	27.2407	27.0436	25.9575	27.147	27.2506	24.7434	23.7847	27.2167	27.1745	27.0187	27.2048	6	6	3	Q92747;E9PF58;A0A1W2PNV4;F8WFD3	Q92747;E9PF58;A0A1W2PNV4;F8WFD3	Actin-related protein 2/3 complex subunit 1A	ARPC1A
1505	Q92820	Gamma-glutamyl hydrolase	GGH	7.75733	35.964	4	NaN		0.10175	0.704355	0.0257017	0.957313	0.0258474	0.256459	0.532792	0.212096	0.252032	0.568277	-0.186248	26.2168	24.9488	25.1725	24.7659	26.346	25.3134	25.207	25.4902	26.0259	25.0426	25.3043	24.4208	25.4701	25.3703	25.3044	26.4268	25.2533	24.7835	NaN	25.2485	25.471	0	6	5	Q92820	Q92820	Gamma-glutamyl hydrolase	GGH
1507	Q92896	Golgi apparatus protein 1	GLG1	7.76224	134.55	12	26.7871		0.347834	0.364643	0.206089	0.676872	-0.136068	0.52565	0.318067	-0.296655	0.766526	0.408517	0.160586	26.3946	26.3355	25.2099	26.8881	26.2679	26.9776	26.694	26.6859	26.7971	26.8728	26.4337	26.37	26.2955	26.7244	26.3353	26.5607	26.3542	26.6199	26.5727	26.6423	26.4817	5	6	6	Q92896;H3BM42;H3BQU9;H3BQT1;H3BRD8	Q92896;H3BM42	Golgi apparatus protein 1	GLG1
1510	Q93063	Exostosin-2	EXT2	7.97696	82.254	3	NaN		1.80358	0.0117718	1.71175	0.0485567	0.569396	2.6039	0.0135455	0.573621	0.00611368	0.988324	-0.00422573	26.8125	26.8879	26.7261	27.04	26.6893	27.0138	26.0874	26.0065	26.5665	26.7979	26.1829	26.0867	26.1709	26.1624	26.8503	26.2005	25.5613	26.8078	26.8616	26.288	26.5074	6	6	4	Q93063;E9PNL9	Q93063;E9PNL9	Exostosin-2	EXT2
1511	Q969H8	Myeloid-derived growth factor	MYDGF	9.11681	18.795	5	27.3055		0.797884	0.12087	1.40843	0.117568	-0.412731	0.151231	0.714594	-0.0983299	0.838219	0.220887	-0.314401	27.5255	27.8246	27.8836	27.2597	28.4357	28.015	27.1763	27.6044	28.3275	28.3696	28.1982	27.8582	28.3675	28.3204	28.0382	28.1614	28.3514	28.1816	27.824	27.9224	28.2368	6	6	6	Q969H8;M0QXF7;M0QYN0	Q969H8;M0QXF7;M0QYN0	Myeloid-derived growth factor	MYDGF
1518	Q96CN7	Isochorismatase domain-containing protein 1	ISOC1	8.43838	32.236	5	25.8532		0.87251	0.101933	0.932438	0.168952	0.446743	0.0322698	0.947331	0.0145696	0.83631	0.161942	0.432173	26.8541	26.6239	26.8711	27.3139	26.7933	26.8259	26.9059	26.4237	27.2365	26.6907	27.1907	26.7474	25.3878	26.1032	26.8624	26.5207	26.8983	26.8295	26.8804	26.8658	26.4336	6	6	6	Q96CN7;D6RGE2	Q96CN7;D6RGE2	Isochorismatase domain-containing protein 1	ISOC1
1520	Q96DG6	Carboxymethylenebutenolidase homolog	CMBL	9.11614	28.048	2	28.6924		0.898426	0.096232	0.967553	0.0552077	-1.18226	0.887716	0.0431453	-1.25393	0.0540827	0.871665	0.071675	29.572	28.6991	29.1854	27.4661	27.538	25.3304	30.1539	29.9057	28.5496	29.4396	29.8094	27.4565	29.0543	29.2039	29.628	29.424	28.1256	29.4488	28.4921	29.2191	29.1474	5	6	6	Q96DG6	Q96DG6	Carboxymethylenebutenolidase homolog	CMBL
1524	Q96G03	Phosphoglucomutase-2	PGM2	8.62671	68.283	10	NaN		0.852154	0.106669	0.665096	0.151389	0.862907	0.536109	0.360626	-0.235929	0.913457	0.0501022	1.09884	27.9497	29.051	28.3962	28.4346	28.2488	28.7353	29.0679	29.0728	28.573	28.4675	28.8442	28.2059	28.4503	28.4557	28.1766	27.5243	24.5232	28.5081	28.4693	28.7052	28.223	6	6	5	Q96G03;E7ENQ8;E9PD70;H0Y921	Q96G03	Phosphoglucomutase-2	PGM2
1288	Q02818	Nucleobindin-1	NUCB1	9.74723	53.879	34	31.5997	+	2.8768	0.00100971	0.146771	0.859924	0.0377528	2.57434	0.0422857	0.393539	2.82329	0.0540906	-0.355787	32.2421	32.3913	31.924	32.3888	32.096	32.4137	31.9627	31.9104	31.6559	31.9403	31.9445	31.6807	32.3258	32.1403	31.9442	32.2972	32.2901	32.2317	32.2426	31.8491	32.2049	6	6	6	Q02818;H7BZI1;C9JKZ2;C9JBD3;C9J3C1	Q02818;H7BZI1;C9JKZ2	Nucleobindin-1	NUCB1
488	F5H265		UBC	9.28126	16.841	14	32.6071	+	2.10333	0.00605442	1.03107	0.138517	-0.472649	2.72845	0.0039084	-0.843113	0.868206	0.180802	0.370464	27.4232	27.4403	27.5873	27.1759	27.2222	26.4626	28.3457	28.0199	28.2008	27.5903	27.8965	28.317	27.6831	28.2656	27.4991	28.0302	27.7868	26.8826	27.2186	28.0617	27.6912	6	6	6	F5H265	F5H265		UBC
1532	Q99497	Protein deglycase DJ-1	PARK7	10.4539	19.891	19	33.3689		0.971631	0.0799589	1.58109	0.286763	-0.219813	0.50279	0.559779	-0.108211	0.528125	0.564491	-0.111602	32.734	32.7225	32.9201	33.0937	32.9044	32.739	33.2118	33.0641	32.7787	32.748	33.1393	32.821	33.0149	33.281	33.0215	33.1489	32.8546	33.1117	32.8523	32.9605	33.0721	6	6	6	Q99497;K7ELW0;K7EN27	Q99497;K7ELW0;K7EN27	Protein deglycase DJ-1	PARK7
1533	Q99536	Synaptic vesicle membrane protein VAT-1 homolog	VAT1	9.47857	41.92	11	30.8642		0.97643	0.0793802	1.01691	0.286684	0.267681	0.00201411	0.997395	0.00060304	0.963644	0.235794	0.267078	30.4708	30.3249	30.0271	30.2455	30.3503	30.437	30.2502	30.3353	30.2349	30.226	30.6734	30.1321	29.8975	29.6505	30.2965	29.8624	30.0132	30.5293	30.3092	30.3086	30.0416	6	6	6	Q99536;K7ESA3;K7EJM4;K7ERT7;K7ENX2;K7EM19	Q99536	Synaptic vesicle membrane protein VAT-1 homolog	VAT1
846	P07237	Protein disulfide-isomerase	P4HB	9.97035	57.116	42	33.3439	+	4.31901	4.25532e-05	3.54033	0.0570857	-0.359316	3.90535	0.0215385	-0.406073	0.268788	0.795845	0.0467567	32.6538	32.6269	32.8549	32.8384	32.7854	32.8499	33.3311	33.2191	33.1412	33.1894	33.2206	32.9444	33.2217	33.158	33.2303	33.1863	33.0684	32.9006	32.7682	33.1743	33.1276	6	6	6	P07237;H7BZ94;H0Y3Z3;I3L0S0;I3L3U6;I3L398;I3NI03;I3L312;I3L3P5;I3L514;I3L4M2;I3L1Y5	P07237;H7BZ94	Protein disulfide-isomerase	P4HB
832	P05556	Integrin beta-1	ITGB1	8.42439	88.414	10	NaN	+	2.1647	0.00525874	1.09213	0.246169	-0.298483	2.52694	0.0132093	-0.59654	0.969958	0.209406	0.298057	27.2651	27.7267	27.7478	27.8788	27.9345	27.7592	27.8126	28.3163	28.2588	28.6958	28.4577	28.3501	28.2825	27.472	28.041	28.1736	28.1915	27.9425	27.7187	28.3152	28.0172	6	6	6	P05556;C9JPK5;Q5T3E6;E9PLR6;E7EUI6;E7EQW5;E7ERX5	P05556	Integrin beta-1	ITGB1
852	P07737	Profilin-1	PFN1	9.37707	15.054	16	NaN	+	2.30683	0.00392481	0.59093	0.39626	-0.244624	2.67136	0.00812739	-0.672155	1.8011	0.0587651	0.427531	28.2356	28.8881	28.6842	29.1723	28.8585	29.2813	29.5793	29.6604	29.4601	29.6744	29.4986	29.2801	29.0381	29.2989	29.522	29.0965	29.0995	28.5329	28.8533	29.5255	29.098	6	6	6	P07737;K7EJ44;I3L3D5	P07737;K7EJ44	Profilin-1	PFN1
1538	Q99832	T-complex protein 1 subunit eta	CCT7	8.87435	59.366	13	28.6068		0.118033	0.677959	0.0896377	0.900693	0.0300032	0.313462	0.645606	0.0885973	0.202535	0.777554	-0.0585941	29.6095	29.1269	29.2918	29.5799	29.2604	29.0814	29.1234	28.9933	29.0785	29.5077	29.3507	29.3649	29.1457	29.1107	29.1651	29.2402	29.5483	29.56	29.325	29.2364	29.295	6	6	6	Q99832;F8WAM2;F8WBP8;A0A0D9SG95	Q99832	T-complex protein 1 subunit eta	CCT7
910	P12429	Annexin A3	ANXA3	8.64126	36.375	14	NaN	+	1.96656	0.00833876	0.152039	0.827649	-0.0490135	2.48318	0.0414609	-0.402953	1.51234	0.109591	0.35394	27.7076	27.6451	27.949	27.9858	27.9678	27.8741	28.2588	27.9928	28.0534	28.5362	28.4494	28.2565	28.1443	27.8032	28.1641	27.6429	27.5558	28.1131	27.8549	28.2578	27.9039	6	6	6	P12429;D6RA82;D6RFG5;D6RCA8;D6RAZ8;D6RFJ9	P12429;D6RA82;D6RFG5	Annexin A3;Annexin	ANXA3
1127	P49767	Vascular endothelial growth factor C	VEGFC	8.33023	46.883	4	NaN	+	2.69085	0.00169369	1.78568	0.0575849	0.505087	3.87663	0.00259829	0.713355	0.50054	0.406594	-0.208269	27.8215	27.7521	27.6313	27.9181	27.7767	27.5439	26.7542	27.0255	26.9789	27.5169	26.9888	26.8992	26.8008	26.8243	27.2779	27.6709	27.7477	27.0914	27.7406	27.0272	27.2355	6	6	6	P49767	P49767	Vascular endothelial growth factor C	VEGFC
1287	Q02809	Procollagen-lysine,2-oxoglutarate 5-dioxygenase 1	PLOD1	8.16194	83.549	13	NaN	+	2.23963	0.00450542	0.884707	0.354427	0.226396	3.32659	0.0134689	0.497858	1.01797	0.225043	-0.271462	27.6901	27.4605	27.7257	27.633	27.8963	27.6732	27.1378	26.9077	27.2629	27.0234	27.3946	27.3653	27.4572	27.1776	27.4058	27.0846	27.8857	27.7095	27.6798	27.1819	27.4534	6	6	6	Q02809;Q5JXB7;Q5JXB8	Q02809	Procollagen-lysine,2-oxoglutarate 5-dioxygenase 1	PLOD1
1408	Q16610	Extracellular matrix protein 1	ECM1	8.78524	60.673	13	NaN	+	2.82008	0.00112381	1.81117	0.0852552	0.421699	2.9982	0.003875	0.780918	1.0077	0.165309	-0.359219	29.5267	29.3688	29.3724	29.6721	29.3734	29.1264	28.3834	28.2092	29.2582	28.5956	28.4686	28.8394	29.0262	28.3861	29.1752	29.0046	29.1164	29.2012	29.4066	28.6257	28.9849	6	6	6	Q16610	Q16610	Extracellular matrix protein 1	ECM1
1548	Q9BT09	Protein canopy homolog 3	CNPY3	8.81944	30.748	3	NaN		0.307306	0.406455	0.34138	0.538135	0.207196	0.127041	0.772204	-0.0710907	0.601163	0.304618	0.278286	28.4055	27.8514	28.3021	27.785	28.3119	27.2557	27.8779	27.7503	27.8393	28.0894	28.3839	28.3974	28.4872	27.1911	27.7556	27.6615	27.3977	28.1755	27.9853	28.0564	27.7781	6	6	6	Q9BT09;A0A0C4DFY8	Q9BT09;A0A0C4DFY8	Protein canopy homolog 3	CNPY3
1550	Q9BU70	Nef-associated protein 1	C9orf156	8.57822	48.586	1	NaN		1.78704	0.0120714	0.782483	0.0862645	1.30007	1.79784	0.00149091	2.34788	2.05878	0.00547518	-1.04781	27.5984	26.4562	26.4112	31.0194	27.8884	25.3119	25.179	25.1837	25.1225	24.7944	25.1151	25.2036	26.2326	25.6525	25.203	25.8334	26.5536	27.4101	27.8747	NaN	26.4317	5	0	3	Q9BU70	Q9BU70	Nef-associated protein 1	C9orf156
1554	Q9BW30	Tubulin polymerization-promoting protein family member 3	TPPP3	8.92452	18.985	2	27.8552		0.847659	0.107523	1.0424	0.324504	-0.230027	0.0959446	0.876503	-0.0322663	1.05305	0.305106	-0.197761	27.9252	27.5909	27.8358	27.9168	27.886	28.3444	28.0964	28.2168	27.7502	27.9069	27.7538	27.9685	28.2611	27.996	28.1498	28.0855	28.4304	27.9564	27.9165	27.9488	28.1465	6	6	6	Q9BW30	Q9BW30	Tubulin polymerization-promoting protein family member 3	TPPP3
1412	Q16787	Laminin subunit alpha-3	LAMA3	9.65176	366.65	120	NaN	+	3.80044	0.000123077	1.12394	0.379828	-0.18634	4.15966	0.00810323	-0.520735	2.13444	0.08605	0.334394	34.1485	33.8607	34.1721	34.1944	34.1457	34.0394	34.5329	34.5627	34.5216	34.8657	34.4745	34.7279	34.1752	34.0199	34.5431	34.1974	34.2896	34.4538	34.0935	34.6142	34.2798	6	6	6	Q16787;A0A0A6YYF2;A0A0A0MSA0;A0A0A0MTS5;K7EIP4;K7ERM0;K7EPP3;A0A075B783	Q16787;A0A0A6YYF2;A0A0A0MSA0;A0A0A0MTS5;K7EIP4	Laminin subunit alpha-3	LAMA3
1559	Q9BY76	Angiopoietin-related protein 4	ANGPTL4	9.01858	45.214	14	NaN		1.84997	0.0107607	0.675582	0.360307	0.260614	1.20406	0.0745778	-0.49776	1.92911	0.0131518	0.758375	28.5945	28.225	28.8227	29.1474	28.6268	28.4449	28.5402	28.9031	28.946	29.8449	29.0047	29.6091	28.6201	28.5436	27.9891	28.0954	28.1521	28.8974	28.6436	29.1413	28.3829	6	6	6	Q9BY76;M0R2X8;M0R0N8;M0QZ51;M0R3A2;M0R369	Q9BY76;M0R2X8	Angiopoietin-related protein 4	ANGPTL4
190	B4DUC8	S-methyl-5-thioadenosine phosphorylase	MTAP	9.22894	33.186	9	28.6609	+	2.57407	0.00220513	1.47916	0.263392	0.242615	1.11451	0.455574	-0.121768	2.42866	0.0589635	0.364382	29.9969	29.7935	29.983	29.9837	29.8325	29.7499	30.0845	29.9188	29.912	30.1795	29.9828	29.9925	29.3635	29.8055	29.9347	29.4571	29.7057	29.6173	29.8899	30.0117	29.6473	6	6	6	B4DUC8;Q13126;J3QSB7;F2Z2F3;F8WES2	B4DUC8;Q13126;J3QSB7	S-methyl-5-thioadenosine phosphorylase;Purine nucleoside phosphorylase	MTAP
1564	Q9H008	Phospholysine phosphohistidine inorganic pyrophosphate phosphatase	LHPP	8.15455	29.165	5	NaN		1.46163	0.0264485	-4.34294e-08	1	0	1.43872	0.0118824	-1.18887	1.13012	0.0451472	0.790041	24.1123	24.618	24.3127	26.3053	24.973	24.6754	26.1274	25.6015	24.5454	26.6883	25.9579	27.2094	25.1049	24.8873	25.4392	25.7479	25.0481	25.1624	NaN	26.3169	NaN	0	5	0	Q9H008;Q5T1Z0	Q9H008;Q5T1Z0	Phospholysine phosphohistidine inorganic pyrophosphate phosphatase	LHPP
1566	Q9H0U4	Ras-related protein Rab-1B	RAB1B	8.30155	22.171	16	26.7478		1.60682	0.0183536	0.367649	0.508007	0.221118	1.71025	0.00924224	1.02024	1.15764	0.0420458	-0.799121	26.4563	26.2109	26.7235	26.4652	26.4967	27.3529	25.9043	26.1914	26.1854	24.7405	26.1574	24.405	25.608	26.6447	26.6905	25.8533	26.7778	26.8045	26.6176	26.1097	26.7294	6	4	4	Q9H0U4;E9PLD0;Q92928	Q9H0U4;E9PLD0;Q92928	Ras-related protein Rab-1B;Putative Ras-related protein Rab-1C	RAB1B;RAB1C
1568	Q9H1E1	Ribonuclease 7	RNASE7	8.66234	17.419	5	NaN		1.37066	0.0319397	0.169784	0.677245	-0.181024	1.37937	0.0133486	-1.19273	1.35487	0.0199429	1.01171	24.581	26.5355	26.3235	25.5409	24.7212	26.301	25.8979	26.7837	28.4982	27.16	26.2594	26.5603	25.951	25.6724	25.8246	25.9671	24.9462	26.7278	26.3867	26.8599	26.0796	3	6	4	Q9H1E1	Q9H1E1	Ribonuclease 7	RNASE7
1569	Q9H1E3	Nuclear ubiquitous casein and cyclin-dependent kinase substrate 1	NUCKS1	9.62553	27.296	4	30.4464		0.0607089	0.795175	0.0348046	0.946994	-0.0270576	0.145584	0.702128	0.115459	0.212497	0.65496	-0.142517	29.1533	30.0133	30.0448	30.4997	30.2385	30.6763	30.6203	29.5682	29.7068	29.6298	29.6832	30.7251	30.2181	30.419	29.3919	30.033	30.1862	30.5401	30.1043	29.9889	30.1314	6	6	6	Q9H1E3	Q9H1E3	Nuclear ubiquitous casein and cyclin-dependent kinase substrate 1	NUCKS1
1570	Q9H299	SH3 domain-binding glutamic acid-rich-like protein 3	SH3BGRL3	10.4322	10.438	12	31.3269		0.674155	0.161952	0.773528	0.404531	-0.19595	0.889886	0.319289	-0.20298	0.0207545	0.975218	0.00703017	31.5382	30.9062	31.1862	31.5009	31.4252	31.3416	31.4221	31.4065	31.2902	31.7629	31.7094	31.5251	31.3649	31.3827	31.6445	31.2728	31.5397	31.8694	31.3164	31.5194	31.5123	6	6	6	Q9H299;Q5T123	Q9H299;Q5T123	SH3 domain-binding glutamic acid-rich-like protein 3	SH3BGRL3
1574	Q9H488	GDP-fucose protein O-fucosyltransferase 1	POFUT1	7.85486	43.955	4	NaN		1.55811	0.0211099	0.390876	0.497574	0.224394	1.52384	0.0163459	0.872867	-4.34294e-08	1	0	26.0973	25.9978	25.7277	24.5969	26.0187	25.6348	24.0648	24.931	24.7429	24.1074	25.4791	25.5109	25.0946	25.4212	25.4617	25.1638	25.7713	25.8143	25.8953	NaN	NaN	5	0	0	Q9H488	Q9H488	GDP-fucose protein O-fucosyltransferase 1	POFUT1
1241	P62942	Peptidyl-prolyl cis-trans isomerase FKBP1A	FKBP1A	10.2144	11.951	7	28.989	+	2.33416	0.00349618	2.13564	0.0675636	-0.423412	1.48786	0.21258	-0.232467	1.0961	0.312854	-0.190946	30.0549	30.2382	30.1871	30.3906	30.3385	29.8076	30.3165	30.4041	30.3066	30.4175	30.4244	30.5427	30.5453	30.3823	30.6329	30.6169	30.9933	30.3868	30.1695	30.402	30.5929	6	6	6	P62942;A0A087WZM5;Q5W0X3;Q1JUQ3;A0A087WTS4;A0A087WV48;Q1JUQ5	P62942;A0A087WZM5;Q5W0X3	Peptidyl-prolyl cis-trans isomerase FKBP1A;Peptidyl-prolyl cis-trans isomerase	FKBP1A
1580	Q9HB71	Calcyclin-binding protein	CACYBP	9.00484	26.21	10	28.762		0.403962	0.317105	0.28948	0.674358	-0.104507	0.374783	0.626636	0.0890999	0.659797	0.379203	-0.193607	28.4232	28.1344	28.3586	28.4559	28.4129	28.7568	28.1156	28.5238	28.4935	28.1726	28.3073	28.3943	28.5847	28.2273	28.2338	28.5916	29.0948	28.4365	28.4236	28.3345	28.5281	6	6	6	Q9HB71;B2ZWH1	Q9HB71	Calcyclin-binding protein	CACYBP
1581	Q9HCJ6	Synaptic vesicle membrane protein VAT-1 homolog-like	VAT1L	8.95846	45.899	11	28.676		0.922578	0.0903903	1.01878	0.300756	0.253778	1.24981	0.191802	0.268578	0.0357544	0.953123	-0.0148007	29.5062	29.138	29.0655	29.0019	28.9911	29.2938	29.2518	28.845	28.5805	28.9418	29.0112	28.7549	28.9047	28.943	28.7197	28.7983	28.6803	29.4279	29.1661	28.8975	28.9123	6	6	6	Q9HCJ6	Q9HCJ6	Synaptic vesicle membrane protein VAT-1 homolog-like	VAT1L
1191	X6RFL8	Ras-related protein Rab-14	RAB14	9.09524	20.409	13	29.3557	+	2.2505	0.00443796	3.11981	0.0555962	-0.379237	0.134369	0.836138	-0.0392297	1.64042	0.109617	-0.340007	28.7856	28.7534	28.6299	28.7111	28.8294	28.8971	29.0847	28.9237	28.354	28.9825	28.7695	28.7273	28.8493	29.0823	29.3282	29.2851	29.1893	29.1476	28.7677	28.807	29.147	6	6	6	X6RFL8;P61106	X6RFL8;P61106	Ras-related protein Rab-14	RAB14
1051	P31939	Bifunctional purine biosynthesis protein PURH	ATIC	8.85321	64.615	15	29.6461	+	2.3533	0.00336434	2.54502	0.0949147	0.335829	2.23452	0.137362	0.257092	0.336547	0.693925	0.0787373	29.8377	29.6461	29.7161	29.6119	29.7313	29.6506	29.4058	29.2302	29.2791	29.5557	29.594	29.5863	29.2114	29.2379	29.4054	29.2281	29.3755	29.7204	29.6989	29.4418	29.3631	6	6	6	P31939;C9JLK0;H7C1S2;F8WEF0	P31939	Bifunctional purine biosynthesis protein PURH;Phosphoribosylaminoimidazolecarboxamide formyltransferase;IMP cyclohydrolase	ATIC
1585	Q9NPH2	Inositol-3-phosphate synthase 1	ISYNA1	8.54889	61.067	4	NaN		1.38359	0.0311654	1.25418	0.0867819	0.554215	1.35747	0.00815385	1.88811	0.858179	0.0491868	-1.3339	28.4674	28.32	27.7345	27.5239	27.8433	28.3356	27.9463	28.0373	23.4734	24.9199	27.6558	24.8633	26.9669	27.4382	28.0625	27.179	27.1353	28.1176	28.0374	27.8798	27.4832	6	3	6	Q9NPH2;J3QRY0;J3QRH1;J3KRH4;J3QS51	Q9NPH2	Inositol-3-phosphate synthase 1	ISYNA1
1586	Q9NQ48	Leucine zipper transcription factor-like protein 1	LZTFL1	8.99558	34.592	7	27.8915		0.0949782	0.715826	0.180351	0.779445	0.0673275	0.0367702	0.966564	-0.00776768	0.2269	0.729259	0.0750952	28.8318	28.8282	28.6317	28.6553	28.5229	28.4151	28.6084	28.5942	28.764	28.7135	28.6821	28.5695	28.5395	28.8357	28.7138	28.4688	28.0141	28.9093	28.6475	28.6553	28.5802	6	6	6	Q9NQ48;H7C488;C9J0R9	Q9NQ48	Leucine zipper transcription factor-like protein 1	LZTFL1
1589	Q9NR45	Sialic acid synthase	NANS	8.64053	40.307	10	29.2221		0.180865	0.568641	0.157644	0.735579	0.116653	0.537272	0.352393	0.247774	0.182335	0.685919	-0.131121	27.7826	27.4813	26.8365	27.1515	27.6039	27.8542	26.7756	27.1211	27.1216	27.1546	27.1337	27.9168	27.5063	26.8715	26.6568	27.1841	27.4503	28.3411	27.4517	27.2039	27.335	6	6	6	Q9NR45;Q5TBR0;Q5TBR1	Q9NR45;Q5TBR0;Q5TBR1	Sialic acid synthase	NANS
1591	Q9NRW1	Ras-related protein Rab-6B	RAB6B	8.83511	23.461	4	27.3167		1.40672	0.0297364	1.6651	0.0552039	0.545375	0.0209961	0.959517	-0.0146987	1.46995	0.0473185	0.560073	27.4357	28.0329	27.5212	27.5108	28.3268	28.083	28.3439	28.2118	27.9293	27.1954	27.955	27.3632	27.0023	27.225	27.3731	26.9252	27.2949	27.8176	27.8184	27.8331	27.273	6	6	6	Q9NRW1;C9J0I2;Q53S08;Q9H0N0	Q9NRW1	Ras-related protein Rab-6B	RAB6B
1592	Q9NSD9	Phenylalanine--tRNA ligase beta subunit	FARSB	8.19025	66.115	5	NaN		1.10695	0.0575121	0.428442	0.636078	-0.104112	0.876261	0.0956768	0.586913	1.05792	0.0598675	-0.691025	27.544	27.1995	27.1564	27.183	27.145	27.3432	27.2076	27.0525	26.6061	27.0637	24.9637	27.156	27.4373	27.6125	27.3181	27.5272	26.9694	27.3313	27.2618	27.0172	27.366	6	5	6	Q9NSD9	Q9NSD9	Phenylalanine--tRNA ligase beta subunit	FARSB
1594	Q9NUP9	Protein lin-7 homolog C	LIN7C	8.41677	21.834	4	NaN		0.0310035	0.878625	0.0957895	0.801341	0.103818	0.138987	0.675717	0.160048	0.0456129	0.894655	-0.0562299	26.3627	26.2342	24.4814	26.3172	25.9766	25.9971	25.7984	24.2079	26.3269	26.0211	26.5034	25.5512	25.5533	25.0892	25.6896	25.6804	25.6197	27.1142	26.1776	26.4152	26.1614	5	2	3	Q9NUP9;G3V1D4;H0YI92;H0YIA8;O14910	Q9NUP9;G3V1D4	Protein lin-7 homolog C	LIN7C
1597	Q9NX46	Poly(ADP-ribose) glycohydrolase ARH3	ADPRHL2	7.93643	38.946	3	NaN		1.41185	0.0294715	-4.34294e-08	1	0	1.4545	0.0387692	-0.602409	0.0302345	0.951793	0.0181437	25.2119	24.5805	25.4641	24.2358	25.1376	25.4915	25.8336	25.6834	25.5962	25.8113	24.9707	25.8405	25.9979	25.378	26.0885	25.092	25.3782	25.6924	NaN	25.753	NaN	0	5	0	Q9NX46	Q9NX46	Poly(ADP-ribose) glycohydrolase ARH3	ADPRHL2
1044	P30153	Serine/threonine-protein phosphatase 2A 65 kDa regulatory subunit A alpha isoform	PPP2R1A	9.03011	65.308	21	29.9578	+	2.01491	0.00760265	1.48706	0.110893	0.41048	0.314825	0.740822	-0.0547511	1.73735	0.0526833	0.465231	29.9851	29.9644	29.8247	30.0585	29.7342	29.7664	29.973	29.8287	30.0177	29.7825	29.922	30.138	29.7618	28.8662	29.738	29.3731	29.2602	29.8712	29.8889	29.9436	29.4784	6	6	6	P30153;C9J9C1;B3KQV6;P30154;E9PH38;H0YDG7;E9PPI5;E9PNM7;E9PHZ6	P30153;C9J9C1;B3KQV6	Serine/threonine-protein phosphatase 2A 65 kDa regulatory subunit A alpha isoform	PPP2R1A
1600	Q9NZU0	Leucine-rich repeat transmembrane protein FLRT3	FLRT3	9.49712	73.003	7	NaN		0.25901	0.465185	0.427348	0.551737	0.156183	0.0172211	0.970635	-0.00897121	0.520409	0.457181	0.165154	31.7423	31.0526	31.4683	31.6382	31.5665	30.9168	31.1244	31.2479	31.1107	31.8002	31.5886	31.5668	31.4601	31.1032	30.9059	31.2183	31.5609	31.1992	31.3975	31.4064	31.2413	6	6	6	Q9NZU0	Q9NZU0	Leucine-rich repeat transmembrane protein FLRT3	FLRT3
1601	Q9NZV1	Cysteine-rich motor neuron 1 protein	CRIM1	8.25777	113.74	5	NaN		1.16259	0.0506425	1.38345	0.245512	0.263903	1.53571	0.13722	0.297066	0.0801033	0.888406	-0.0331631	27.9707	28.0922	27.9668	28.1726	28.1126	28.2018	27.4132	27.746	27.6874	28.0638	27.6878	28.1361	27.8323	27.5993	27.9646	27.9283	27.4505	28.1584	28.0861	27.7891	27.8222	6	6	6	Q9NZV1;H7C2T6	Q9NZV1;H7C2T6	Cysteine-rich motor neuron 1 protein;Processed cysteine-rich motor neuron 1 protein	CRIM1
1604	Q9P2B2	Prostaglandin F2 receptor negative regulator	PTGFRN	8.85321	98.555	18	NaN		0.604661	0.190185	0.853288	0.361119	0.224313	0.539983	0.555456	0.107052	0.363007	0.598335	0.117262	30.292	29.8786	29.9725	30.2101	30.1513	30.1714	30.0492	29.7679	30.2021	30.1759	29.8432	29.9954	29.649	29.5386	30.1055	29.675	30.0727	30.2893	30.1127	30.0056	29.8884	6	6	6	Q9P2B2	Q9P2B2	Prostaglandin F2 receptor negative regulator	PTGFRN
1607	Q9UBI6	Guanine nucleotide-binding protein G(I)/G(S)/G(O) subunit gamma-12	GNG12	8.81159	8.0061	2	NaN		0.648573	0.171932	0.820685	0.307255	0.282162	0.407499	0.323654	-0.412503	0.824411	0.0966967	0.694665	25.063	25.936	26.1295	25.4637	25.746	25.6526	25.4313	27.0234	24.869	27.5436	26.3387	25.2598	25.7569	25.1018	25.3187	25.3061	25.2346	25.5797	25.7855	26.9686	NaN	5	3	0	Q9UBI6	Q9UBI6	Guanine nucleotide-binding protein G(I)/G(S)/G(O) subunit gamma-12	GNG12
20	A0A087WVQ6	Clathrin heavy chain	CLTC	8.51196	192.06	22	30.5886	+	2.1524	0.00539792	3.22931	0.0505473	-0.386299	1.53484	0.127625	-0.309764	0.264973	0.713217	-0.0765346	29.3479	29.1677	29.4439	29.321	29.5382	29.4982	29.7046	29.9266	29.9295	29.3246	29.8706	29.4197	29.921	29.9434	29.6928	29.7843	29.6161	29.6773	29.3862	29.6959	29.7725	6	6	6	A0A087WVQ6;Q00610;A0A087WX41;P53675;J3KS13;J3KSQ2;F5H5N6	A0A087WVQ6;Q00610	Clathrin heavy chain;Clathrin heavy chain 1	CLTC
1609	Q9UBT2	SUMO-activating enzyme subunit 2	UBA2	8.25527	71.223	6	28.1522		0.121814	0.670155	0.17384	0.66041	0.208666	0.869232	0.225232	0.288422	0.0631413	0.851392	-0.0797555	27.7569	27.3346	27.3215	26.8715	26.8251	26.7917	27.1038	26.6118	26.844	26.7842	27.0985	26.7285	27.2579	26.9384	24.8424	28.0965	27.2348	27.2791	27.1502	26.8618	27.3614	6	6	5	Q9UBT2;K7EPL2;U3KQ55;K7ES38;U3KQ93;K7ESK7	Q9UBT2;K7EPL2	SUMO-activating enzyme subunit 2	UBA2
1611	Q9UGM3	Deleted in malignant brain tumors 1 protein	DMBT1	8.05649	260.73	2	29.7022		0.421918	0.302048	0.50687	0.315838	0.459531	0.641259	0.206928	0.427485	0.0389602	0.923163	0.0320454	29.1928	28.1283	27.7883	28.4229	27.9993	26.7591	27.5469	27.7667	27.5008	27.8943	27.5275	27.4896	27.9285	27.0735	26.9174	27.5689	27.257	28.7883	28.0485	27.621	27.5889	6	6	6	Q9UGM3	Q9UGM3	Deleted in malignant brain tumors 1 protein	DMBT1
1614	Q9UHD8	Septin-9	2009-09-01	8.56974	65.401	11	28.7665		0.849887	0.107135	0.363127	0.537668	0.193467	1.3788	0.067206	0.464232	0.594409	0.313726	-0.270764	29.4486	28.9427	28.8281	28.7381	28.3182	29.016	28.8527	28.4358	28.2216	28.5691	28.5042	27.9229	28.5475	28.9496	27.8512	28.8569	28.8338	29.0919	28.8819	28.4177	28.6885	6	6	6	Q9UHD8;K7EL40;K7EK18;K7EIR4;K7EKN4;K7EN52;K7ENQ5;K7EJZ2;K7ELJ9;K7ER52;K7EIE4;K7EQD7;K7ER14;K7ER34;K7EJ51;K7ENL0	Q9UHD8;K7EL40;K7EK18	Septin-9	2009-09-01
414	E7EQR4	Ezrin	EZR	9.50312	69.371	39	31.1744	+	3.18203	0.000436782	3.00396	0.0632995	-0.368151	0.287404	0.76513	-0.0496057	2.38375	0.0867414	-0.318545	31.1256	31.4042	31.2212	31.2446	31.4294	31.3012	31.1361	31.47	31.3308	31.3693	31.4935	31.2239	31.8017	31.5951	31.4381	31.8063	31.7718	31.5219	31.2877	31.3373	31.6558	6	6	6	E7EQR4;P15311;E9PNP4	E7EQR4;P15311	Ezrin	EZR
1618	Q9UI15	Transgelin-3	TAGLN3	8.28452	22.472	6	NaN		0.802737	0.119865	0.411002	0.411031	0.328152	0.69819	0.255444	-0.298602	1.11003	0.0628627	0.626754	26.1647	26.2458	26.822	25.652	26.4205	25.5252	26.6392	26.4477	26.0195	26.5292	26.5959	26.3903	25.3315	24.661	26.471	25.6321	26.1355	26.6303	26.1384	26.437	26.0162	6	6	4	Q9UI15;C9J5W6;H7C5N2	Q9UI15;C9J5W6	Transgelin-3	TAGLN3
1620	Q9UIJ7	GTP:AMP phosphotransferase AK3, mitochondrial	AK3	8.65916	25.565	7	NaN		1.14288	0.0527785	0.398446	0.551719	-0.160852	0.655607	0.349348	0.219213	2.83556	0.0453633	-0.380064	27.8729	27.7629	28.3567	27.5343	28.0724	27.2101	27.5394	27.6099	27.7371	27.5335	27.4942	27.58	27.7882	27.9157	28.1785	27.9617	27.7266	28.2037	27.8016	27.5823	27.9624	6	6	6	Q9UIJ7	Q9UIJ7	GTP:AMP phosphotransferase AK3, mitochondrial	AK3
1622	Q9UK22	F-box only protein 2	FBXO2	8.04794	33.327	4	NaN		0.0557786	0.808449	0.0258923	0.955258	-0.0284688	0.242936	0.57339	-0.166214	0.142971	0.712006	0.137745	25.3922	24.8945	26.0858	25.7648	25.0331	24.8031	25.255	25.3414	24.9533	25.8107	25.3381	26.2721	24.3577	26.0241	25.0427	25.0064	26.5285	25.1848	25.4341	25.4951	25.1137	5	6	2	Q9UK22;R4GNH2	Q9UK22;R4GNH2	F-box only protein 2	FBXO2
988	P22626	Heterogeneous nuclear ribonucleoproteins A2/B1	HNRNPA2B1	9.9441	37.429	23	32.3196	+	3.16366	0.000457143	1.67027	0.286096	-0.215791	3.29146	0.0548273	-0.326356	1.15889	0.495539	0.110565	31.7239	31.9225	32.1468	32.0124	31.9859	31.8142	32.3217	32.3136	32.2563	32.2517	32.2388	32.1817	32.0918	32.3652	31.9993	32.1923	32.1254	32.1265	31.9343	32.2606	32.1501	6	6	6	P22626;A0A087WUI2	P22626;A0A087WUI2	Heterogeneous nuclear ribonucleoproteins A2/B1	HNRNPA2B1
1043	P30101	Protein disulfide-isomerase A3	PDIA3	10.2072	56.782	47	33.2462	+	2.88902	0.00097561	1.31059	0.356766	-0.190482	2.88376	0.0621293	-0.324717	1.73371	0.391779	0.134235	33.1428	33.3792	33.5951	33.5874	33.5099	33.3197	33.7629	33.6915	33.7145	33.7665	33.7528	33.7943	33.728	33.6925	33.6922	33.5916	33.4473	33.5255	33.4224	33.7471	33.6128	6	6	6	P30101	P30101	Protein disulfide-isomerase A3	PDIA3
1629	Q9UMD9	Collagen alpha-1(XVII) chain	COL17A1	9.42264	150.42	7	NaN		1.32678	0.0351429	1.46277	0.042	0.717631	1.77486	0.0445932	0.473608	0.34215	0.451452	0.244023	32.3029	32.0994	32.4272	32.4938	32.0413	31.9925	31.7778	31.68	31.8061	32.0601	32.0669	31.1245	30.7424	30.7712	32.4142	31.2865	32.0229	31.8141	32.2262	31.7526	31.5085	6	6	6	Q9UMD9	Q9UMD9	Collagen alpha-1(XVII) chain;120 kDa linear IgA disease antigen;97 kDa linear IgA disease antigen	COL17A1
896	P11142	Heat shock cognate 71 kDa protein	HSPA8	10.1743	70.897	65	34.585	+	1.91468	0.00951282	0.616841	0.613664	0.101194	2.19887	0.108897	0.283873	1.2371	0.312645	-0.182679	33.7985	33.686	33.5732	33.8552	33.5155	33.7896	33.528	33.4351	33.5991	33.3563	33.4292	33.1669	33.4471	33.4875	33.7853	33.5993	33.5198	33.7717	33.703	33.4191	33.6018	6	6	6	P11142;E9PKE3;E9PNE6;E9PN89;A8K7Q2;E9PLF4;E9PQQ4;E9PQK7;E9PK54;E9PPY6;E9PN25;E9PI65;E9PS65;E9PM13	P11142;E9PKE3;E9PNE6;E9PN89;A8K7Q2	Heat shock cognate 71 kDa protein	HSPA8
1633	Q9UNS2	COP9 signalosome complex subunit 3	COPS3	7.94439	47.873	3	25.8607		1.4927	0.0246792	0.47111	0.653653	0.0924613	2.03464	0.162922	0.242801	1.03462	0.397192	-0.15034	26.0949	26.1646	26.2056	26.1891	26.0578	25.7992	25.7519	25.9061	25.7909	25.7504	26.0247	25.8306	25.7463	25.9887	26.226	26.1151	25.9815	25.899	26.0852	25.8424	25.9683	6	6	5	Q9UNS2;H7C3P9;J3QL22;J3QS85;J3KTQ1;J3QKR0;C9JLV5	Q9UNS2;H7C3P9	COP9 signalosome complex subunit 3	COPS3
1635	Q9UQ80	Proliferation-associated protein 2G4	PA2G4	8.2137	43.786	7	NaN		0.176151	0.576724	0.374999	0.54959	0.17392	0.109006	0.850315	0.0390902	0.229406	0.649329	0.13483	26.7988	26.649	26.7459	26.6795	26.6315	26.5395	26.6009	26.6534	27.0174	26.8249	26.6449	26.0682	26.5594	26.8755	26.4849	26.3672	25.6329	27.0807	26.674	26.6349	26.6735	6	6	5	Q9UQ80;F8VR77;H0YIN7;F8W0A3	Q9UQ80;F8VR77	Proliferation-associated protein 2G4	PA2G4
894	P11021	78 kDa glucose-regulated protein	HSPA5	10.5121	72.332	76	34.7715	+	4.1784	3.9604e-05	0.186063	0.933124	-0.0161355	3.27404	0.125906	-0.239563	3.25827	0.162021	0.223427	34.4435	34.5081	34.4748	34.5674	34.3839	34.4129	34.7754	34.7318	34.7915	34.7067	34.7001	34.5225	34.4277	34.4404	34.4718	34.4866	34.4839	34.5771	34.4651	34.7047	34.4812	6	6	6	P11021	P11021	78 kDa glucose-regulated protein	HSPA5
1640	Q9Y287	Integral membrane protein 2B	ITM2B	9.20989	30.338	5	NaN		0.445472	0.285033	0.364608	0.584799	0.149588	0.888579	0.249015	0.259777	0.245989	0.670352	-0.110189	29.4122	29.6222	29.4422	29.4202	29.3267	28.8423	29.0078	28.8389	28.7003	29.334	29.2406	29.3855	28.8574	29.2188	28.8672	28.9881	29.4998	29.7369	29.3443	29.0845	29.1947	6	6	6	Q9Y287;U3KQL7	Q9Y287;U3KQL7	Integral membrane protein 2B;BRI2, membrane form;BRI2 intracellular domain;BRI2C, soluble form;Bri23 peptide	ITM2B
1248	P63261	Actin, cytoplasmic 2	ACTG1	11.027	41.792	53	35.6333	+	2.24675	0.00446545	2.21014	0.304923	-0.189504	0.690236	0.633744	-0.0717595	1.84856	0.434928	-0.117744	35.6055	35.3326	35.4195	35.3059	35.3235	35.3558	35.4802	35.5374	35.38	35.5293	35.415	35.4315	35.6637	35.5664	35.5148	35.5392	35.679	35.5166	35.3905	35.4622	35.58	6	6	6	P63261;I3L3I0;I3L1U9;I3L4N8;I3L3R2;J3KT65	P63261	Actin, cytoplasmic 2;Actin, cytoplasmic 2, N-terminally processed	ACTG1
1642	Q9Y2S6	Translation machinery-associated protein 7	TMA7	9.75196	7.0662	2	28.4792		0.561091	0.212997	0.80968	0.263315	-0.344477	0.0808741	0.863758	-0.0419779	0.586926	0.296223	-0.302499	28.4051	28.0515	27.8886	27.8932	28.4257	27.8746	28.662	28.2238	27.969	27.8266	28.4603	27.6489	29.3335	28.0558	28.1169	28.1149	28.4485	28.536	28.0898	28.1318	28.4343	6	6	6	Q9Y2S6	Q9Y2S6	Translation machinery-associated protein 7	TMA7
803	P02787	Serotransferrin	TF	11.9341	77.063	144	39.4422	+	3.94672	6.66667e-05	2.61279	0.151733	-0.270162	4.12825	0.0521951	-0.309787	0.326307	0.807848	0.0396252	39.4022	39.4287	39.6082	39.2763	39.3564	39.4091	39.7546	39.7579	39.7285	39.7578	39.6632	39.6779	39.7796	39.7499	39.5906	39.721	39.7818	39.4791	39.4135	39.7233	39.6837	6	6	6	P02787;H7C5E8;C9JVG0;F8WCI6;F8WEK9;F8WC57	P02787	Serotransferrin	TF
1646	Q9Y3C8	Ubiquitin-fold modifier-conjugating enzyme 1	UFC1	8.92989	19.458	4	27.9969		0.217874	0.514574	0.379494	0.403333	0.403452	0.729833	0.252659	0.293187	0.0841758	0.804432	0.110266	27.6454	27.7477	27.8356	27.6875	27.795	26.9392	27.5089	27.1852	27.2767	26.7962	27.9309	27.1933	28.0452	27.7519	26.9063	27.0479	25.2047	28.2737	27.6084	27.3152	27.605	6	6	5	Q9Y3C8	Q9Y3C8	Ubiquitin-fold modifier-conjugating enzyme 1	UFC1
129	O19617	HLA class I histocompatibility antigen, Cw-12 alpha chain	HLA-C	9.74334	40.71	13	NaN	+	2.45338	0.00266667	2.0958	0.0791356	0.399741	0.0434013	0.951646	-0.0109844	2.03706	0.055079	0.410725	31.3012	31.4292	31.4752	31.5993	31.6178	31.2984	31.1785	31.4251	31.4533	31.6452	31.6325	31.4522	30.9375	30.9593	31.4496	30.9416	30.7439	31.2905	31.4535	31.4645	31.0538	6	6	6	O19617;A0A140T921;A0A140T9H5;A0A140T9U8;A0A140TA05;A0A140T9L3;P30508;A0A1W2PRX1;A0A1W2PP77;Q07000;P30505;A0A1W2PS56;A0A0G2JIF0;A0A0G2JH50;A2BF26;Q9TNN7;A0A140TA19;A0A140T9S7;A0A140T9Q4;P30685;P10319;P30501;Q95604	O19617;A0A140T921;A0A140T9H5;A0A140T9U8;A0A140TA05;A0A140T9L3;P30508;A0A1W2PRX1;A0A1W2PP77;Q07000	HLA class I histocompatibility antigen, Cw-12 alpha chain;HLA class I histocompatibility antigen, Cw-15 alpha chain	HLA-C
1648	Q9Y3I0	tRNA-splicing ligase RtcB homolog	RTCB	8.5015	55.21	10	27.3443		0.943679	0.085374	0.70956	0.26278	0.394903	0.297814	0.545925	-0.162443	1.33815	0.0549315	0.557346	28.0518	27.6388	27.6331	28.3227	27.6219	26.9171	27.7965	27.6716	27.6552	27.8926	27.6634	28.4809	26.7878	26.7378	28.1261	27.3656	27.3577	27.441	27.6976	27.86	27.3027	6	6	6	Q9Y3I0	Q9Y3I0	tRNA-splicing ligase RtcB homolog	RTCB
1649	Q9Y490	Talin-1	TLN1	8.91682	269.76	80	31.516		1.11421	0.0569047	0.833041	0.636455	-0.0852626	0.482256	0.76461	0.0432291	1.22298	0.433635	-0.128492	31.546	31.5358	31.5418	31.5599	31.4197	31.5775	31.5754	31.5295	31.4283	31.5365	31.5111	31.3404	31.55	31.4574	31.7865	31.5406	31.6672	31.6905	31.5301	31.4869	31.6154	6	6	6	Q9Y490;Q9Y4G6;A0A1C7CYV7;A0A1B0GVU7;H0YMT1	Q9Y490	Talin-1	TLN1
1650	Q9Y4K0	Lysyl oxidase homolog 2	LOXL2	8.8424	86.724	9	NaN		1.44201	0.0273333	0.211247	0.718681	0.10043	1.17148	0.137086	-0.347994	2.51328	0.0333714	0.448425	28.9851	28.6551	28.7954	29.3591	28.7763	29.6802	29.5096	29.4263	29.1838	29.474	29.4254	29.3201	28.7002	28.6893	29.3081	28.8674	29.1966	28.8871	29.0419	29.3899	28.9414	6	6	6	Q9Y4K0;H0YAR1;H0YAP6;E5RI22;E5RJL2;E5RHH3;E5RFY0	Q9Y4K0	Lysyl oxidase homolog 2	LOXL2
1652	Q9Y570	Protein phosphatase methylesterase 1	PPME1	8.18239	42.315	6	NaN		0.29416	0.421088	0.263784	0.63481	0.145684	0.986519	0.25054	0.24344	0.164617	0.728868	-0.0977567	26.4857	26.1275	26.5163	26.2167	26.023	25.9714	25.8387	26.053	25.8873	25.6368	26.1752	26.2889	25.71	26.2842	26.0357	26.6444	25.2692	26.5229	26.2234	25.98	26.0777	6	6	6	Q9Y570	Q9Y570	Protein phosphatase methylesterase 1	PPME1
1653	Q9Y5P6	Mannose-1-phosphate guanyltransferase beta	GMPPB	8.45194	39.834	5	28.2748		0.246093	0.478259	0.166157	0.766691	0.0780754	0.253821	0.627557	-0.111676	0.594884	0.400095	0.189752	26.8616	26.8856	27.2747	27.316	26.9006	26.3155	26.8473	27.3301	26.6353	27.2031	26.9574	27.2508	26.7428	26.6678	27.1595	26.7226	26.5693	27.2236	26.9257	27.0373	26.8476	6	6	6	Q9Y5P6	Q9Y5P6	Mannose-1-phosphate guanyltransferase beta	GMPPB
888	P10586	Receptor-type tyrosine-protein phosphatase F	PTPRF	8.59112	212.88	29	NaN	+	2.0223	0.00749502	0.29121	0.754165	0.0633898	2.11141	0.098301	0.303293	1.81015	0.188472	-0.239903	30.2823	29.9478	30.2012	30.4465	30.2468	30.058	29.7522	30.0406	30.0219	29.9893	29.8212	29.7375	30.2916	29.9293	30.2143	29.9742	30.204	30.1888	30.1971	29.8938	30.1337	6	6	6	P10586;H0Y6Z7;H0Y4H1;H0Y7Z9;H0Y380;A2A437;Q3KPI9;F5GWR7;P23468	P10586;H0Y6Z7;H0Y4H1	Receptor-type tyrosine-protein phosphatase F	PTPRF
1659	Q9Y678	Coatomer subunit gamma-1	COPG1	7.84709	97.717	7	NaN		1.84268	0.0108869	1.64636	0.0162406	0.988798	0.750756	0.352585	0.198501	1.24887	0.0353619	0.790297	26.7171	27.0565	26.862	26.504	26.6818	27.1402	26.3042	26.3709	26.7852	26.6684	26.8367	26.8053	26.5287	26.668	24.7338	25.1889	25.2763	26.6331	26.8269	26.6284	26.61	6	6	3	Q9Y678;Q9UBF2;H0Y8X7	Q9Y678	Coatomer subunit gamma-1	COPG1
1660	Q9Y696	Chloride intracellular channel protein 4	CLIC4	8.82899	28.772	8	NaN		0.948014	0.0846531	1.03031	0.245676	-0.308105	1.18224	0.103255	-0.403888	0.193204	0.711663	0.0957836	27.6431	27.9563	27.4123	27.9805	27.802	28.2087	28.3424	28.2195	27.4787	28.5603	28.3825	28.4428	27.9705	28.335	28.1045	28.6404	27.8665	27.9346	27.8338	28.2377	28.1419	6	6	6	Q9Y696	Q9Y696	Chloride intracellular channel protein 4	CLIC4
1661	R4GNH3	26S protease regulatory subunit 6A	PSMC3	8.10619	47.352	9	25.5822		0.0388754	0.854935	0.100713	0.82411	0.0722186	0.173546	0.698253	0.0968078	0.0395625	0.930939	-0.0245892	27.3062	26.3266	26.6027	25.9587	26.2808	26.756	26.0149	26.5346	26.2215	26.5299	26.5726	26.7766	25.8549	26.095	26.6718	26.2819	26.8572	27.0367	26.6545	26.527	26.4663	5	5	6	R4GNH3;P17980;E9PKD5;E9PM69;E9PN50;E9PMD8;E9PLG2	R4GNH3;P17980;E9PKD5;E9PM69;E9PN50;E9PMD8	26S protease regulatory subunit 6A	PSMC3
1439	Q6UXH8	Collagen and calcium-binding EGF domain-containing protein 1	CCBE1	8.37447	44.102	5	NaN	+	2.27793	0.0041476	1.96921	0.063	0.453993	1.61294	0.088	0.363442	0.58733	0.615408	0.0905507	26.7234	27.0057	27.036	27.2593	26.9824	27.6654	26.7945	26.7354	26.8717	26.6619	26.8253	26.6026	26.536	26.7675	26.8062	26.7588	26.4126	26.6671	27.112	26.7486	26.658	6	6	6	Q6UXH8;A0A0A0MS88;K7EQ81	Q6UXH8;A0A0A0MS88	Collagen and calcium-binding EGF domain-containing protein 1	CCBE1
