# Supplementary material for: Novel Insights Into Cellular Changes in HPV8-E7 Positive Keratinocytes: A Transcriptomic and Proteomic Analysis
Source: Front Microbiol. 2021 Sep 6;12:672201. doi: 10.3389/fmicb.2021.672201 (PMC8450583; doi:10.3389/fmicb.2021.672201)
Supplement: Supplementary Table 3 — Precompiled list of the phospho-proteome analysis. [file Table_3.XLSX]

## Sheet: Phosphorylation
Gene Name	Protein ID	log2foldchange	FDR	Phosphorylation Status	Sequence window	Kinase and binding motif prediction by PERSEUS
SRRM2	Q9UQ35	3.99782	0.00281726	Hyperphos.	DAPFSEPGTTSTQRPSSPETATKQPSSPYED	Casein kinase II substrate motif;DNA dependent Protein kinase substrate motif;G protein-coupled receptor kinase 1 substrate motif;PKA kinase substrate motif;PKC kinase substrate motif
CEP170B	J3KQR7	3.7195	0.00300885	Hyperphos.	SASSQKGPQALTRSNSLSTPRPTRASRLRRA	14-3-3 domain binding motif;Calmodulin-dependent protein kinase II alpha substrate motif;Calmodulin-dependent protein kinase II substrate motif;Calmodulin-dependent protein kinase IV substrate motif;Casein kinase II substrate motif;Chk1 kinase substrate motif;G protein-coupled receptor kinase 1 substrate motif;Phosphorylase kinase substrate motif;PKA kinase substrate motif;PKC kinase substrate mo…
CEP170	H0Y2V6	3.0624	0.00587889	Hyperphos.	SRIDLLAQPRRTRLGSLSARSDSEATISRSS	14-3-3 domain binding motif;Akt kinase substrate motif;AMP-activated protein kinase 2 substrate motif;Calmodulin-dependent protein kinase II substrate motif;Casein kinase II substrate motif;MAPKAPK1 kinase substrate motif;p70 Ribosomal S6 kinase substrate motif;Phosphorylase kinase substrate motif;PKA kinase substrate motif;PKC kinase substrate motif
SPAG9	A0A087X2D8	2.39865	0.0046	Hyperphos.	YMEHLERTKLHQLSGSDQLESTAHSRIRKER	Casein kinase II substrate motif, Casein kinase I substrate motif
RBMX	P38159	2.37271	0.0021118	Hyperphos.	PPPRDYTYRDYGHSSSRDDYPSRGYGDRDGY	Casein kinase II substrate motif;MDC1 BRCT domain binding motif;Plk1 PBD domain binding motif;Pyruvate dehydrogenase kinase substrate motif
DOCK7	Q96N67	2.35158	0.00471854	Hyperphos.	RDSTEVEISTGERKGSWSERRNSSIVGRRSL	14-3-3 domain binding motif;Calmodulin-dependent protein kinase II substrate motif;Casein kinase II substrate motif;PKA kinase substrate motif;PKC epsilon kinase substrate motif;PKC kinase substrate motif
CSNK1D	H7BYT1	2.35132	0.00545455	Hyperphos.	VSMRLHRGAPVNISSSDLTGRQDTSRMSTSQ	Casein kinase II substrate motif;MDC1 BRCT domain binding motif;Plk1 PBD domain binding motif
EMD	P50402	2.344	0.0110722	Hyperphos.	ADAFHHQVHDDDLLSSSEEECKDRERPMYGR	Casein kinase II substrate motif;MDC1 BRCT domain binding motif;Plk1 PBD domain binding motif
TANC2	Q9HCD6	2.32275	0.0058365	Hyperphos.	NLYRQLSRDSRQGQTSPIKPKRPFVESNV__	Cdc2 kinase substrate motif;CDK kinase substrate motif;CDK1,2,4,6 kinase substrate motif;ERK1,2 kinase substrate motif;G protein-coupled receptor kinase 1 substrate motif;Growth associated histone HI kinase substrate motif;GSK-3, ERK1, ERK2, CDK5 substrate motif;WW domain binding motif
RANBP2	P49792	2.30361	0.00247423	Hyperphos.	LVGPPLAETVFTPKTSPENVQDRFALVTPKK	Casein kinase II substrate motif;ERK1,2 kinase substrate motif;GSK-3, ERK1, ERK2, CDK5 substrate motif;PKA kinase substrate motif;PKC kinase substrate motif;WW domain binding motif
NFIA	B1AKN5	2.2561	0.00467411	Hyperphos.	MDSPGEEPFYTGQGRSPGSGSQSSGWHEVEP	Casein kinase II substrate motif;ERK1,2 kinase substrate motif;Growth associated histone HI kinase substrate motif;GSK-3, ERK1, ERK2, CDK5 substrate motif;WW domain binding motif
TMPO	P42166	2.19541	0.00469068	Hyperphos.	GIQPLCPERSHISDQSPLSSKRKALEESESS	Casein kinase II substrate motif;ERK1,2 kinase substrate motif;G protein-coupled receptor kinase 1 substrate motif;GSK3 kinase substrate motif;GSK-3, ERK1, ERK2, CDK5 substrate motif;WW domain binding motif
CLASP2	E3W994	2.16143	0.00466952	Hyperphos.	RLSVARSSRIPRPSVSQGCSREASRESSRDT	ATM kinase substrate motif;DNA dependent Protein kinase substrate motif;G protein-coupled receptor kinase 1 substrate motif;GSK3 kinase substrate motif
LMNA	P02545	2.1089	0.00589748	Hyperphos.	LEGEEERLRLSPSPTSQRSRGRASSHSSQTQ	ATM kinase substrate motif;Casein kinase II substrate motif;DNA dependent Protein kinase substrate motif;PKA kinase substrate motif;PKC kinase substrate motif
ZNF687	Q8N1G0	2.0592	0.00703522	Hyperphos.	SPHHPQVLAQQGSGSSPKATDIPASASPPPV	ERK1,2 kinase substrate motif;G protein-coupled receptor kinase 1 substrate motif;Growth associated histone HI kinase substrate motif;GSK-3, ERK1, ERK2, CDK5 substrate motif;MDC1 BRCT domain binding motif;PKA kinase substrate motif;PKC kinase substrate motif;Plk1 PBD domain binding motif;WW domain binding motif
CDC42EP1	Q00587	2.01889	0.00476589	Hyperphos.	NGVTAGLGPVAEVKSSPVGGGPRGPAGPALG	ERK1,2 kinase substrate motif;GSK-3, ERK1, ERK2, CDK5 substrate motif;MDC1 BRCT domain binding motif;PKA kinase substrate motif;PKC kinase substrate motif;Plk1 PBD domain binding motif;WW domain binding motif
NDRG1	Q92597	-2.00416	0.00514286	Hypophos.	RTASGSSVTSLDGTRSRSHTSEGTRSRSHTS	Casein kinase II substrate motif;G protein-coupled receptor kinase 1 substrate motif
MYO1E	Q12965	-2.03582	0.00770885	Hypophos.	TSMARPPLPRQQSTSSDRVSQTPESLDFLKV	G protein-coupled receptor kinase 1 substrate motif;GSK3 kinase substrate motif;MDC1 BRCT domain binding motif;PKA kinase substrate motif;PKC kinase substrate motif;Plk1 PBD domain binding motif
AHNAK	Q09666	-2.04783	0.0071503	Hypophos.	TGKLQGSGVSLASKKSRLSSSSSNDSGNKVG	Casein kinase II substrate motif;G protein-coupled receptor kinase 1 substrate motif;GSK3 kinase substrate motif;PKA kinase substrate motif;PKC kinase substrate motif
BRIP1	Q9BX63	-2.07481	0.00306306	Hypophos.	ELGKTHEIEIKNFKPSPSKNKGMFPGFK___	Casein kinase II substrate motif;Cdc2 kinase substrate motif;CDK kinase substrate motif;CDK1,2,4,6 kinase substrate motif;DNA dependent Protein kinase substrate motif;ERK1,2 kinase substrate motif;GSK-3, ERK1, ERK2, CDK5 substrate motif;PKA kinase substrate motif;PKC kinase substrate motif;WW domain binding motif
SIPA1L1	F5GYF8	-2.07973	0.00479167	Hypophos.	DQALAQMKPYSSKDSSPTLASKVDQLEGMLK	Casein kinase II substrate motif;ERK1,2 kinase substrate motif;G protein-coupled receptor kinase 1 substrate motif;GSK-3, ERK1, ERK2, CDK5 substrate motif;MAPKAPK2 kinase substrate motif;MDC1 BRCT domain binding motif;PKA kinase substrate motif;PKC kinase substrate motif;Plk1 PBD domain binding motif;WW domain binding motif
MAGI3	Q5TCQ9	-2.11775	0.00631579	Hypophos.	LLKVENGVTRRGRSVSPKKPASQHSEEHLDK	14-3-3 domain binding motif;Akt kinase substrate motif;Calmodulin-dependent protein kinase II substrate motif;Cdc2 kinase substrate motif;CDK kinase substrate motif;CDK1,2,4,6 kinase substrate motif;ERK1,2 kinase substrate motif;G protein-coupled receptor kinase 1 substrate motif;Growth associated histone HI kinase substrate motif;GSK-3, ERK1, ERK2, CDK5 substrate motif;MAPKAPK1 kinase substrate …
PLEKHG3	A1L390	-2.16707	0.00234483	Hypophos.	PSAVSQRTTSPGGRPSARSPLSPTETFSWPD	Casein kinase II substrate motif;DNA dependent Protein kinase substrate motif;G protein-coupled receptor kinase 1 substrate motif;PKA kinase substrate motif;PKC kinase substrate motif
ZNF281	Q9Y2X9	-2.21912	0.00222222	Hypophos.	HTSGEHSELVQEENLSPGTQTPSNDKASMLQ	Casein kinase I substrate motif;Casein kinase II substrate motif;ERK1,2 kinase substrate motif;GSK-3, ERK1, ERK2, CDK5 substrate motif;WW domain binding motif
MCM4	P33991	-2.23884	0.00640379	Hypophos.	TPAQTPRSEDARSSPSQRRRGEDSTSTGELQ	ATM kinase substrate motif;DNA dependent Protein kinase substrate motif;PKA kinase substrate motif;PKC kinase substrate motif
U2SURP	O15042	-2.24378	0.00483481	Hypophos.	RSRSPKKSGKKSRSQSRSPHRSHKKSKKNKH	14-3-3 domain binding motif;Akt kinase substrate motif;Calmodulin-dependent protein kinase II substrate motif;Casein kinase II substrate motif;MAPKAPK1 kinase substrate motif;MAPKAPK2 kinase substrate motif;PKA kinase substrate motif;PKC kinase substrate motif
PPIP5K2	A0A087WZV0	-2.24584	0.00465686	Hypophos.	KVQLTYLPHGCPKTSSEEEDSRREEPSLLLV	BARD1 BRCT domain binding motif;Casein kinase II substrate motif;G protein-coupled receptor kinase 1 substrate motif;MDC1 BRCT domain binding motif;PKA kinase substrate motif;PKC kinase substrate motif;Plk1 PBD domain binding motif
PSIP1	V9GYT7	-2.2827	0.0132363	Hypophos.	RIQVEQTRDEDLDTDSLD_____________	b-Adrenergic Receptor kinase substrate motif;Casein kinase I substrate motif
PHRF1	A0A0J9YX88	-2.35021	0.00228571	Hypophos.	RSASRPRGRECSPTSSLERLCRHKHQRERSH	Casein kinase II substrate motif;MAPKAPK2 kinase substrate motif;MDC1 BRCT domain binding motif;Plk1 PBD domain binding motif
PTRF	Q6NZI2	-2.37712	0.00768995	Hypophos.	ERREKLKTSRDKLRKSFTPDHVVYARSKTAV	Casein kinase II substrate motif;PKA kinase substrate motif;PKC kinase substrate motif
LEMD3	Q9Y2U8	-2.40339	0.0490386	Hypophos.	VNGSRLVPYSCRENYSDSEEEDDDDVASSRQ	Casein kinase I substrate motif;Casein kinase II substrate motif
INCENP	Q9NQS7	-2.4047	0.00442654	Hypophos.	HVTQLMSTEPLPRTLSPTPASATAPTSQGIP	14-3-3 domain binding motif;Calmodulin-dependent protein kinase II substrate motif;Calmodulin-dependent protein kinase IV substrate motif;Casein kinase II substrate motif;Chk1 kinase substrate motif;ERK1,2 kinase substrate motif;G protein-coupled receptor kinase 1 substrate motif;GSK-3, ERK1, ERK2, CDK5 substrate motif;PKA kinase substrate motif;PKC kinase substrate motif;WW domain binding motif
PRRC2C	E7EPN9	-2.46726	0.00476453	Hypophos.	DFIRESSEAQVQKFLSRSVEDVRPHHTDANN	Calmodulin-dependent protein kinase II substrate motif;Casein kinase II substrate motif;Chk1 kinase substrate motif;PKA kinase substrate motif;PKC kinase substrate motif
RAP1GAP2	A0A1B0GV05	-2.56255	0.00592523	Hypophos.	FSPPVVAATVKNQSRSPIKRRSGLFPRLHTG	Cdc2 kinase substrate motif;CDK kinase substrate motif;CDK1,2,4,6 kinase substrate motif;ERK1,2 kinase substrate motif;Growth associated histone HI kinase substrate motif;GSK-3, ERK1, ERK2, CDK5 substrate motif;WW domain binding motif
MDC1	Q14676	-2.71531	0.00311688	Hypophos.	PAGVILERSQPPGEDSDTDVDDDSRPPGRPA	b-Adrenergic Receptor kinase substrate motif;Casein kinase II substrate motif;Pyruvate dehydrogenase kinase substrate motif
ANLN	Q9NQW6	-2.7387	0.00449041	Hypophos.	QSTPLKKHQGVSKTQSLPVTEKVTENQIPAK	Calmodulin-dependent protein kinase II substrate motif;Chk1 kinase substrate motif;G protein-coupled receptor kinase 1 substrate motif;MAPKAPK2 kinase substrate motif;Phosphorylase kinase substrate motif;PKA kinase substrate motif;PKC kinase substrate motif
SF3B1	O75533	-2.8221	0.00458102	Hypophos.	SLRWDETPGRAKGSETPGATPGSKIWDPTPS	b-Adrenergic Receptor kinase substrate motif;G protein-coupled receptor kinase 1 substrate motif;GSK-3, ERK1, ERK2, CDK5 substrate motif;PKA kinase substrate motif;WW domain binding motif
EPN3	Q9H201	-3.09441	0.00275862	Hypophos.	ETKEGLEQALPSGKPSSPVELDLFGDPSPSS	DNA dependent Protein kinase substrate motif;MAPKAPK2 kinase substrate motif;PKA kinase substrate motif;PKC kinase substrate motif
COL17A1	Q9UMD9	-3.20199	0.023	Hypophos.	TASLGGGSRLEKQSLTHGSSGYINSTGSTRG	Casein kinase II substrate motif;G protein-coupled receptor kinase 1 substrate motif;PKA kinase substrate motif
RPS6	P62753	-4.42488	0.00255639	Hypophos.	KEKRQEQIAKRRRLSSLRASTSKSESSQK__	14-3-3 domain binding motif;Akt kinase substrate motif;Calmodulin-dependent protein kinase II substrate motif;DMPK1,2 kinase substrate motif;G protein-coupled receptor kinase 1 substrate motif;GSK3 kinase substrate motif;MAPKAPK1 kinase substrate motif;MDC1 BRCT domain binding motif;p70 Ribosomal S6 kinase substrate motif;Phosphorylase kinase substrate motif;PKA kinase substrate motif;PKC kinase …
